# Supplementary material for: The impact of mergers and acquisitions on technological innovation in state-owned enterprises: The moderating role of mixed-ownership
Source: PLoS One. 2025 May 28;20(5):e0324025. doi: 10.1371/journal.pone.0324025 (PMC12119111; doi:10.1371/journal.pone.0324025)
Supplement: S1 File — Raw data for mixed-ownership M&A and innovation output analysis. (XLSX) [file pone.0324025.s001.xls]

## Sheet: Sheet1
ID	Prvn	Year	IndustryCode	PublicWelfare	MA	Trans	Patent_app	Patent_invapp	Patent_granted	Patent_invgranted	Citation1	Citation2	Breadth_app	Breadth_granted	Rdinv	NonState	Size	Leverage	ROA	MTB	Cash	Capex	Top1	lnage	Patentage	IntangibleAssetsRatio	EmployeeSize	InvEff	Lerner	TFP_OP	MktIndx_gov	MktIndx_law
1	1	2007	O81	0	0	0	0	0	0	0	0	-1	0	0	0	0	4.66367	0.15343	0.0965	0.4127	0.308699	0.0217136	0.4978	2.27698	0	0.694509	5.56834	0.0270534	13.9023	6.91503
1	1	2007	C30	0	1	0	2.94444	2.3979	1.38629	0.693147	1.79176	1.45455	0.901701	0.892562	0	0	6.74087	0.493006	0.0827	0.4741	0.149013	0.168629	0.1	3.18728	1.44036	3.47711	8.94141	0.0608265	30.5253	6.33007
1	1	2007	C15	0	1	0	1.38629	1.38629	0	0	0	-1	0.625	0	0	0	3.86718	0.215707	0.1098	0.2245	0.0432368	0.161491	0.2954	3.30815	1.60944	14.1648	6.09357	0.11971	19.3898	5.31797
1	1	2007	S90	0	0	0	0	0	0	0	0	-1	0	0	0	0	5.24452	0.699376	-0.0014	0.5903	0.12845	0.00416997	0.5975	3.25309	0	3.92872	7.8755	0.0112837	21.5591	4.99183
1	1	2007	G58	0	1	0	0	0	0	0	0	-1	0	0	0	0	6.028	0.0690073	0.1908	0.4248	0.0818922	0.0336522	0.6737	2.43002	0	1.6089	7.19519	0.0654077	54.2844	5.72986
1	1	2007	C27	0	1	1	0	0	0	0	0	-1	0	0	0	0	4.69922	0.413116	0.0282	0.6152	0.0546599	0.0323124	0.1475	2.42046	1.94591	6.3715	8.3864	0.0619982	24.9966	5.24772
1	1	2007	C39	0	0	0	5.48894	5.04986	4.99043	2.19722	2.77259	1	0.923299	0.972437	0	0	7.63384	0.726481	0.035	0.7125	0.166996	0.0146324	0.1274	3.28541	1.22759	1.56529	10.7439		16.5213	7.85116
1	1	2007	C36	0	1	0	2.48491	1.79176	1.38629	0	0	-1	0.493827	0.75	0	0	4.06124	0.302309	0.0472	0.4657	0.267992	0.131474	0.3779	2.07771	1.02962	1.56802	7.06902	0.1184	22.7998	5.1393
1	2	2007	C35	0	1	1	3.55535	1.79176	3.49651	0.693147	1.38629	0.251799	0.91857	0.913043	0.008928	0	6.75018	0.560398	0.1676	0.2804	0.123114	0.0597701	0.418614	2.22444	1.33977	4.60646	9.41752	0.0492131	28.626	7.14791
1	1	2007	C26	0	0	0	0	0	0	0	2.83321	5.88446	0	0	0.00205378	0	5.63137	0.349825	0.0659	0.557	0.0630369	0.106346	0.6349	2.40801	1.20397	3.22363	8.52039	0.000832238	24.7601	5.98776
1	1	2007	C39	0	1	0	6.30445	5.31812	5.46383	1.38629	1.60944	-0.466667	0.906957	0.917117	0.0113402	0	6.83389	0.591938	0.0311	0.9516	0.0811124	0.0180413	0.1	3.33804	1.24527	0.514913	9.82385	0.0207525	19.4336	7.22553
1	1	2008	C26	0	0	0	0	0	0	0	2.99573	7.19466	0	0	0.0019201	0	5.69237	0.352525	0.0742	0.892	0.0552506	0.10816	0.6349	2.49418	1.46634	2.96903	8.52357	0.00328034	22.8168	6.24047	8.66	6.26
1	1	2008	C34	0	1	1	1.09861	1.09861	0	0	1.60944	3.17021	0.82	0	0	0	3.86298	0.252087	-0.0573	0.8156	0.0583929	0.0311229	0.206	2.46152	1.70475	5.86056	7.31655	0.0115537	11.0506	5.06159	7.93	5.01
1	2	2008	C35	0	1	1	4.45435	2.3979	4.12713	2.30259	2.30259	1.09129	0.816157	0.908368	0.00884785	0.0384615	7.74244	0.771943	0.0914	0.7682	0.14619	0.0460539	0.4186	2.32711	1.34632	9.9867	9.83532	0.369292	27.3616	7.23324	7.93	5.01
1	1	2008	L71	0	1	1	2.83321	1.38629	0	0	0	-1	0	0	0	0	5.06849	0.159902	0.0433	1.0606	0.253378	0.00450835	0.3024	2.59322	0.955511	0.0440944	6.61338		40.3297	5.66376	9.59	7.34
1	1	2008	C39	0	0	0	5.89164	5.35659	4.83628	3.58352	4.06044	3.22222	0.92851	0.932118	0	0.103448	7.74944	0.732179	0.0398	0.9769	0.150059	0.0464586	0.127	3.32215	1.37561	2.91325	10.6004		15.7214	7.87119	9.59	7.34
1	1	2008	C27	0	1	1	0	0	0	0	0	-1	0	0	0	0	4.76691	0.438817	0.0327	0.885	0.0941039	0.0270982	0.1475	2.50561	2.07944	5.95144	8.46295	0.0190332	26.7284	5.42817	9.39	5.97
1	1	2008	C39	0	1	0	6.51619	5.50939	5.79606	1.94591	2.94444	0.333333	0.924376	0.897163	0	0	6.96226	0.617391	0.0281	1.0891	0.0800956	0.0151657	0.1668	3.37293	1.26314	0.656137	9.75371	0.0168652	19.1467	7.25474	9.59	7.34
1	1	2008	C15	0	1	0	1.09861	1.09861	0	0	0	-1	0	0	0	0	3.99257	0.279769	0.044	0.6978	0.0423011	0.155023	0.2954	3.34408	1.79176	21.8943	6.04263	0.0761813	21.9449	5.10296	9.59	7.34
1	1	2008	S90	0	0	0	0	0	0	0	0	-1	0	0	0	0	5.35699	0.729266	0.0248	0.8823	0.12872	0.00824017	0.5975	3.29101	0	5.65661	7.91022		45.5351	5.61672	9.59	7.34
1	1	2008	C30	0	1	0	2.30259	1.79176	1.09861	0	1.60944	1.15094	0.908587	0.5	0	0.166667	6.94563	0.536142	0.0559	0.8244	0.038061	0.234995	0.1	3.22774	1.53393	2.96787	9.07154	0.200852	29.9273	6.27611	9.59	7.34
1	1	2008	C39	0	1	1	2.48491	1.09861	0	0	0	-1	0.904844	0	0.0553003	0	4.39913	0.115505	0.0392	0.7726	0.240221	0.147318	0.2661	3.07235	0	0.951958	7.36391		14.5173	5.38357	9.32	8.49
1	1	2008	O81	0	0	0	0	0	0	0	0	-1	0	0	0	0	4.75832	0.224753	0.0561	0.924	0.272412	0.00707412	0.4978	2.37465	0	0.238737	5.79606	0.0586193	16.6007	6.69738	8.95	8.53
1	1	2009	C27	0	1	1	3.71357	3.29584	0	0	0	-1	0.945698	0	0	0	4.8003	0.436987	0.0397	0.5333	0.0889796	0.0617335	0.1475	2.58408	2.19722	5.51231	8.44677	0.0246404	27.4359	5.52326	9.39	5.97
1	1	2009	O81	0	0	0	0	0	0	0	0	-1	0	0	0	0	4.72661	0.197865	0.0242	0.4541	0.305644	0.0343506	0.4978	2.46362	0	1.75448	5.75257	0.00577359	13.1622	6.81384	8.95	8.53
1	1	2009	S90	0	0	0	0	0	0	0	0	-1	0	0	0	0	5.65053	0.766335	0.0506	0.6412	0.292849	0.000977858	0.5422	3.32755	0	3.98296	7.89357		48.9149	5.98304	9.59	7.34
1	1	2009	C15	0	1	0	1.79176	1.60944	0	0	0	-1	0	0	0	0	4.14845	0.413914	-0.0024	0.4717	0.145364	0.0677803	0.2784	3.37876	1.94591	22.7872	6.08905	0.00733834	25.8016	5.24062	9.59	7.34
1	1	2009	C34	0	1	0	4.36945	3.21888	4.2485	3.3673	1.60944	4.26316	0.91358	0.970228	0	0	4.28305	0.288181	0.0689	0.5007	0.129815	0.128004	0.4047	2.19447	1.21849	15.07	6.66696	0.139128	27.4141	5.56691	8.62	4.56
1	1	2009	D44	1	1	0	0	0	0.693147	0	0	-1	0	0	0	0	8.01499	0.481501	0.1064	0.887	0.121422	0.0562321	0.6374	2.8493	1.38629	6.11319	4.92725	0.0570812	26.1655	9.06949	9.59	7.34
1	1	2009	C30	0	1	0	3.98898	3.13549	1.94591	0.693147	1.09861	0.168317	0.939559	0.913495	0	0.157895	6.99607	0.485852	0.1003	0.523	0.0582423	0.106896	0.1	3.26662	1.47085	3.5923	9.22128	0.047148	34.9212	6.3492	9.59	7.34
1	1	2009	C39	0	0	0	5.96101	5.33272	4.57471	3.3673	4.26268	3	0.94958	0.954248	0	0	8.01448	0.721231	0.0362	0.8427	0.191743	0.0590601	0.1119	3.35759	1.43738	1.38595	10.7355	0.000288158	15.2094	7.92817	9.59	7.34
1	1	2009	C17	0	0	0	2.56495	1.38629	1.94591	0	0	-1	0.634948	0.644628	0	0	5.0687	0.599268	0.0615	0.703	0.127706	0.074409	0.285	2.82868	0.980829	4.72765	7.37023	0.0193916	28.6308	5.34687	9.07	6.18
1	2	2009	C35	0	1	1	4.8828	3.13549	4.33073	2.70805	2.48491	2.50862	0.970506	0.837511	0.00909988	0	8.12931	0.776151	0.0935	0.6577	0.102173	0.0313046	0.2499	2.42022	1.38629	6.89608	9.82617	0.15943	25.7194	7.59923	7.93	5.01
1	1	2009	C39	0	1	0	6.59167	5.59099	6.16752	3.21888	3.63759	1.11429	0.955585	0.94436	0	0	7.21363	0.697358	0.0148	0.8423	0.0552732	0.025668	0.19	3.40664	1.29089	1.23453	7.8462	0.0108361	18.7744	8.23413	9.59	7.34
1	1	2009	E47	0	1	0	0	0	1.38629	0	0	-1	0.914062	0.444444	0	0	6.38008	0.552343	0.0216	0.6863	0.0689712	0.00998029	0.3635	2.83224	0	0.583509	6.01372	0.00831641	9.46971	7.85755	9.59	7.34
1	1	2009	C13	0	0	0	0	0	0	0	0		0	0	0	0	4.36081	0.483797	0.0529	0.3539	0.0888736	0.00742108	0.1982	2.86935	0	14.1817	7.74023		5.9587	5.21629	9.59	7.34
1	1	2009	C26	0	0	0	2.77259	1.79176	0	0	2.70805	4.22186	0.80125	0	0.00301526	0	5.77661	0.396789	0.0368	0.5862	0.0632658	0.145304	0.6349	2.57351	1.67398	2.43804	8.49249	0.058686	19.237	6.10867	8.66	6.26
1	1	2010	C27	0	1	1	2.99573	2.83321	2.70805	0.693147	1.09861	-0.793237	0.917824	0.828402	0.0234037	0	4.85658	0.40916	0.052	0.4371	0.0755739	0.0703456	0.1475	2.65683	0.929536	11.4225	8.49883	0.00116152	26.5633	5.6074	9.45	6.25
1	1	2010	C30	0	1	0	4.15888	3.17805	3.68888	1.60944	3.04452	4.73991	0.941982	0.949603	0.0083321	0.105263	7.12927	0.457945	0.1581	0.3265	0.0529458	0.161712	0.1	3.30404	1.08181	3.05765	9.36905	0.0964502	36.1612	6.64551	10.12	7.71
1	1	2010	C39	0	1	0	3.82864	3.3322	0.693147	0	0	-1	0.865741	0.444444	0.0999654	0.176471	4.20444	0.0985499	0.1064	0.288	0.331728	0.0936237	0.3553	2.31072	0.980829	2.73726	6.71296	0.000694469	56.5747	4.85747	8.65	7.18
1	1	2010	C39	0	0	0	6.85013	6.07993	4.96981	2.63906	5.35659	4.03011	0.968479	0.957361	0	0	8.58463	0.661685	0.0151	1.046	0.300099	0.0568247	0.1	3.39181	1.45438	1.6712	10.8527	0.0195778	14.0817	8.04109	10.12	7.71
1	1	2010	C39	0	1	1	5.04986	4.45435	3.63759	2.56495	4.06044	3.66467	0.612933	0.676497	0.0932401	0	5.24373	0.162801	0.0785	0.4126	0.295324	0.0753933	0.4165	2.29432	1.23699	4.9833	6.96414	0.0294492	46.0042	5.94372	4.15	0.93
1	1	2010	C39	0	1	0	6.66441	5.65948	6.46147	3.55535	5.23111	3.43413	0.950754	0.95852	0.00929884	0	7.40713	0.743477	0.0033	0.9772	0.0345861	0.0272415	0.19	3.43926	1.33318	1.16284	9.92451	0.0235035	15.5965	7.49304	10.12	7.71
1	1	2010	K70	0	0	0	0	0	0	0	0	-1	0	0	0	0	5.67788	0.699635	0.0701	0.7616	0.183442	0.00668955	0.5422	3.36281	0	3.65786	7.92045	0.0428694	32.1875		10.12	7.71
1	1	2010	C15	0	1	0	1.79176	1.09861	0.693147	0	0.693147	-0.142857	0	0	0	0	4.2024	0.433623	0.0319	0.334	0.0615673	0.143819	0.2633	3.41228	1.96611	28.4551	6.4151	0.0950656	22.7735	5.2594	10.12	7.71
1	1	2010	C26	0	1	0	2.19722	0	0	0	0	-1	0.888889	0	0.0224049	0	5.17805	0.64275	0.041	0.6357	0.0505752	0.0561733	0.3643	2.5665	1.50408	5.1225	6.70441	0.0848735	12.8903	6.56008	10.13	9.3
1	1	2010	C26	0	0	0	0	0	2.3979	0	3.29584	5.22962	0	0.727041	0.00317345	0	5.8254	0.495575	-0.0687	0.6818	0.0585744	0.0593444	0.6349	2.64701	1.09861	2.10253	8.49536	0.0538079	10.9121	5.99755	8.46	5.79
1	1	2010	C30	0	1	0	0	0	0	0	0	-1	0	0	0.00371378	0.1	5.04895	0.317386	0.0923	0.5194	0.307889	0.170325	0.5079	2.31424	0	4.58886	6.99026		15.6165	6.54487	3.24	1.57
1	2	2010	C35	0	1	1	5.33272	3.80666	5.01728	2.30259	3.85015	4.31556	0.971765	0.965599	0.00821779	0.0333333	8.74839	0.563865	0.0928	0.6158	0.297773	0.0186929	0.1677	2.50539	1.37569	3.7702	10.0149	0.0156199	30.3444	7.92084	7.57	4.21
1	1	2010	F52	0	0	0	0	0	0	0	0	-1	0	0	0	0	4.69888	0.190006	0.0119	0.3041	0.167435	0.0012269	0.4809	2.54531	0	1.76378	5.67675	0.0663466	9.79101	7.10838	8.49	9.15
1	1	2010	C26	0	0	0	1.60944	1.60944	0	0	0	-1	0.736111	0	0	0	5.91483	0.802555	0.0261	0.508	0.15072	0.025899	0.2851	3.01868	0	4.21207	7.68662	0.0195827	5.89184	7.15552	11.24	9.47
1	1	2011	K70	0	0	0	0	0	0	0	0	-1	0	0	0	0	5.86067	0.676791	0.1005	0.8366	0.132522	0.00354663	0.5431	3.39686	0	2.85863	7.90986	0.014765	60.0172		10.04	7.74
1	1	2011	C27	0	1	1	3.7612	3.3673	3.13549	2.77259	2.48491	-0.213802	0.962101	0.933968	0.0150768	0	4.88902	0.419497	0.0227	0.6467	0.043568	0.0529946	0.1475	2.72465	1.00017	12.2562	8.51057	0.0269354	20.001	5.94522	9.42	7.77
1	1	2011	C15	0	1	0	0.693147	0.693147	1.38629	0	1.09861	-0.194805	0	0	0	0.0555556	4.67466	0.162047	0.0157	0.6409	0.411353	0.0355578	0.1909	3.44472	1.84055	19.0714	6.48311	0.0315254	19.1045	5.55706	10.04	7.74
1	1	2011	C30	0	1	0	4.7185	3.17805	4.12713	2.83321	4.04305	4.96502	0.943921	0.94767	0.0168919	0.105263	7.33246	0.521906	0.1166	0.6656	0.0415156	0.183362	0.1	3.34012	1.05769	5.97769	9.38513	0.074839	31.5107	6.69187	10.04	7.74
1	1	2011	C26	0	0	0	1.38629	1.38629	0	0	3.3673	2.55801	0.89603	0	0.00294796	0	5.74301	0.523089	-0.0675	0.8537	0.0576181	0.0385038	0.6349	2.71547	1.38629	2.01578	8.48529	0.0537268	10.9744	6.01284	8.47	5.34
1	1	2011	F52	0	0	0	0	0	0	0	0	-1	0	0	0	0	4.78347	0.272902	-0.0133	0.4387	0.27468	0.00389393	0.4809	2.62084	0	1.61815	5.66643	0.0391007	9.03302	7.22861	8.4	9.29
1	1	2011	C35	0	1	1	6.85013	5.84932	5.45104	2.70805	5.18739	6.77846	0.979195	0.969631	0.00858234	0.0333333	8.87615	0.502181	0.1357	0.7882	0.223551	0.0220246	0.1853	2.58387	1.51929	3.64048	10.2693	0.0335987	32.3958	8.14309	7.58	4.37
1	1	2011	C35	0	1	1	0	0	0	0	0	-1	0	0	0	0	3.39119	0.110442	0.0915	0.1109	0.0160956	0.00150125	0.2678	2.98287	0	0	3.09104		3.91275	6.50338	9.29	6.44
1	1	2011	C40	0	1	1	1.79176	1.79176	1.79176	1.60944	0.693147	-0.858108	0.815556	0.842975	0.0591433	0.0555556	4.36606	0.181275	0.0704	0.3983	0.486938	0.0729678	0.4583	2.43613	0.864997	0.617349	6.81124		42.8562	5.11722	7.1	3.6
1	1	2011	C35	0	0	0	2.94444	1.94591	2.70805	0.693147	1.09861	-0.912602	0.941406	0.92517	0.03999	0	5.61171	0.327733	0.0404	0.9007	0.157354	0.129654	0.648	2.06945	0.923164	6.49473	8.28476		15.1317	6.0668	8.17	4.13
1	1	2011	C39	0	0	0	6.85013	6.07993	6.56244	4.44265	6.2653	3.89796	0.945342	0.970956	0	0.105263	8.90956	0.739467	0.0267	1.049	0.168168	0.214032	0.1	3.42491	1.39536	1.83916	10.9365	0.196221	15.8552	7.92712	10.04	7.74
1	1	2011	C39	0	1	0	6.11368	5.4848	6.30628	3.93183	6.12249	3.2449	0.960656	0.95613	0.0104645	0	7.43346	0.749408	0.0034	1.0676	0.0382369	0.0231217	0.19	3.47084	1.43368	1.14976	9.88964	0.025238	16.4319	7.424	10.04	7.74
1	1	2012	C15	0	1	0	1.60944	1.60944	1.09861	1.09861	3.09104	2.06742	0.408163	0	0.0588834	0.0526316	4.81462	0.177289	0.0625	0.5732	0.304925	0.115074	0.1909	3.47613	1.8589	16.2145	6.56948	0.0795489	17.1564	5.48166	9.37	8.65
1	1	2012	C39	0	0	0	6.85013	6.07993	7.2428	5.17048	7.36771	10.5059	0.945906	0.953601	0	0	8.98413	0.74628	0.025	1.02	0.124977	0.0689348	0.1	3.45694	1.34842	2.25569	11.1409	0.0910404	16.3292	7.83753	9.37	8.65
1	2	2012	C35	0	1	1	6.85013	6.07993	7.13966	4.39445	6.69456	16.4551	0.979207	0.980371	0.0357534	0	9.09363	0.53707	0.1032	0.7858	0.225727	0.0206247	0.1853	2.65664	1.15383	3.06956	10.3643	0.009377	32.297	8.11555	4.56	5.43
1	1	2012	C34	0	1	1	4.52179	4.07754	3.78419	3.49651	4.70048	2.1656	0.940038	0.92089	0.0715819	0.0476191	5.99904	0.255358	0.1582	0.4175	0.49834	0.00426838	0.477	2.66686	1.2436	0.432836	8.46168	0.0458532	52.2772	6.41659	9.37	8.65
1	2	2012	R86	0	1	0	2.89037	2.70805	0.693147	0	0.693147	2.71429	0.665816	0	0.0284068	0	5.82705	0.74873	0.0661	0.8457	0.119144	0.160686	0.543	2.96619	1.74987	4.9456	8.24355		42.7201	5.87305	9.44	10.57
1	1	2012	L72	0	1	0	2.07944	1.09861	2.07944	0	0	-1	0.814815	0.734694	0	0	6.96853	0.593047	0.0298	0.7505	0.141834	0.117181	0.2468	3.214	1.53148	15.8087	8.58242	0.0402173	35.4077	5.69132	9.37	8.65
1	1	2012	F51	0	0	0	0	0	0	0	0	-1	0	0	0	0	5.12149	0.45525	0.0309	0.6223	0.519371	0.00176062	0.5009	2.69106	0	1.12257	5.54908	0.0342039	10.3292	7.77182	7.08	10.91
1	1	2012	K70	0	0	0	0	0	0	0	0	-1	0	0	0	0	5.98159	0.619304	0.1229	0.8312	0.201919	0.0010954	0.5433	3.42979	0	2.88804	7.91972	0.00914648	54.7664	6.75563	9.37	8.65
1	1	2012	C30	0	1	0	4.5326	3.78419	4.06044	3.04452	4.80402	7.93437	0.949662	0.94963	0.0232802	0.105263	7.26863	0.493004	0.0494	0.6782	0.031232	0.0970132	0.1	3.37494	1.23454	6.48367	9.33909	0.0284699	23.4268	6.54643	9.37	8.65
1	1	2012	C26	0	0	0	0	0	0	0	2.94444	0.450462	0	0	0.0008	0	5.75728	0.536233	0.0211	0.8856	0.111431	0.013024	0.6349	2.77955	1.60944	1.74114	8.45468		18.6287	6.11262	6.27	7.31
1	1	2012	C39	0	1	0	5.57595	4.85203	5.73334	4.48864	6.59851	4.32775	0.924571	0.954812	0.0112988	0	7.41294	0.743593	0.0164	1.0573	0.0497523	0.0138722	0.19	3.50146	1.58623	1.75259	9.94266	0.0245556	17.9943	7.51101	9.37	8.65
1	1	2012	C27	0	1	1	3.46574	3.3322	3.91202	3.58352	3.43399	0.7815	0.959	0.957644	0.0134348	0	4.98394	0.465688	0.0316	0.6421	0.0453218	0.0655347	0.1475	2.78816	1.0245	11.1642	8.60667	0.0193323	22.9785	5.97387	8.05	7.24
1	1	2013	C27	0	1	1	3.13549	3.09104	3.93183	3.85015	3.3322	0.474594	0.95187	0.966743	0.018947	0	5.29382	0.467801	0.0318	0.6587	0.155944	0.0574969	0.1	2.84787	1.13657	8.13744	8.51579	0.0219591	26.0568	5.90263	7.95	7.29
1	1	2013	D44	1	1	0	0	0	0.693147	0.693147	0.693147	-0.967765	0	0.75	0	0	7.68893	0.543037	0.1265	1.09	0.0446369	0.0890391	0.4269	3.04282	2.38263	2.67131	8.23563	0.0405769	20.0683	7.57868	7.95	7.29
1	1	2013	C39	0	0	0	6.85013	6.07993	7.33954	6.27664	8.00035	17.9495	0.962103	0.967239	0	0	8.96304	0.744391	0.0488	1.001	0.120918	0.0482526	0.1	3.48798	1.36624	2.39915	11.2092	0.0150034	17.5393	8.0522	9.35	8.76
1	1	2013	C34	0	1	0	3.21888	1.38629	2.83321	0	2.89037	-0.578391	0.927336	0.814815	0.0435093	0	5.72108	0.399787	0.0285	0.6892	0.200793	0.0222882	0.3002	3.02381	2.19987	2.76819	8.06117	0.0109416	13.5595	6.77169	10.66	10.11
1	1	2013	C39	0	1	0	5.62402	4.69135	5.4848	4.43082	6.77194	4.5431	0.922259	0.957725	0.011483	0	7.36222	0.728132	0.0078	1.0247	0.112523	0.0184003	0.19	3.53117	1.72034	2.28406	9.93028	0.00684438	16.7231	7.60206	9.35	8.76
1	1	2013	K70	0	0	0	0	0	0	0	0	-1	0	0	0	0	5.96184	0.534334	0.1076	0.7973	0.252287	0.00327809	0.5433	3.46167	0	2.76112	8.0427	0.00146523	53.9998	6.56594	9.35	8.76
1	1	2013	C26	0	0	0	0	0	0.693147	0.693147	3.49651	1.03573	0	0.72	0.0003	0	5.68475	0.74215	-0.188	0.8	0.106155	0.0272956	0.586	2.83977	1.74297	1.64453	8.27843		6.02119	6.05304	6.2	7.37
1	1	2013	F51	0	0	0	0	0	0	0	0	-1	0	0	0	0	5.52143	0.606677	0.0568	0.7006	0.566053	0.00195725	0.5009	2.75666	0	0.731843	5.45959	0.0293821	16.1362	7.74104	7.02	11.18
1	1	2013	F52	0	0	0	0	0	0	0	0	-1	0	0	0	0	5.94671	0.520257	0.0552	0.7678	0.210018	0.0344557	0.4511	2.90722	0	7.36388	8.3542	0.0212919	19.5969	6.88782	4.47	5.46
1	2	2013	R86	0	1	0	0	0	0.693147	0	2.30259	9.33333	0	0	0.0341763	0.0416667	6.23334	0.643314	0.0579	0.7921	0.161922	0.0918707	0.5231	3.0164	1.88888	4.15401	8.38298	0.0855374	44.1498	5.91423	9.31	10.66
1	1	2013	C30	0	1	0	2.19722	0.693147	2.19722	1.60944	1.60944	-0.745144	0.864266	0.643599	0.0397853	0.125	5.2944	0.4934	0.0476	0.7356	0.224718	0.0621045	0.3021	2.58408	1.30992	4.24874	7.44483	0.0307698	28.9293	5.90687	0.84	2.85
1	1	2013	C30	0	1	0	4.21951	3.66356	4.27667	2.19722	4.8752	7.28283	0.888632	0.959733	0.0232589	0.105263	7.31913	0.442868	0.1406	0.7161	0.0183337	0.142079	0.1	3.40859	1.33815	6.18965	9.20603	0.0718939	28.8667	6.73998	9.35	8.76
1	1	2013	C15	0	1	0	2.3979	2.07944	2.07944	1.94591	3.04452	2.01471	0.152778	0	0.0311244	0.0526316	4.90278	0.243113	0.0463	0.6442	0.192819	0.117736	0.1909	3.50659	1.69029	15.3924	6.71052	0.0550105	16.1397	5.64084	9.35	8.76
1	2	2013	C35	0	1	1	6.85013	6.07993	7.28413	5.89715	7.36328	25.3931	0.978547	0.977548	0.0472646	0	9.09994	0.530345	0.049	1.0005	0.186039	0.0127051	0.1853	2.72447	1.14856	3.27348	10.2047	0.0210828	29.1675	7.94145	4.47	5.46
1	1	2014	C39	0	1	0	4.72739	4.21951	4.2485	3.17805	4.5326	-0.501132	0.782591	0.804794	0.0992833	0.037037	5.88493	0.337179	0.0413	0.4636	0.200438	0.0281554	0.4681	2.69843	1.29928	0.92309	8.27538	0.0465731	22.5913	6.48961	7.03	6.72
1	1	2014	C27	0	1	1	3.29584	3.29584	3.55535	3.52636	3.71357	1.04139	0.9302	0.947314	0.0177396	0	5.415	0.487414	0.0385	0.4651	0.0750348	0.0785938	0.1148	2.90422	1.31639	7.16225	8.45617	0.0214749	26.5003	6.04195	8.62	9.19
1	1	2014	C38	1	1	0	5.01728	3.78419	5.00395	2.77259	5.18739	1.24485	0.948342	0.949961	0.00404609	0	6.80451	0.61834	0.0274	0.8891	0.293692	0.00985642	0.2158	2.94622	1.71886	6.23669	9.57171	0.0180496	23.5082	7.23262	8.62	9.19
1	1	2014	C30	0	1	0	4.45435	3.66356	4.15888	2.77259	4.98361	5.91184	0.920652	0.894306	0.0295461	0.105263	7.33266	0.442985	0.0739	0.7	0.0102613	0.123859	0.1	3.44114	1.48594	6.19316	9.25273	0.0196516	24.4344	6.58664	10.48	11.55
1	1	2014	K70	0	0	0	0	0	0	0	0	-1	0	0	0	0	5.96442	0.465632	0.1393	0.7553	0.208319	0.0035235	0.5433	3.49256	0	2.5698	8.06086	0.00660595	58.9669	6.34209	10.48	11.55
1	1	2014	D44	1	1	0	0	0	0	0	0	-1	0	0	0	0	7.10262	0.693992	0.0615	0.8428	0.179189	0.234995	0.6074	2.89119	0	1.48099	7.08171	0.411537	26.8777	7.07232	8.1	5.94
1	1	2014	F51	0	0	0	0	0	0	0	0	-1	0	0	0	0	5.68005	0.656582	0.055	0.4134	0.566053	0.00173214	0.4772	2.81823	0	0.607606	5.73334	0.0443546	12.3354	8.24056	7.31	12.33
1	2	2014	R86	0	1	0	2.19722	2.19722	1.09861	1.09861	2.89037	10.7049	0.709141	0.666667	0.0308245	0.0416667	6.32224	0.602917	0.0725	0.6725	0.158409	0.139113	0.5231	3.06422	2.00812	4.05557	8.45105	0.0554704	42.1399	6.16401	9.57	12.05
1	1	2014	C32	0	1	0	3.43399	1.60944	4.17439	1.94591	4.06044	1.18553	0.926217	0.886612	0.00978296	0	7.26023	0.540798	0.0631	0.5217	0.0462845	0.0684795	0.3173	3.44193	1.78515	24.3917	9.2323	0.00942641	6.08906	7.98597	10.48	11.55
1	2	2014	C35	0	1	1	6.85013	6.05209	7.25982	5.92158	7.56631	28.6873	0.978487	0.975951	0.046582	0	9.14599	0.56006	0.0172	0.8977	0.154477	0.0103976	0.1853	2.78799	1.24732	3.52714	9.91912	0.00672409	27.8888	7.65637	6.99	7.37
1	1	2014	C15	0	1	0	2.19722	2.19722	2.48491	2.30259	3.17805	2.07643	0.414062	0.408163	0.0597887	0.0526316	4.75756	0.139418	0.0147	0.4955	0.231115	0.0468239	0.1909	3.53615	1.60944	17.0586	6.70319	0.03143	37.7762	5.42423	10.48	11.55
1	1	2014	L72	0	1	0	2.3979	0	2.89037	0	1.94591	3.375	0.771267	0.7136	0	0	7.68995	0.821338	0.0385	0.6667	0.0737226	0.00832911	0.382	2.89347	1.28482	0.286022	8.94637	0.0390848	7.33694	8.39805	10.48	11.55
1	1	2014	C39	0	0	0	3.8712	3.17805	3.43399	1.94591	4.12713	-0.669229	0.949704	0.950744	0.107721	0	5.25537	0.45517	0.0301	0.3147	0.184652	0.0202754	0.4231	3.14812	1.83146	3.34628	7.88495	0.0160649	40.0688	5.96109	5.37	8.64
1	1	2014	C39	0	1	0	5.16479	4.51086	5.46383	3.89182	6.88653	4.30318	0.921942	0.956355	0.011275	0	7.42592	0.743884	0.0134	0.9402	0.0977532	0.044755	0.2175	3.55186	1.84248	2.07175	9.84039	0.000519137	13.8479	7.62739	10.48	11.55
1	1	2014	C26	0	0	0	1.09861	0.693147	1.79176	1.38629	3.04452	0.162376	0.5	0.915225	0.00208834	0.05	5.20058	0.559173	-0.0569	0.415	0.0833623	0.027817	0.1	3.16198	2.19722	3.92699	8.04463	0.0141818	3.55248	6.31651	6.98	7.93
1	1	2014	C26	0	0	0	0	0	0	0	2.63906	-0.244456	0	0	0.000767097	0	4.91262	1.06367	-0.2787	0.2459	0.128342	0.0164768	0.4253	2.89656	1.90424	2.16977	7.39388	0.052522	0.333787	5.88176	6.98	7.93
1	1	2014	C39	0	0	0	6.85013	6.07993	7.446	6.63595	8.53758	26.6655	0.959831	0.957918	0.0303874	0	9.13655	0.710795	0.0647	0.9226	0.113991	0.0828353	0.1	3.51809	1.42205	2.41549	11.2427	0.0453457	17.5669	8.20484	10.48	11.55
1	1	2014	K70	0	0	0	3.78419	3.17805	2.3979	0	2.48491	2.40359	0.945816	0.875	0.00723511	0	6.30919	0.804761	0.054	0.8554	0.0632405	0.0178445	0.5007	2.74803	1.13077	1.55147	6.80017	0.0160521	26.465	6.73986	10.38	10.42
1	1	2014	E48	0	1	0	0	0	0	0	1.60944	-0.962975	0	0	0.000879163	0	6.91258	0.863269	0.0201	0.6605	0.10906	0.019363	0.4974	2.66124	1.51146	0.46247	8.15909	1.65077e-06	11.0785	7.39298	2.23	3.66
1	1	2015	C30	0	1	0	4.93447	4.04305	5.01064	3.8712	5.22575	4.85855	0.955038	0.939053	0.0322886	0	7.35674	0.511696	0.0588	0.5213	0.0367081	0.0553069	0.1108	3.47267	1.49087	5.4048	9.26379	0.0262697	21.6138	6.62854	9.79	11.57
1	1	2015	C26	0	1	0	1.79176	1.09861	1.38629	0	0.693147	-0.954371	0.865052	0.816568	0.0308214	0	5.5767	0.596999	0.0215	0.5297	0.253736	0.0785185	0.4019	2.78302	0.965081	4.94128	7.13409	0.0145406	23.4151	5.59979	7.99	8.51
1	2	2015	R86	0	1	0	2.19722	2.19722	1.38629	1.09861	3.2581	4.84112	0.282548	0.5	0.0341375	0.0645161	7.14559	0.269583	0.0409	0.4681	0.199257	0.0627207	0.4185	3.10985	2.10176	1.80699	8.468	0.05495	44.2464	6.31771	8.88	13.58
1	1	2015	C39	0	1	0	5.35186	4.78749	5.46806	4.77068	6.87213	2.88334	0.883551	0.936799	0.0124705	0	7.26265	0.784184	-0.0838	0.6303	0.104429	0.0164274	0.2175	3.55186	1.94326	2.47427	9.82779	0.0284119	12.719	7.58103	9.79	11.57
1	1	2015	A02	0	1	1	2.3979	0	0	0	2.3979	0.127451	0.875	0	0.000955092	0.0588235	5.66803	0.679151	0.0304	0.5617	0.101472	0.0139958	0.211	2.72877	1.83258	1.33747	6.42162	0.0232772	29.7169	6.59702	5.8	2.28
1	2	2015	C35	0	1	1	6.12905	5.42495	7.13409	6.73221	7.58934	25.2307	0.986528	0.97814	0.0507303	0	9.14562	0.566712	0.0138	0.9966	0.122561	0.00727585	0.1808	2.84772	1.36767	4.95069	9.85964	0.0260214	27.0192	7.42	7.99	8.51
1	1	2015	S90	0	0	0	4.31749	3.43399	4.23411	3.09104	4.62497	1.26457	0.948193	0.961935	0.0552231	0.05	5.8076	0.482095	0.0291	0.4817	0.137212	0.0129333	0.3433	3.13287	1.65305	4.93845	8.23827	0.0146984	25.1169	6.31274	9.42	8.9
1	1	2015	C15	0	1	0	2.3979	2.3979	2.07944	2.07944	3.58352	2.20961	0.304498	0.18	0.0255077	0	4.67326	0.0974302	-0.04	0.2246	0.139104	0.0323143	0.1909	3.55186	1.68528	18.2051	6.73934	0.00738451	26.8404	5.34085	9.79	11.57
1	1	2015	C26	0	0	0	0	0	0	0	3.61092	0.642638	0	0	0	0	4.2902	1.06367	-0.2787	0.1109	0.0670013	0.0154055	0.3053	2.9503	2.04307	3.55265	7.2563		7.46365	5.20372	7.28	8.62
1	1	2015	K70	0	0	0	0	0	0	0	0	-1	0	0	0	0	6.08445	0.520347	0.0477	0.6695	0.213102	0.00874146	0.5433	3.52253	0	2.11518	7.94449	0.0059086	39.8031	6.18166	9.79	11.57
1	1	2015	C26	0	1	0	1.38629	1.38629	2.63906	1.38629	2.30259	-0.589341	0.653061	0.444444	0.0259337	0	5.86928	0.68796	0.0202	0.3859	0.0246715	0.00803668	0.3523	3.55186	1.55814	1.6098	6.61607	0.0327109	3.72441	8.46836	9.79	11.57
1	1	2015	F51	0	0	0	0	0	0	0	0	-1	0	0	0	0	5.49128	0.579701	0.0466	0.3014	0.566053	0.00349126	0.4536	2.87623	0	0.72433	5.95064	0.0662457	19.472	7.38906	7.2	12.15
1	1	2015	C39	0	0	0	6.85013	6.07993	7.69758	7.05704	8.95079	30.0708	0.969768	0.958962	0.0360093	0	9.32157	0.663286	0.0433	0.9131	0.114592	0.148342	0.1	3.54731	1.46007	2.67028	10.3026	0.091256	16.5392	8.61026	9.79	11.57
1	1	2015	B06	0	0	0	3.49651	1.38629	3.58352	1.09861	3.95124	-0.823394	0.5	0	0	0	6.19324	0.410649	0.0172	0.5827	0.0690592	0.0286939	0.1099	3.17462	2.08284	6.27997	8.44591	0.038836	31.8327	5.4186	6.07	2.83
1	1	2016	R86	0	1	0	1.38629	1.38629	2.19722	2.19722	3.21888	4.22581	0.82	0.72	0.035515	0.037037	7.24728	0.279278	0.0355	0.5654	0.170495	0.074351	0.4185	3.15349	2.13564	1.85661	8.50775	0.0109921	44.8911	6.36273	8.16	12.97
1	1	2016	F51	0	0	0	2.19722	0	1.94591	0.693147	0	-1	0.921875	0.906667	0.0439601	0	5.33693	0.517535	0.0329	0.3237	0.566053	0.00455218	0.4536	2.93105	0.693147	1.0791	6.00635	0.0439919	11.6183	7.76989	7.14	11.61
1	1	2016	K70	0	0	0	0	0	0	0	0	-1	0	0	0	0	6.50194	0.637636	0.0705	0.7035	0.429396	0.000699504	0.5433	3.55163	0	1.28469	7.93057	0.0090071	57.6276	6.86298	7.85	11.21
1	1	2016	D44	1	0	0	1.38629	0	1.38629	0	0	-1	0.444444	0.444444	0	0	6.08078	0.536181	0.2401	0.5924	0.318418	0.00349446	0.1528	3.31963	0.693147	1.17059	6.33328		8.33422	6.81005	7.85	11.21
1	1	2016	C30	0	1	0	5.03695	4.26268	4.54329	3.43399	5.36598	4.55213	0.964451	0.944976	0.03806	0	7.44757	0.525907	0.0713	0.613	0.0340919	0.0751811	0.1545	3.50323	1.58154	6.02129	9.35149	0.0717548	26.8759	6.75463	7.85	11.21
1	1	2016	C15	0	1	0	2.07944	2.07944	1.09861	1.09861	4.15888	4.03532	0.765	0.5	0.0284244	0	4.7779	0.109292	0.0959	0.1783	0.304243	0.0272464	0.1909	3.55186	1.81529	16.6034	6.64639	0.0766114	25.1423	5.18545	7.85	11.21
1	1	2016	C39	0	1	0	5.10595	4.43082	5.20401	4.57471	6.96508	2.82514	0.885681	0.929455	0.00944122	0	7.45316	0.807546	0.0106	0.7437	0.117201	0.00997816	0.2175	3.55186	2.0423	1.75169	9.76371	0.0264532	13.7	7.73042	7.85	11.21
1	1	2016	C39	0	1	0	4.29046	3.52636	4.17439	2.70805	4.7362	-0.591455	0.89142	0.94875	0.0214878	0	8.31559	0.767378	0.0242	0.8545	0.120846	0.0232117	0.5392	3.01788	1.95009	0.259835	10.4993	0.038705	9.79822	8.78986	7.85	11.21
1	1	2016	C26	0	1	1	1.09861	1.09861	0	0	1.79176	-0.78699	0.722222	0	0.0259584	0	5.60062	0.294113	0.056	0.4199	0.0587197	0.0792603	0.373	3.33371	1.29277	2.47029	6.98286	0.0197419	17.9091	6.12852	5.88	6.98
1	1	2016	C39	0	0	0	6.85013	6.07993	7.56216	7.00941	9.28368	37.9021	0.970152	0.968594	0.0400648	0	9.5966	0.689087	0.0246	1.028	0.161861	0.0988353	0.1	3.55186	1.53836	3.23199	11.2843	0.0314932	16.9088	8.14458	7.85	11.21
1	1	2016	H61	0	1	1	0	0	0	0	0	-1	0	0	0	0	4.45775	0.269299	0.0523	0.1944	0.124696	0.0153547	0.3719	3.214	1.09861	3.58412	6.9256	0.0347213	54.7641	5.16053	7.85	11.21
1	1	2016	C27	0	1	1	2.63906	2.63906	2.3979	2.3979	3.95124	0.88784	0.931643	0.932785	0.0174132	0	5.52161	0.537108	0.0378	0.4647	0.0560183	0.0089005	0.1148	3.00821	1.68373	4.96043	8.43251	0.00470241	26.6128	6.17516	7.42	7.69
1	1	2016	D44	1	0	0	1.38629	0	0.693147	0.693147	0	-1	0.444444	0.5	0	0	7.46716	0.761462	0.0513	0.9543	0.0147819	0.0212965	0.1358	3.18361	1.09861	0.24204	6.51175	0.0367592	49.3705		5.71	3.18
1	2	2016	C35	0	1	1	5.64191	4.75359	6.63068	6.36647	7.73456	25.8233	0.984744	0.9841	0.0448864	0	9.0955	0.576009	0.0002	1.0283	0.0737557	0.00540332	0.1808	2.90407	1.5233	5.37681	9.62609	0.00315493	23.8623	7.50355	6.87	7.97
1	1	2017	C34	0	1	0	4.30407	3.13549	3.21888	0	4.12713	0.105184	0.924845	0.863653	0.0781868	0	7.66953	0.952312	0.0498	0.7744	0.106099	0.0153416	0.3013	3.2398	1.80312	3.29322	9.38244		25.8783	6.21805	6.45	6.88
1	1	2017	K70	0	0	0	0	0	0	0	0	-1	0	0	0	0	6.29219	0.458117	0.1488	0.7049	0.456977	0.000690087	0.5433	3.55186	0		8.55584	0.0220542	43.9573	7.07488	7.82	11.2
1	1	2017	C39	0	0	0	6.85013	6.07993	7.89245	7.39265	9.56332	44.0121	0.970872	0.965557	0.0423133	0	9.68224	0.662227	0.0403	1.006	0.14524	0.0976765	0.1	3.55186	1.59038	3.97551	11.226	0.0263789	20.536	8.21585	7.82	11.2
1	1	2017	C27	0	1	1	2.77259	2.70805	2.3979	2.30259	3.46574	0.16184	0.913111	0.920635	0.0245424	0	5.6268	0.559038	0.0463	0.686	0.0740767	0.017338	0.113	3.05641	1.811	4.32769	8.42771	0.0207628	30.5994	6.4242	7.34	8.3
1	2	2017	C35	0	1	1	5.62762	4.92725	6.16752	5.7301	7.47421	23.5097	0.986051	0.98355	0.0375486	0	9.02593	0.540256	0.033	1.0336	0.0859677	0.00918526	0.1778	2.95742	1.67343	4.93124	9.50763	0.0546607	21.35	7.75309	6.89	6.99
1	1	2017	C26	0	0	0	0	0	0	0	2.48491	-0.57381	0	0	0	0	6.52139	0.458189	0.0472	0.6978	0.0862766	0.118085	0.262	3.04983	2.2736	0.540876	5.24175		5.81515	8.65611	6.14	8.89
1	1	2017	C39	0	1	0	5.26786	4.30407	5.36598	4.15888	6.91572	2.18488	0.943442	0.941903	0.0105572	0	7.76509	0.652011	0.2401	0.8677	0.131497	0.0107184	0.2175	3.55186	2.12639	0.870411	9.78825	0.0602584	11.0119	8.14796	7.82	11.2
1	1	2017	C30	0	1	0	5.51745	4.68213	5.09987	3.7612	5.4848	5.13355	0.9757	0.962757	0.0338472	0	7.57789	0.55057	0.0672	0.7132	0.125915	0.0620513	0.1484	3.53288	1.6091	5.36075	9.40146	0.00363558	24.4778	6.92208	7.82	11.2
1	1	2017	C27	0	0	0	2.77259	2.3979	1.38629	1.38629	2.83321	-0.400341	0.842184	0.836806	0.0862477	0	6.13015	0.0690073	0.1318	0.2467	0.313803	0.0500864	0.2257	3.17531	1.87001	4.92402	6.46303	0.00123612	70.6693	6.73059	7.22	11.38
1	2	2017	R86	0	1	0	2.56495	2.19722	2.3979	1.38629	3.46574	5.44444	0.837551	0.617284	0.0451215	0.0454546	7.2745	0.280398	0.0374	0.7772	0.135873	0.0657947	0.4185	3.19531	2.16423	2.18338	8.50472	0.00273634	44.6559	6.39132	8.08	12.57
1	1	2017	F51	0	0	0	1.60944	0	1.60944	0.693147	1.79176	-0.458779	0.816326	0.612245	0.0298665	0	5.37842	0.54077	0.0614	0.4744	0.566053	0.0193293	0.4536	2.98301	0.955511	0.987866	5.97635	0.0189905	13.7902	7.89921	7.22	11.38
1	1	2017	C34	0	1	1	6.76273	6.07993	6.15698	4.99721	6.49072	10.9215	0.972247	0.975533	0.0586273	0	8.89286	0.677487	0.0588	0.6794	0.0926828	0.0673926	0.1824	2.87236	1.27811	3.39245	9.03289	0.0343608	30.2394	7.85426	3.76	3.67
1	1	2017	D45	1	1	0	2.48491	0	1.38629	0	0	-1	0.915556	0.666667	0	0.0588235	6.99669	0.686656	0.0321	0.9913	0.225845	0.0305136	0.4953	3.27295	0.693147	1.21349	7.96276	0.0136958	24.6858	6.74948	7.86	8.33
1	2	2018	R86	0	1	0	3.46574	3.43399	0	0	3.29584	2.59905	0.844101	0.763552	0.033062	0	7.29649	0.277813	0.037	0.9582	0.166892	0.0632422	0.4185	3.23545	2.14398	2.34934	8.50106	0.0179187	40.6947	6.44948	7.98	12.83
1	1	2018	C39	0	1	0	3.46574	2.94444	0	0	4.02535	-0.842137	0.8728	0.649796	0.0398525	0	6.18519	0.206671	0.0356	0.9181	0.303735	0.0126465	0.2084	3.30905	1.78349	2.03031	7.02997	0.0358813	12.6736	7.55496	7.78	11.53
1	1	2018	C39	0	1	0	5.68017	4.67283	0	0	6.70686	1.34498	0.972329	0.893078	0.00859501	0	8.10153	0.713465	0.0259	1.0892	0.104112	0.0147357	0.2175	3.55186	2.1896	2.2367	9.8504	0.0534219	6.28525	8.43358	7.78	11.53
1	1	2018	C38	1	1	0	3.89182	2.48491	0	0	3.89182	-0.788261	0.919717	0.929869	0.0403457	0.05	6.62845	0.634459	0.0571	0.8235	0.114598	0.0254762	0.3918	3.01245	1.55487	1.85284	8.33807	0.0530702	16.0923	7.2861	7.78	11.53
1	1	2018	C15	0	1	0	2.07944	1.60944	0	0	3.73767	2.20204	0.836565	0	0.00102051	0.111111	6.47373	0.329474	0.054	0.8237	0.0976415	0.059181	0.6379	3.55186	1.99021	8.81128	7.00033	0.342963	9.90027	8.49367	7.78	11.53
1	1	2018	C26	0	0	0	0	0	0	0	2.83321	-0.459131	0	0	0	0	6.58466	0.475944	0.0579	0.9259	0.0905792	0.0962663	0.262	3.09611	2.37158	1.01703	5.36129	0.0290172	11.9166	8.14806	6.09	9.21
1	1	2018	K70	0	0	0	0	0	0	0	0	-1	0	0	0	0	6.36822	0.425931	0.1237	0.9158	0.566053	0.00295267	0.6382	3.55186	0		8.61341	0.0171334	52.8139	6.98729	7.78	11.53
1	1	2018	N78	1	0	0	0	0	0	0	0	-1	0	0	0	0	5.60766	0.0690073	0.0857	0.8274	0.413916	0.100046	0.1573	2.89687	0	3.10863	7.43248	0.0199524	67.1587	5.57076	5.4	3.38
1	1	2018	C39	0	1	0	5.96358	4.23411	0	0	5.68358	-0.159022	0.94212	0.934216	0.127367	0.04	6.15184	0.257604	0.1017	0.4458	0.160921	0.0422517	0.1393	2.83224	1.59575	4.19354	8.36893	0.00566371	43.0751	6.42697	7.19	9.56
1	1	2018	C30	0	1	0	5.64545	4.30407	0	0	5.59099	5.11346	0.975175	0.975829	0.0359767	0	7.55613	0.505634	0.0468	0.9958	0.116412	0.036406	0.1481	3.55186	1.62762	5.41864	9.28739	0.0159804	23.4636	6.97823	7.78	11.53
1	1	2018	C39	0	1	0	4.31749	3.91202	0	0	4.91998	-0.609648	0.957927	0.94884	20.0089	0	6.35194	0.336202	0.0651	0.2944	0.184606	0.0531309	0.3639	2.90161	1.35849	12.6162	7.5725	0.0122935	30.1475	7.0316	6.41	8.12
1	1	2018	F51	0	0	0	0	0	0	0	1.79176	-0.564336	0	0.876033	0.0466225	0	5.3788	0.536344	0.024	0.5413	0.352639	0.00248522	0.4536	3.03241	1.12059	0.989605	5.95324	0.0371302	16.4179	7.35897	7.18	11.46
1	1	2018	C27	0	1	1	0	0	0	0	3.55535	0.11121	0	0.898885	0.0291702	0	5.70976	0.570549	0.0413	0.8996	0.0881023	0.0281359	0.113	3.10239	1.90786	4.48711	8.46779	0.00300895	38.9499	6.57063	7.35	8.58
1	1	2018	I65	0	0	0	3.43399	3.3673	0	0	3.21888	-0.671511	0.931585	0.8224	0.0539866	0	6.976	0.530334	0.0132	0.735	0.138709	0.00379183	0.4043	3.13697	1.17272	1.42922	9.12565	0.0111462	18.6278	7.42352	7.78	11.53
1	1	2018	C39	0	0	0	6.85013	6.07993	0	0	9.64827	43.4714	0.964386	0.95709	0.0500257	0	9.86669	0.684216	0.0307	1.1418	0.133336	0.170148	0.1	3.55186	1.63615	3.0892	11.4048	0.128297	18.3085	8.26569	7.78	11.53
1	2	2018	C35	0	1	1	5.99645	5.52943	0	0	7.39265	21.4451	0.976696	0.985211	0.0376435	0	9.14277	0.585172	0.0415	1.1044	0.0936726	0.00567697	0.1774	3.00807	1.81625	4.29514	9.62391	0.0107105	27.0885	7.92092	6.86	7.56
1	1	2019	C26	0	0	0	2.99573	2.30259	0	0	1.94591	-0.821372	0.955831	0.922711	0.0240742	0	6.35374	0.428317	0.0954	0.6096	0.0825228	0.0446382	0.2137	2.98418	1.6173	3.9045	7.77947	0.0214514	31.7859	6.76705	3.44	9.64
1	1	2019	K70	0	0	0	0	0	0	0	0	-1	0	0	0	0	6.98309	0.696768	0.1058	0.8427	0.304975	0.00577098	0.6382	3.55186	0	0.00650146	8.95802	0.169301	63.8128	6.98598	7.83	13.67
1	1	2019	C27	0	1	1	1.09861	1.09861	0	0	3.61092	0.236621	0.878893	0.895062	0.0273164	0	5.87763	0.627174	0.0444	0.8287	0.0717261	0.0409083	0.1148	3.14635	2.02553	3.82469	8.4487	0.0163893	38.155	6.66169	6.93	11.52
1	1	2019	F51	0	1	0	1.60944	1.38629	0	0	3.09104	0.696871	0.877127	0.871528	0.00351314	0	6.51989	0.31758	0.0632	0.8934	0.0228713	0.0854809	0.6379	3.55186	1.98592	8.69611	7.08171	0.0304422	9.98806	8.49144	7.83	13.67
1	1	2019	C39	0	1	0	5.49717	5.19296	0	0	6.61874	1.0593	0.980217	0.947666	0.00908215	0	8.35695	0.766908	0.0288	1.0282	0.105518	0.0922437	0.2175	3.55186	2.24219	2.84893	9.86719	0.0812103	5.40815	8.59279	7.83	13.67
1	2	2019	C35	0	1	1	5.09987	4.77068	0	0	7.39326	21.2375	0.97241	0.986947	0.048297	0	9.12781	0.570609	0.0679	0.8975	0.0551033	0.0145186	0.1759	3.05628	1.94021	4.39666	9.85309	0.00685152	30.0013	8.21176	6.18	9.75
1	1	2019	C26	0	1	0	1.79176	1.79176	0	0	2.63906	-0.612973	0.808864	0.777778	0.0454817	0	5.04265	0.263261	0.0527	0.5612	0.18025	0.00416028	0.4055	3.34778	2.28853	1.34328	6.82002	0.0292601	30.663	5.73595	7.08	12.59
1	1	2019	F51	0	0	0	0.693147	0.693147	0	0	1.60944	-0.676787	0.625	0	0.0500169	0	5.4817	0.60374	0.0029	0.5516	0.244578	0.00114257	0.4536	3.07949	1.40282	0.863403	5.86647	0.0283806	27.4033	7.33588	7.06	13.15
1	1	2019	C39	0	0	0	0	0	0	0	9.7369	45.6096	0.925896	0.932899	0.0729221	0	9.71024	0.612465	0.0322	1.0197	0.106996	0.122031	0.1	3.55186	1.81407	3.44844	10.4739	0.000969916	11.4715	8.09552	7.83	13.67
1	1	2019	N78	1	1	0	0	0	0	0	0	-1	0	0	0	0	5.59025	0.399074	0.0115	0.8655	0.048673	0.0791567	0.2783	3.33054	0	36.2538	7.02019	0.0439344	29.9368	5.36379	6.18	9.75
1	1	2019	C29	0	0	0	0	0	0	0	0	-1	0	0	0	0	3.39119	1.06367	-0.2787	0.1109	0.176887	0.00529495	0.2413	3.4051	1.84583		4.14313	0.00486251	50.6466	5.37314	7.11	11.04
1	1	2019	C30	0	1	0	4.61512	4.18965	0	0	5.62762	5.06375	0.981114	0.97845	0.0421012	0	7.50721	0.457957	0.0523	0.8781	0.100643	0.0393099	0.1501	3.55186	1.63968	5.74041	9.25484	0.00323367	26.0589	6.98333	7.83	13.67
1	1	2019	C31	0	1	0	3.58352	3.04452	0	0	3.13549	-0.934518	0.981274	0.967604	0.0208206	0	7.99897	0.368627	0.1661	0.8886	0.167496	0.0537763	0.5418	2.94068	1.94032	4.83193	9.35798	0.0610311	14.5252	8.39368	7.18	12.34
1	2	2019	R86	0	1	0	3.3322	3.3322	0	0	3.71357	5.76218	0.759271	0.495754	0.0310859	0	7.36097	0.300245	0.0341	0.8163	0.259433	0.0745751	0.4185	3.27404	2.09578	2.3858	8.51699	0.0337643	37.0276	6.50611	7.35	13.13
1	1	2019	D44	1	0	0	0	0	0	0	2.70805	-0.618093	0	0	0	0	6.58702	0.417335	0.0651	0.8502	0.133189	0.136684	0.262	3.14034	2.46081	1.03293	5.43808	0.0550056	27.0365	7.38852	7.11	11.04
2	1	2007	C39	0	1	1	1.94591	1.09861	2.48491	0	2.48491	-0.264885	0.72	0.82398	0	0	6.24497	0.322148	0.1593	0.5217	0.321518	0.0454039	0.4964	3.15298	1.91924	0.0201126	8.7055	0.0103365	2.13025	7.90926
2	1	2008	C39	0	1	1	2.30259	1.60944	1.60944	0	2.19722	-0.648618	0.820416	0.5	0	0.25	6.07344	0.2002	0.0727	0.9832	0.30802	0.0481857	0.4964	3.19481	1.98264	0.293796	8.90055	0.0201944	3.01358	7.88344	9.59	7.34
2	1	2009	C39	0	1	1	3.2581	2.48491	1.94591	0.693147	1.79176	-0.794214	0.934359	0.840237	0	0.142857	6.29864	0.271815	0.0514	0.4239	0.302921	0.0357751	0.4964	3.23497	2.01212	0.229665	9.54366	0.00999406	3.65743	7.45355	9.59	7.34
2	1	2010	C39	0	1	1	3.4012	2.19722	3.04452	0.693147	2.77259	-0.717863	0.889793	0.903226	0.00240589	0.15	6.50377	0.328237	0.057	0.3774	0.216001	0.0601118	0.4964	3.27358	1.88305	0.183186	9.76938	0.00546291	2.43651	7.77994	10.12	7.71
2	1	2010	C39	0	1	0	2.30259	1.79176	2.07944	0	0	-1	0.86	0.722222	0.0761602	0	5.44744	0.0690073	0.052	0.682	0.566053	0.00653933	0.3592	2.4085	0.693147	0.26058	7.0639		57.2965		10.12	7.71
2	1	2011	C39	0	1	1	3.4012	2.07944	3.4012	1.38629	2.89037	-0.807966	0.948578	0.937586	0.00421682	0.15	6.94184	0.582013	0.0182	0.8087	0.216581	0.0255774	0.4964	3.31075	1.77617	0.512285	9.83569	0.0349448	2.73302	7.6214	10.04	7.74
2	1	2012	C34	0	1	1	2.83321	1.38629	3.3322	1.09861	0.693147	-0.970958	0.601134	0.850662	0.0373687	0	4.5153	0.249936	0.1086	0.734	0.345875	0.0462283	0.1875	2.91281	0.693147	9.33182	7.24423		35.2988		9.44	10.57
2	1	2012	C15	0	0	0	2.48491	1.79176	1.94591	0	1.94591	-0.123595	0.818074	0.716049	0.0365466	0.2	6.34751	0.42608	0.0259	0.9123	0.0684861	0.0593328	0.5194	2.39164	1.1474	13.7455	8.69901	0.0104647	43.0503	6.35953	9.37	8.65
2	1	2012	C39	0	1	1	3.3673	2.19722	3.55535	2.30259	3.85015	-0.665653	0.93875	0.960317	0.00908491	0.142857	6.92671	0.59178	-0.0021	0.832	0.182532	0.0285837	0.4964	3.34659	1.74886	0.509476	9.75731	0.0325243	2.53631	7.56034	9.37	8.65
2	1	2013	C39	0	1	1	3.73767	2.83321	3.3673	1.79176	4.04305	-0.644021	0.955786	0.945822	0.00991415	0.142857	7.22523	0.638573	-0.0032	0.8452	0.163342	0.0186558	0.4451	3.38119	1.78191	0.647686	9.60791	0.0248753	2.358	7.54964	9.35	8.76
2	1	2014	C39	0	1	1	3.68888	2.3979	3.49651	0.693147	4.00733	-0.707186	0.93595	0.95252	0.00915403	0.142857	7.27659	0.649905	0.0051	0.7243	0.133135	0.0357313	0.4451	3.41463	1.80607	1.02353	9.77036	0.0180426	3.1881	7.53763	10.48	11.55
2	1	2015	E48	0	1	1	0	0	0.693147	0	1.60944	-0.97224	0	0	0.00266372	0	5.55085	0.663283	0.0184	0.2861	0.0543643	0.000431008	0.2134	2.87236	1.38629	2.03179	5.87493	0.0713816	13.4338	6.56774	7.2	12.15
2	1	2015	C26	0	1	1	3.93183	3.89182	3.4012	3.4012	2.89037	-0.22431	0.94946	0.944606	0.0849645	0.32	5.71334	0.138963	0.082	0.255	0.221641	0.118119	0.2198	3.06353	1.03692	3.0157	7.73762	0.11491	34.2705	6.26013	8.31	9.22
2	1	2015	C39	0	1	1	4.2485	2.89037	3.98898	2.30259	4.27667	-0.713986	0.963437	0.95742	0.0109472	0.142857	7.26875	0.636919	0.011	0.5337	0.158582	0.0530174	0.4451	3.44699	1.78403	1.02229	9.92706	0.022131	4.32953	7.32099	9.79	11.57
2	1	2015	C27	0	1	0	0	0	0	0	0.693147	-0.95764	0	0	0.030555	0	4.92174	0.0945125	0.0192	0.1741	0.529188	0.0381072	0.6009	2.7987	1.56862	8.82728	7.18917	0.0275654	25.2325	5.2438	5.92	4.49
2	1	2016	C14	0	0	0	1.94591	0	2.07944	0.693147	2.63906	-0.500392	0	0.72	0.0286948	0.2	4.75525	0.247371	0.1124	0.3678	0.218267	0.17222	0.4097	2.70255	0.929536	2.66964	7.18083	0.0616033	37.0702	6.36765	7.85	11.21
2	1	2016	C39	0	1	1	4.58497	3.63759	3.91202	2.19722	4.5326	-0.667379	0.954068	0.959484	0.0110728	0.157895	7.0671	0.547908	0.0359	0.5776	0.092008	0.0871487	0.4451	3.47833	1.8096	1.22749	10.5129	0.00773796	5.67194	6.99011	7.85	11.21
2	1	2017	C39	0	1	1	4.15888	3.21888	4.33073	2.77259	4.57471	-0.696377	0.970174	0.97679	0.0111951	0.157895	7.41514	0.642835	0.0455	0.6646	0.0970726	0.0731745	0.4451	3.50872	1.84645	1.38359	10.1116	0.0480073	6.39778	7.12969	7.82	11.2
2	1	2017	A02	0	1	0	0	0	0	0	1.94591	-0.476281	0	0	0	0	5.1312	0.534831	0.0613	0.4391	0.0871478	0.00709694	0.7032	3.11872	1.4321	0.818901	5.67675	0.0471663	68.6167	5.71842	7.25	10.23
2	1	2018	F52	0	0	0	0	0	0	0	0	-1	0	0	0	0.0666667	5.60849	0.166586	0.1161	0.7523	0.315501	0.0145981	0.3037	3.29234	0	13.3194	6.89061	0.0204968	28.8339	7.00637	8.66	13.8
2	1	2018	C39	0	1	1	4.54329	3.3322	0	0	4.39445	-0.770381	0.973738	0.958897	0.0124411	0.176471	7.37819	0.576803	0.0331	0.9046	0.113064	0.0485105	0.4451	3.53822	1.87856	3.58129	9.99766	0.0280832	4.70064	7.29715	7.78	11.53
2	1	2019	C14	0	1	0	1.79176	1.38629	0	0	0	-1	0.764463	0	0.00959573	0	4.73345	0.0690073	0.0967	0.4576	0.543738	0.0213867	0.3035	3.26557	1.40009	3.49613	6.93828	0.0602012	47.5675	5.81019	7.11	13.02
2	1	2019	C39	0	1	1	2.83321	2.30259	0	0	4.61512	-0.724692	0.983734	0.974896	0.0157413	0.117647	7.52096	0.615132	0.0202	0.6307	0.0768403	0.056427	0.4351	3.55186	1.89956	3.06447	10.2981	0.0238451	9.53027	6.94942	7.83	13.67
3	1	2007	G58	0	1	0	1.09861	0	0	0	0	-1	0	0	0	0	6.17001	0.418215	0.0471	0.6437	0.0673846	0.144449	0.5442	1.96636	0	0	7.89952		24.3087	5.68153
3	1	2007	C34	0	0	0	0	0	0	0	0	-1	0	0	0	0	5.23981	0.638843	0.0728	0.3552	0.104871	0.0439938	0.6	2.49621	1.25276	3.49969	7.65492		20.756	5.91819
3	1	2007	G58	0	0	0	0	0	0	0	0	-1	0	0	0	0	6.18936	0.215136	0.0787	0.7993	0.156855	0.00262925	0.26905	2.23635	0	0.156518	6.68835		56.3966	5.80434
3	1	2008	G58	0	1	0	2.48491	1.60944	3.09104	1.94591	1.94591	14.3529	0.896	0.934949	0	0	8.68425	0.391175	0.1263	0.8224	0.108923	0.0536019	0.4423	3.0497	0.984499	9.97161	10.1217	0.0100736	49.7449	6.96206	9.75	9.11
3	1	2009	A02	0	1	1	0	0	0.693147	0.693147	0	-1	0	0	0	0.0476191	4.8933	0.645256	0.0155	0.5318	0.0652319	0.101532	0.32	2.82733	0	3.21305	7.26052	0.0494641	19.4047	5.29486	9.35	6.98
3	1	2011	E48	0	1	0	2.83321	1.94591	2.77259	0	1.79176	-0.880746	0.888672	0.863905	0	0	6.74938	0.819018	0.0421	0.9631	0.0582723	0.026603	0.35793	2.55902	1.18562	0.228936	8.14671	0.0128873	11.0179	7.41944	8.47	5.34
3	1	2012	C31	0	1	0	5.23111	4.7185	3.46574	0	2.3979	-0.933427	0.940516	0.945215	0.000584243	0	8.76044	0.793816	0.0203	0.7475	0.0291083	0.156072	0.612	2.66865	0.693147	0.110044	10.2926	0.109313	7.63335	7.67117	3.92	3.23
3	1	2012	C26	0	1	0	0	0	0	0	1.09861	-0.838838	0	0	0.00181287	0	5.89605	0.26082	0.0307	1.0125	0.00632576	0.00727905	0.5125	2.83617	1.60944	2.44256	8.07745	0.0349606	12.1851	6.41671	5.1	1.82
3	1	2012	C31	0	0	0	1.94591	1.60944	1.09861	0.693147	6.18415	2.22211	0.989623	0.986295	0.00493329	0	9.19764	0.627699	0.0182	1.0978	0.0163446	0.0445171	0.6605	2.77658	1.02962	0.880759	10.625		5.47568	8.24305	7.67	6.2
3	1	2013	C35	0	0	0	2.48491	2.07944	1.38629	0	1.38629	-0.949759	0.817778	0	0.0651103	0	4.74758	0.410313	0.0409	0.4256	0.156456	0.0359803	0.5151	2.86508	1.95826	0.602363	7.26753	0.0122733	33.1622	5.99719	7.02	11.18
3	1	2014	C27	0	1	1	0	0	0.693147	0	1.79176	-0.744826	0	0	0.0011957	0	4.89467	0.347532	-0.0808	0.4137	0.165804	0.0167527	0.1259	2.95409	2.0149	2.83107	7.15383	0.0267049	-1.51418	5.14063	2.92	2.05
3	1	2015	B08	0	1	0	1.60944	0	1.60944	0	2.48491	-0.961908	0.666667	0.666667	0.010316	0	5.84066	0.0690073	0.0022	0.5685	0.0137156	0.0536622	0.5841	3.00436	1.71079	14.2959	8.09132	0.00626056	10.7163	5.46436	8.31	9.22
3	1	2018	C35	0	1	1	4.51086	3.49651	0	0	4.5326	0.272302	0.935661	0.9388	0.02298	0	8.26742	0.467485	0.0808	1.1638	0.315927	0.00479357	0.3113	3.16423	1.9958	1.07012	9.06935		50.6319	7.08861	7.18	11.46
3	1	2018	C32	0	1	1	5.3033	4.44265	0	0	5.01064	1.7854	0.967207	0.97725	0.0214495	0	6.61295	0.492383	0.047	0.9408	0.120857	0.048383	0.6094	3.28469	1.46121	7.41835	8.97335	0.0119521	19.1998	7.12671	5.91	3.32
3	1	2019	K70	0	0	0	0	0	0	0	0	-1	0	0	0	0	6.7287	0.215948	0.095	0.9031	0.486526	0.000170377	0.6133	3.31095	2.77259	2.07514e-05	6.53088	0.0254579	38.9195	7.35338	4.83	9.29
4	1	2007	G54	1	0	0	0.693147	0.693147	0	0	0	-1	0.625	0	0	0	3.39119	0.424184	-0.0462	0.2281	0.363577	0.0182102	0.2596	3.1166	0	7.17321	5.65249		38.8608	4.17693
4	1	2007	S90	0	1	0	0	0	0.693147	0	0	-1	0	0	0	0	4.43743	0.754521	0.0246	0.4955	0.0908032	0.00121295	0.6622	3.09358	0	0.146778	6.83841	0.0324864	11.0738	6.46984
4	6	2007	D44	1	1	0	0	0	0	0	0	-1	0	0	0	0	4.82521	0.351485	0.0306	0.5976	0.0128845	0.0280307	0.7695	2.39923	0	0.00125311	7.05618	0.155144	0.0873632	5.39822
4	1	2008	G54	1	0	0	1.09861	1.09861	0	0	0.693147	1.55882	0.561983	0	0	0	3.39119	0.491793	-0.0543	0.484	0.194731	0.0237095	0.2608	3.15996	0	7.85403	5.66643		46.7251	4.24816	9.59	7.34
4	1	2008	F52	0	0	0	0	0	0	0	0	-1	0	0	0	0	4.9072	0.341944	0.0785	0.6681	0.235686	0.0095712	0.3342	2.53355	0	20.7275	8.10591	0.109277	18.9931	6.57551	8.2	6.5
4	1	2008	C26	0	1	0	2.30259	1.09861	0	0	0.693147	-0.568702	0.891967	0	0	0	6.27084	0.575134	0.0876	0.9715	0.0444188	0.150553	0.2496	2.76795	1.90424	7.41473	8.33759	0.279627	23.5369	6.53519	8.67	5.8
4	6	2008	D44	1	1	0	0	0	0	0	0	-1	0	0	0	0.0526316	4.71353	0.64125	-0.2787	0.7339	0.0358218	0.0355161	0.7695	2.48613	0	0.0091681	7.02108	0.0436329	-63.4729	5.07778	8.62	4.56
4	1	2008	S90	0	1	0	0	0	1.38629	0	0	-1	0	0	0	0	4.13444	0.695731	0.0242	0.7905	0.0645595	0.00130725	0.6622	3.13792	0	0.039708	6.68085	0.050124	15.0366	6.11634	9.59	7.34
4	1	2009	S90	0	1	0	2.70805	0.693147	0	0	0.693147	0.0655738	0.940828	0	0	0	5.69083	0.694836	0.0388	0.6816	0.125994	0.106741	0.29	2.87345	2.17682	0.504209	5.83773	0.0209864	42.4059	5.52527	8.67	5.8
4	6	2009	D44	1	1	0	0	0	0	0	0	-1	0	0	0	0	4.66447	0.792573	-0.1336	0.236	0.0446717	0.0132066	0.7695	2.56608	0	0.00877817	6.97635	0.0592901	-31.9051	5.20096	8.62	4.56
4	1	2009	C37	1	0	0	0	0	0	0	0	-1	0	0	0	0	3.6277	0.686983	0.042	0.1748	0.161611	0.00740975	0.5886	2.61215	0	4.5986	7.10906	0.0328277	13.4935	5.62779	8.66	6.26
4	1	2009	S90	0	1	0	2.07944	0	1.79176	0	0	-1	0	0	0	0	4.12953	0.680975	0.0298	0.2377	0.118361	0.00135878	0.6622	3.18038	0.693147	0.0359651	6.57925	0.0200735	16.1304	5.78473	9.59	7.34
4	1	2009	C22	0	0	0	0	0	0	0	0	-1	0	0	0	0	6.0894	0.541182	0.0306	0.6673	0.104567	0.0339632	0.2235	2.63052	1.43508	2.93402	8.47094	0.0659763	12.2342	6.14624	8.62	4.56
4	6	2010	D44	1	1	0	0	0	0	0	0	-1	0	0	0	0	6.5229	0.879983	0.0412	0.8102	0.0190544	0.0144336	0.7695	2.64011	0	2.82665	6.52209		9.35957	7.53098	8.22	4.12
4	1	2010	C27	0	0	0	0.693147	0.693147	0	0	1.09861	-0.793237	0.8	0	0.043912	0	3.39119	0.298574	0.1315	0.173	0.244727	0.124402	0.261	3.2414	0	6.55218	5.62762		40.6024	5.40597	10.12	7.71
4	1	2010	F51	0	1	0	1.60944	0	2.07944	0	0	-1	0	0	0	0	4.11015	0.666757	0.0195	0.2723	0.106951	0.0011371	0.6622	3.22111	0.882389	0.0369588	6.48311	0.0413062	16.9564	5.726	10.12	7.71
4	1	2010	C15	0	0	0	0.693147	0	2.19722	0	0.693147	-0.142857	0	0	0.0117637	0	5.87577	0.578823	0.127	0.123	0.0667577	0.145251	0.2	2.88732	1.79176	11.1813	7.98651	0.0879802	44.0669	6.41767	7.89	7.34
4	1	2011	F51	0	1	0	2.48491	0	1.60944	0	0	-1	0	0	0	0	4.06164	0.647128	0.0261	0.3886	0.0979976	0.00406982	0.6622	3.26024	1.11923	0.0287525	6.39693	0.0435705	16.8661	5.81925	10.04	7.74
4	6	2011	D44	1	1	0	0	0	0	0	0	-1	0	0	0	0	6.40948	0.867941	0.05	0.806	0.0306667	0.00665235	0.7695	2.70903	0	3.11885	6.52062		9.08365	7.582	8.17	4.13
4	1	2011	C27	0	0	0	1.79176	0.693147	0	0	0.693147	-0.928527	0.839506	0	0.0396268	0	3.39119	0.294935	0.0597	0.2665	0.291015	0.0373944	0.261	3.27977	0	5.78346	5.77765		50.8275	4.69474	10.04	7.74
4	6	2012	D44	1	1	0	0	0	0	0	0	-1	0	0	0	0	6.23225	0.832327	0.0622	0.8093	0.0390371	0.00785648	0.7695	2.77351	0	3.65649	6.52062	0.0500817	10.8889	7.44618	6.21	5.7
4	1	2012	C27	0	0	0	0	0	2.07944	0	0	-1	0	0.8125	0.0252753	0	3.39119	0.232528	0.0526	0.2639	0.291474	0.095113	0.261	3.31671	0.693147	5.50521	5.62762	0.0455875	45.4831	4.99084	9.37	8.65
4	1	2012	F51	0	1	0	0.693147	0	2.70805	0	0.693147	-0.711712	0	0	0	0	4.18191	0.688234	0.03	0.3954	0.0855087	0.0477939	0.6622	3.2979	1.17007	0.0165276	6.3613	0.0391924	19.8319	5.88553	9.37	8.65
4	1	2012	C26	0	1	1	3.63759	3.2581	2.94444	2.3979	2.30259	-0.274769	0.932549	0.876033	0.00608959	0	7.23064	0.670314	0.0548	0.8348	0.123578	0.208181	0.2441	2.95941	1.19055	10.2907	8.67146	0.24412	12.6882	7.29164	7.67	6.2
4	1	2013	F51	0	1	0	1.60944	0	1.09861	0	2.07944	0.581551	0	0	0	0	4.26408	0.709393	0.0442	0.3173	0.0901093	0.0444574	0.6622	3.3342	1.40339	0.00474396	6.3613	0.0134859	20.3749	6.04097	9.35	8.76
4	1	2013	C27	0	0	0	0	0	0	0	1.79176	-0.726927	0	0	0.0266002	0	3.39119	0.403239	0.0429	0.2253	0.233199	0.00892619	0.261	3.35234	1.09861	5.05603	5.49717	0.0533399	52.5037	4.78432	9.35	8.76
4	6	2013	D44	1	1	0	0	0	0	0	0	-1	0	0	0	0	6.1519	0.744771	0.1259	0.7275	0.017166	0.0248586	0.7695	2.83408	0	3.88485	6.52356	0.0235978	21.303	7.37028	6.14	5.84
4	1	2014	B06	0	0	0	1.09861	0.693147	0.693147	0	1.60944	-0.982267	0.8832	0	0.000933547	0	7.03659	0.536193	0.0493	0.9697	0.10404	0.00142784	0.6383	2.89301	1.06087	6.59673	10.003	0.0377773	5.88091	7.35687	8.1	5.94
4	1	2014	C27	0	0	0	1.38629	0	0	0	1.38629	-0.846895	0.75	0	0.0302615	0	3.55043	0.534754	0.0589	0.2275	0.11807	0.0331448	0.261	3.38675	1.38629	6.26161	5.39816	0.0172604	38.7548	4.94837	10.48	11.55
4	1	2014	C39	0	1	0	3.3322	2.48491	2.77259	1.38629	3.68888	-0.788523	0.817778	0.9224	0.0329842	0	7.05219	0.963696	0.003	0.8334	0.0149838	0.00892695	0.227	3.13091	1.49503	1.06567	8.12533	0.0622897	12.312	5.79284	10.38	10.42
4	1	2014	F51	0	1	0	0	0	0	0	1.09861	-0.6	0	0	0	0	5.78994	0.512052	0.0339	0.6984	0.123331	0.00137799	0.2402	3.06422	1.85389	2.76271	5.80814	0.0118304	7.72248	8.27678	10.38	10.42
4	1	2014	F51	0	1	0	1.94591	0	1.94591	0	1.09861	-0.6	0	0	0	0	4.40223	0.749071	0.0345	0.3156	0.0992722	0.12865	0.6622	3.36922	1.51356	6.68766	6.2691	0.110458	16.2507	6.04789	10.48	11.55
4	1	2015	C27	0	0	0	2.56495	2.56495	1.60944	0.693147	1.60944	-0.830561	0.846057	0.8	0.0354078	0	3.71033	0.590402	0.0265	0.1109	0.129221	0.0103713	0.2842	3.42001	1.25276	8.1097	5.34233	0.0277685	35.2808	5.37676	9.79	11.57
4	1	2015	C37	1	1	0	2.63906	1.09861	2.48491	0	2.30259	-0.94293	0.888889	0.84	0.025578	0	5.39458	0.443835	0.0198	0.2121	0.186747	0.0120981	0.2921	2.97075	1.55996	3.85164	6.86693		8.12719	6.15037	10.75	14.13
4	1	2015	F51	0	1	0	2.07944	1.38629	1.94591	0.693147	2.3979	0.466198	0	0	0	0	4.76956	0.248214	0.0442	0.1109	0.0848699	0.126621	0.5109	3.40306	1.6143	4.53382	6.24998	0.106672	28.2275	5.63916	9.79	11.57
4	1	2015	C34	0	1	1	2.3979	0.693147	2.77259	1.09861	3.66356	-0.322422	0.6976	0.706667	0.0371889	0	5.46391	0.554425	-0.0215	0.4391	0.0480674	0.0743836	0.3013	3.15984	1.66437	13.5684	8.38343	0.0192155	8.44693	5.69675	6.42	6.69
4	6	2015	D44	1	1	0	0	0	0	0	0	-1	0	0	0	0	7.18123	0.663397	0.0815	0.7409	0.0235815	0.219078	0.6052	2.94521	0	2.4501	7.4495	0.00915536	36.6903	6.77657	8.9	7.29
4	1	2015	C25	1	1	0	3.43399	2.70805	2.94444	2.07944	3.4012	0.903125	0.949358	0.942294	0.0136801	0	6.87116	0.597846	0.0357	0.8742	0.10575	0.0595144	0.2668	3.02181	1.56156	8.99187	8.26873	0.0102703	6.56883	7.5268	5.82	7.37
4	1	2016	F51	0	1	0	0.693147	0	1.09861	0	2.77259	0.795154	0	0	0	0	4.78666	0.235883	0.0252	0.1109	0.150124	0.0569696	0.4909	3.43579	1.76425	4.51969	6.20456	0.0584177	29.3603	5.73606	7.85	11.21
4	1	2016	C37	1	0	0	1.38629	0.693147	1.60944	0.693147	4.91265	-0.268923	0.64	0.777778	0.00997287	0	4.09558	0.197143	-0.0022	0.1385	0.328027	0.0017982	0.421	3.01667	1.89417	3.85956	6.24804	0.0438614	12.1336	6.0708	7.89	8.87
4	1	2016	C39	0	1	0	6.85013	6.07993	8.32917	7.8462	9.84108	66.9305	0.932644	0.901208	0.0600827	0	9.92889	0.551437	0.0235	0.9759	0.240597	0.14967	0.1156	3.20445	1.39223	1.52918	10.8027	0.108743	17.8675	7.81704	7.14	11.61
4	1	2016	C27	0	1	0	4.44265	3.66356	3.82864	2.77259	3.95124	0.88784	0.958366	0.964217	0.0312371	0	6.71557	0.145974	0.1091	0.5353	0.180332	0.0133523	0.5999	3.02235	1.49995	9.44846	9.4632	0.0555195	53.1103	6.50112	7.14	11.61
4	6	2016	D44	1	1	0	0	0	0	0	0	-1	0	0	0	0	7.27531	0.658767	0.0681	0.8368	0.00824525	0.0764924	0.6052	2.99647	0	2.41962	7.1325	0.047764	19.5255	7.41193	7.13	7.4
4	1	2016	C27	0	0	0	0.693147	0.693147	0	0	2.48491	-0.592819	0.666667	0	0.0321354	0	3.39119	0.203456	0.2181	0.1109	0.428299	0.0100348	0.2842	3.45219	1.50408	10.9017	5.19296	0.0320932	34.6221	6.34011	7.85	11.21
4	1	2017	F51	0	1	0	2.63906	1.79176	2.19722	1.38629	2.3979	0.0824418	0	0	0	0	4.95111	0.28881	0.0502	0.1681	0.101042	0.0223333	0.4909	3.46748	1.80475	3.73043	5.77144	0.00954107	26.7777	6.02361	7.82	11.2
4	1	2017	D46	1	1	0	2.07944	2.07944	1.09861	0.693147	1.60944	-0.887592	0.773333	0	0	0	7.36853	0.227687	0.0793	0.8661	0.0584104	0.0202507	0.4798	3.25535	2.26054	4.71264	7.80588	0.0247152	31.1495	6.12024	7.82	11.2
4	1	2017	C27	0	0	0	0	0	1.09861	1.09861	2.07944	-0.737649	0	0.842975	0.0371843	0	3.39119	0.315247	0.0313	0.1383	0.372321	0.021749	0.2843	3.48338	1.56862	8.83302	5.15329	0.00431604	61.9412	5.64129	7.82	11.2
4	1	2017	C13	0	1	1	2.56495	2.19722	2.63906	1.38629	3.61092	-0.140963	0.937143	0.937618	0.00238507	0	5.32264	0.609715	0.0158	0.489	0.0801873	0.0717327	0.2234	3.02493	2.16514	10.8016	7.4524	0.0164991	10.3967	7.00985	6.89	6.99
4	6	2017	D44	1	1	0	1.60944	1.09861	0.693147	0	0	-1	0	0	0	0	7.64522	0.648876	0.0189	1.0408	0.0301024	0.0599351	0.642	3.04522	0.693147	2.3104	7.51043	0.0187904	5.26633	7.58171	7.1	6.79
4	1	2018	F51	0	1	0	2.99573	1.79176	0	0	2.48491	-0.0415401	0	0	0	0	5.11697	0.337101	0.0585	0.2098	0.0861415	0.0189008	0.4909	3.4982	1.89085	3.07619	5.82305	0.00535454	19.7691	6.18721	7.78	11.53
4	6	2018	D44	1	1	0	3.82864	3.49651	0	0	0.693147	-0.972516	0.72	0.777778	0	0	7.66486	0.696553	-0.0295	1.1263	0.02164	0.0539309	0.642	3.09171	0.788457	2.4495	7.99193	0.00916763	-3.28945	7.28605	7.02	8.03
4	1	2018	C27	0	0	0	0.693147	0.693147	0	0	2.07944	-0.771222	0	0.827586	0.0476077	0	3.58678	0.477966	-0.0786	0.2342	0.13954	0.0499381	0.2843	3.51362	1.47591		5.35186	0.032384	81.8792	6.88447	7.78	11.53
4	1	2018	C17	0	0	0	2.30259	0.693147	0	0	3.43399	0.813187	0.894174	0.948148	0.0328673	0	6.03008	0.353423	0.0842	0.882	0.082241	0.0189512	0.194	3.2399	1.78243	1.95697	8.03203	0.0267834	19.2071	6.80275	7.98	12.83
4	1	2018	G54	1	1	1	2.30259	1.60944	0	0	3.04452	0.509168	0.802469	0.85124	0.0193633	0	5.11691	0.806153	-0.2787	0.4619	0.129387	0.00939309	0.3564	3.09134	2.24185	7.36085	6.42972	0.012238	13.4255	6.59685	8.66	13.8
4	4	2018	G55	0	1	0	3.68888	2.94444	0	0	0	-1	0.954176	0.940083	0.0125718	0	9.45742	0.371832	0.0411	1.1668	0.0419728	0.019037	0.6405	3.37979	0.693147	16.2173	9.16628		40.8533		7.78	11.53
4	4	2019	G55	0	1	0	2.19722	1.94591	0	0	2.19722	-0.465668	0.950208	0.95	0.0127956	0	9.65955	0.393797	0.0813	1.1668	0.0492298	0.0224353	0.5975	3.41328	0.957534	12.568	9.61986		36.91		7.83	13.67
4	6	2019	D44	1	1	0	3.43399	3.13549	0	0	2.07944	-0.809046	0	0	0	0	7.60038	0.673982	0.0261	1.1083	0.0211407	0.0454606	0.642	3.13613	0.806476	2.72815	7.9498	0.0120514	9.90794	7.32156	6.37	9.71
4	1	2019	C39	0	0	0	2.07944	1.94591	0	0	3.61092	-0.900889	0.907254	0.934815	0.325501	0	5.17684	1.06367	-0.2787	0.2438	0.0334391	0.0216629	0.2946	3.17097	1.52744	2.57934	5.53339	0.0185179	23.0663	5.81501	7.83	13.67
4	1	2019	C26	0	0	0	0	0	0	0	0	-1	0	0	0	0	4.78113	0.231428	0.0166	0.6206	0.0250705	0.000876103	0.346	3.15396	0	8.48696	6.55962		3.19973	4.4969	5.22	5.29
4	1	2019	C31	0	1	0	4.67283	4.44265	0	0	3.43399	-0.910706	0.862804	0.830887	0.0383609	0.0454546	8.89007	0.651766	0.0973	0.9181	0.0762888	0.0337106	0.7505	3.31542	1.26089	6.075	10.0074	0.343238	18.0052	8.34507	7.27	10.84
4	1	2019	K70	0	0	0	0	0	0	0	0	-1	0	0	0	0	5.6071	0.594564	0.0414	0.7579	0.0698483	0.000170377	0.4053	3.34326	0	0.00676424	5.11799	0.000724777	54.4583	7.16199	7.07	11.35
4	1	2019	F51	0	1	0	1.60944	1.60944	0	0	2.77259	0.21205	0	0	0	0	5.10944	0.186276	0.1869	0.1865	0.243452	0.0757527	0.4909	3.528	1.8718	3.07217	5.7869	0.0638443	24.5243	6.53454	7.83	13.67
4	1	2019	I65	0	0	0	3.89182	3.89182	0	0	1.79176	-0.92519	0.773673	0.816326	0.00940075	0	5.01362	0.0690073	0.0029	0.7522	0.098828	0.00301701	0.2843	3.54297	1.64412	1.45727	5.52943	0.0635169	73.0102	5.62064	7.83	13.67
4	1	2019	K70	0	0	0	0	0	0	0	1.09861	-0.716216	0	0	0	0	8.34195	0.659761	0.0485	1.0101	0.0791907	0.000503699	0.1	3.19324	2.77259	0.0074822	7.01392	0.0234473	27.1207	8.76362	8.21	14.3
4	1	2019	S90	0	0	0	0	0	0	0	0	-1	0.790123	0	0	0	4.27466	0.600557	0.0432	0.2881	0.185325	0.0189669	0.2	3.3064	0	2.16089	4.85981		31.315	5.68623	6.73	10.85
5	1	2007	C27	0	1	1	1.09861	1.09861	0	0	0.693147	-0.873817	0.701389	0	0.00266635	0	5.67541	0.821899	0.076	0.5135	0.0876898	0.0245726	0.3914	3.10583	1.8718	1.83407	8.2802	0.0362784	10.2802	7.62879
5	5	2007	C41	0	1	0	2.63906	2.48491	1.60944	0	0	-1	0.918715	0.8	0.0415664	0	4.14804	0.309059	0.0759	0.3881	0.0979507	0.114713	0.2949	2.3137	0.788457	0.848888	7.40001	0.0224322	19.9075	5.93567
5	1	2007	D44	1	1	0	0	0	0.693147	0	0	-1	0	0	0	0	7.805	0.438178	0.1062	0.6937	0.152469	0.0916113	0.6374	2.72626	0.693147	2.59578	4.33073	0.269806	27.3288	9.29743
5	1	2008	C41	0	1	0	0	0	0	0	2.07944	0.69697	0.8125	0	0	0	3.39119	1.06367	-0.2787	0.1109	0.00632576	0.00025054	0.5982	3.05165	2.25129	0	2.30259		100	4.55163	7.73	4.72
5	1	2008	C27	0	1	1	2.30259	2.30259	1.60944	1.60944	0	-1	0.71875	0.75	0.00283586	0	5.91187	0.823731	0.0698	0.6168	0.0937193	0.0230681	0.3914	3.14964	1.34373	1.56373	8.33447	0.00574287	8.76206	7.78092	9.59	7.34
5	1	2008	D44	1	1	0	1.09861	0.693147	0	0	0	-1	0.345679	0	0	0	7.98599	0.534477	0.0628	0.9624	0.143657	0.14022	0.6374	2.78967	1.09861	6.26954	4.77068	0.0257595	13.0519	9.09395	9.59	7.34
5	7	2008	C36	0	1	0	1.09861	1.09861	1.94591	0	0.693147	-0.549383	0.72	0.493827	0.0522569	0	4.14948	0.310135	0.054	0.7987	0.174239	0.132323	0.3779	2.19569	1.03609	3.9117	6.39526	0.0110584	19.2977	5.64131	8.67	5.8
5	1	2008	I64	0	0	0	0	0	0.693147	0.693147	1.38629	-0.868232	0	0	0	0	4.36375	0.88804	-0.2787	0.4991	0.0391523	0.000911668	0.1777	2.34902	1.38629	0.0758339	6.6995	0.056755	2.86865	5.69809	9.59	7.34
5	1	2008	C39	0	0	0	2.89037	1.60944	2.70805	1.60944	1.38629	-0.868232	0.876417	0.875	0.0309947	0	4.9677	0.32275	0.062	0.6838	0.295128	0.0375207	0.2018	2.51979	2.09225	3.35894	7.30182		20.3886	6.12952	7.93	5.01
5	5	2008	C41	0	1	0	2.3979	2.30259	0.693147	0	0	-1	0.887039	0	0.0431421	0	4.20321	0.28257	0.0915	0.5632	0.124567	0.0289354	0.2949	2.40801	1.09861	0.785585	7.50108	0.0622233	24.93	5.98312	9.59	7.34
5	1	2008	C38	1	1	0	1.60944	0.693147	0	0	0	-1	0.783951	0	0	0	5.50429	0.628759	0.144	0.6255	0.147196	0.0826915	0.4173	2.7992	2.07944	3.83598	6.66568	0.0518921	26.0177	6.92211	8.18	4.14
5	1	2009	C26	0	0	0	1.09861	1.09861	0	0	0	-1	0.734694	0	0	0	4.57571	0.609111	-0.0423	0.3595	0.0398956	0.0487652	0.4069	2.47448	1.94591	6.20125	7.19968	0.013916	3.32291	5.80695	8.51	4.3
5	8	2009	C36	0	1	0	1.09861	0.693147	1.09861	1.09861	1.94591	1.78049	0.48	0.444444	0.0289504	0	4.26961	0.383141	0.0472	0.4314	0.15522	0.0137111	0.3779	2.3012	1.26369	2.02441	6.44095	0.0778761	19.6338	5.84145	8.67	5.8
5	1	2009	C27	0	1	1	2.56495	2.56495	1.94591	1.94591	0.693147	-0.840407	0.859521	0.721893	0	0	6.26216	0.832209	0.0596	0.4477	0.109643	0.0196694	0.3833	3.19162	1.26567	2.22094	8.17498	0.00574022	8.48084	8.10682	9.59	7.34
5	5	2009	C41	0	1	0	3.04452	2.56495	1.79176	1.38629	0	-1	0.903686	0.693878	0.0502374	0	4.5216	0.225846	0.0355	0.2381	0.373756	0.0312491	0.2962	2.49418	1.12847	0.556671	7.58223	0.00469627	24.0768	5.85827	9.59	7.34
5	1	2010	F51	0	1	1	2.70805	2.70805	1.79176	1.79176	1.60944	2.73333	0.85503	0.579882	0.00441549	0	6.44838	0.820599	0.067	0.4512	0.108276	0.0282223	0.3833	3.2319	1.32176	2.04819	8.33998	0.0270501	8.71659	8.17575	10.12	7.71
5	1	2010	C39	0	1	1	4.23411	3.4012	3.82864	0	0.693147	-0.976161	0.973922	0.90974	0.0183577	0	5.45833	0.650275	0.0296	0.595	0.243449	0.0137811	0.6407	2.99606	0.986764	0.488136	8.74831	0.00568092	11.1188	6.71964	8.46	5.79
5	7	2010	C36	0	1	0	0	0	0.693147	0	1.60944	-0.626208	0	0.5	0.0543664	0	4.27119	0.33976	0.0617	0.1608	0.106781	0.0647843	0.3779	2.39664	1.47182	1.85017	6.54679	0.0108727	19.7944	6.00903	8.23	4.45
5	5	2010	C41	0	1	0	2.48491	2.07944	2.77259	1.79176	2.19722	0.395973	0.914934	0.903061	0.0592222	0	4.64501	0.340397	0.0426	0.1926	0.189568	0.0475412	0.2962	2.57351	1.05939	0.550929	7.55224	0.0501585	27.2208	5.98507	10.12	7.71
5	1	2010	D44	1	1	0	1.38629	0.693147	1.94591	0.693147	1.38629	0.341176	0.625	0.722949	0	0	7.97522	0.435322	0.0787	0.9485	0.0942511	0.0441962	0.6374	2.90557	0.887303	6.365	4.85203	0.0226165	15.6738	9.19072	10.12	7.71
5	1	2011	C33	0	1	1	5.34711	4.23411	5.27811	3.43399	4.82831	3.32792	0.988283	0.979681	0.000829217	0	8.09336	0.589636	0.0798	1.026	0.127881	0.141619	0.5001	2.74197	1.1162	1.71569	9.96834	0.0984619	7.96115	8.29552	6.9	2.74
5	1	2011	D44	1	1	0	1.79176	1.38629	1.38629	0.693147	1.60944	-0.526882	0.785714	0.583333	0	0	8.05576	0.462982	0.0626	1.026	0.137415	0.083118	0.6374	2.95885	1.09861	5.6306	8.17358	0.0181186	13.6714	7.74808	10.04	7.74
5	7	2011	C36	0	1	0	2.94444	2.3979	2.30259	1.09861	3.21888	-0.198009	0.520408	0.604444	0.0405874	0	4.38718	0.315825	0.0625	0.2844	0.134612	0.0475931	0.3779	2.48376	1.39711	3.63532	6.53379	0.0453773	18.5775	6.08799	8.2	4.69
5	1	2011	F51	0	1	1	2.83321	2.48491	2.89037	2.89037	1.60944	1.38462	0.809917	0.782867	0.00419801	0	6.64324	0.813874	0.0712	0.6462	0.118397	0.0259556	0.3833	3.27062	1.20397	1.55991	8.30918	0.019734	8.81887	8.30195	10.04	7.74
5	5	2011	C41	0	1	0	3.17805	2.70805	2.07944	1.79176	2.83321	1.6	0.903592	0.88	0.0689997	0.05	4.78194	0.453622	0.0611	0.374	0.210825	0.072872	0.2962	2.64701	1.24842	0.384935	7.65728	0.00333652	27.8032	5.97568	10.04	7.74
5	5	2012	C39	0	1	0	3.8712	3.09104	3.04452	1.94591	3.55535	-0.752874	0.933962	0.83045	0.0174775	0.0416667	4.89035	0.48227	0.0468	0.4827	0.244257	0.0440851	0.2962	2.71547	1.45343	0.323769	7.5994	0.0296561	25.8244	6.1033	9.37	8.65
5	1	2012	C39	0	1	1	5.23111	5.05625	4.45435	4.26268	5.48894	0.751689	0.97623	0.95872	0.112991	0	6.74255	0.722516	0.0587	0.796	0.132221	0.0839896	0.2961	2.72079	1.60247	8.10447	8.48032	0.0992926	18.2303	7.30251	7.08	10.91
5	1	2012	F51	0	1	1	2.70805	2.56495	2.94444	2.48491	3.58352	9.09009	0.816635	0.899093	0.00446191	0	6.83581	0.802164	0.0823	0.552	0.0990495	0.0208235	0.3833	3.3079	1.25556	1.66908	8.33615	0.00130788	8.89996	8.43816	9.37	8.65
5	1	2012	D44	1	1	0	1.60944	1.38629	1.38629	0.693147	2.70805	-0.266707	0.722222	0.5	0.000914515	0	8.08238	0.457686	0.0635	1.057	0.151575	0.0448401	0.6374	3.00942	1.29928	9.38521	8.13241	0.0331321	16.7643	7.6629	9.37	8.65
5	7	2012	C36	0	1	0	4.83628	3.58352	4.21951	2.48491	3.29584	-0.501508	0.955639	0.948225	0.027314	0	7.18599	0.668622	0.0507	0.9229	0.113242	0.0486786	0.4308	2.56389	1.03799	5.87425	6.7178	0.416382	21.8449	8.00308	7.67	6.2
5	1	2012	C34	0	1	1	2.56495	2.07944	3.58352	1.09861	3.82864	0.306897	0.770083	0.926276	0.0307478	0	5.16133	0.409436	0.042	0.3776	0.131556	0.101711	0.2606	2.79796	1.17932	4.54699	7.17778	0.0715775	28.3338	6.05822	10.68	10.39
5	8	2013	C37	1	1	0	4.54329	3.7612	4.15888	2.19722	4.02535	-0.551804	0.974924	0.957318	0.0282055	0	7.29704	0.664405	0.0493	0.8524	0.108773	0.0338694	0.4308	2.63807	1.11659	5.09259		0.148554	25.6097	6.55722	7.73	6.52
5	1	2013	F51	0	1	1	2.94444	2.83321	2.3979	2.3979	3.68888	7.8115	0.880859	0.742188	0.00377591	0	7.00922	0.790499	0.0745	0.5242	0.0992909	0.0136098	0.3833	3.34384	1.41059	1.36158	8.36194	0.0110511	8.31806	8.57006	9.35	8.76
5	1	2013	D44	1	1	0	0.693147	0.693147	1.38629	0.693147	2.48491	-0.645418	0	0.625	0.0015061	0	8.11383	0.435835	0.0804	1.049	0.12018	0.0459926	0.4782	3.05757	1.45529	8.82055	8.15133	0.00831516	21.3022	7.61257	9.35	8.76
5	1	2013	E48	0	1	0	1.79176	0.693147	2.19722	0	2.3979	-0.889253	0.930796	0.927336	0.0415637	0	6.04672	0.705723	0.0529	0.745	0.134056	0.0190157	0.5972	2.77265	1.61587	1.51843	8.29779	0.0118089	9.77253	7.27942	5.12	6.69
5	5	2013	C39	0	1	0	4.21951	3.55535	4.26268	3.13549	3.04452	-0.872865	0.925441	0.903514	0.080321	0	4.96242	0.497801	0.0524	0.3464	0.233958	0.0657219	0.2962	2.77955	1.18864	0.335135	7.6004	0.0347942	23.8883	6.23116	9.35	8.76
5	1	2013	C33	0	0	0	1.79176	0.693147	0	0	0.693147	-0.979437	0.792899	0	0.00100333	0	5.54961	0.575509	0.0273	0.8123	0.0285656	0.0240221	0.292	2.80608	1.14513	2.99725	8.0077	0.0516232	11.7797	6.26071	5.1	2.17
5	1	2014	B06	0	1	0	0	0	0	0	1.94591	-0.9734	0	0	0.00172097	0	6.33529	0.170397	0.0099	0.7846	0.278529	0.0602431	0.6142	3.11217	2.48953	11.5089	9.29633	0.0110186	26.4401	5.95902	3.57	2.13
5	1	2014	K70	0	0	0	0	0	0	0	2.63906	3.02242	0.375	0	0	0	6.41315	0.515506	0.02	1.0065	0.0701195	0.00100924	0.5332	3.12786	1.73912	0.0168074	5.65599	0.000981421	32.2552	6.97399	8.61	9.43
5	1	2014	F51	0	1	1	2.3979	2.3979	2.83321	2.63906	3.7612	7.4	0.795918	0.5	0.00339046	0	7.15765	0.621854	0.0742	0.592	0.0665848	0.0267107	0.51	3.37854	1.50115	1.12545	8.43272	0.0115607	8.1476	8.66356	10.48	11.55
5	1	2014	D44	1	1	0	3.21888	2.56495	1.09861	0	2.56495	-0.627816	0.795502	0.78125	0.00180945	0	8.25457	0.470503	0.0916	0.9206	0.151593	0.047187	0.4782	3.1035	1.58412	8.84652	8.22229	0.00656915	25.9866	7.58098	10.48	11.55
5	7	2014	C37	1	1	0	4.94876	4.29046	4.34381	2.77259	4.07754	-0.60246	0.983716	0.979595	0.0287591	0	7.42341	0.680465	0.0454	0.7671	0.0983918	0.030456	0.4308	2.70713	1.22133	4.51327	4.07754	0.00824802	23.5803	6.65088	7.03	6.72
5	5	2014	C39	0	1	0	3.85015	3.52636	3.3673	2.56495	3.8712	-0.745144	0.939469	0.917311	0.0710972	0	5.06645	0.519783	0.049	0.3456	0.306834	0.035155	0.2911	2.83977	1.35025	0.311853	7.5689	0.0484072	24.1727	6.34911	10.48	11.55
5	1	2015	C36	0	1	0	4.04305	1.79176	3.93183	2.19722	4.15888	-0.54598	0.926593	0.950556	0.0268303	0.263158	6.69646	0.343888	0.067	0.6982	0.114121	0.0159755	0.2441	3.33755	1.88471	3.41987	8.86517	0.00294977	18.4	6.59241	6.11	7.33
5	1	2015	D44	1	1	0	2.83321	2.19722	2.83321	0.693147	3.49651	-0.140374	0.915556	0.804734	0.00295714	0	8.66695	0.571741	0.0572	0.9195	0.165403	0.081624	0.4782	3.14741	1.37055	6.45106	8.47762	0.115058	29.9481	7.30189	9.79	11.57
5	1	2015	C39	0	1	0	5.0689	4.82028	4.57471	4.12713	6.11147	0.812764	0.926148	0.939767	0.0425712	0.0588235	6.78786	0.457634	0.083	0.4849	0.0871665	0.0617637	0.1605	3.44763	1.48619	3.17694	9.063	0.0127477	18.8298	6.96221	9.79	11.57
5	8	2015	C37	1	1	0	5.24175	4.47734	4.64439	3.61092	4.7185	-0.296132	0.984324	0.969608	0.0315759	0	7.49011	0.663066	0.0477	0.7438	0.0972007	0.0323292	0.4317	2.77173	1.29987	4.45264	4.11087	0.00995165	24.1916	6.61621	6.42	6.69
5	1	2015	G56	0	1	0	0	0	2.07944	0	0	-1	0	0	0	0.0555556	9.43661	0.692423	0.0683	0.9325	0.122569	0.0706582	0.3307	3.04073	2.21102	0.264755	9.37433	0.000841665	26.8819	7.83207	6.07	2.83
5	1	2015	C15	0	0	0	0	0	0	0	1.60944	-0.633188	0	0	0	0	4.96552	0.12948	0.0372	0.2776	0.566053	0.00288418	0.1065	2.9676	2.3979	0.390161	5.85793	0.0495244	27.6881	6.02959	-4.45	1.27
5	5	2015	C39	0	1	0	3.04452	3.04452	3.46574	2.99573	4.09434	-0.762327	0.906436	0.87837	0.0798595	0	5.04753	0.466703	0.0609	0.2108	0.352076	0.0153143	0.2912	2.89656	1.45647	0.29169	7.73979	0.050168	25.1771	6.39047	9.79	11.57
5	1	2016	F51	0	1	1	1.94591	1.94591	2.83321	2.83321	3.55535	3.06902	0	0	0.0010602	0	7.66495	0.581754	0.0799	0.6636	0.147841	0.0124754	0.51	3.44451	1.76766	1.50349	9.96143	0.0145617	11.1524	8.55556	7.85	11.21
5	1	2016	D44	1	1	0	4.11087	2.48491	3.2581	1.60944	3.89182	0.139125	0.953369	0.924383	0.00403487	0	8.71395	0.592068	0.047	0.9619	0.094227	0.105782	0.4782	3.18948	1.29449	6.42507	8.58186	0.00155764	28.9318	7.24992	7.85	11.21
5	5	2016	C39	0	1	0	3.52636	3.13549	3.21888	2.99573	4.02535	-0.801151	0.948132	0.920455	0.0847587	0	5.07521	0.421909	0.0564	0.2615	0.381738	0.0168907	0.2913	2.9503	1.57828	0.257579	7.69939	0.0411395	26.3479	6.4537	7.85	11.21
5	1	2016	C36	0	1	0	3.29584	1.09861	3.89182	2.19722	4.06044	-0.674568	0.894815	0.963349	0.0213782	0.294118	6.81157	0.3635	0.0767	0.6415	0.130357	0.0432735	0.2441	3.37246	1.89731	3.27163	8.85023	0.01365	18.6089	6.90521	5.88	6.98
5	1	2016	C39	0	1	0	5.17048	4.57471	5.14749	4.59512	4.99721	-0.46853	0.719239	0.855056	0.0393384	0	6.49095	0.586625	0.0792	0.5851	0.170187	0.0297118	0.565	2.74873	1.07938	2.57452	8.72551	0.00979785	21.203	7.15189	6.18	8.56
5	8	2016	C37	1	1	0	5.44674	4.5326	5.05625	3.63759	5.02388	-0.182277	0.983847	0.987032	0.0361785	0	7.60476	0.56543	0.0446	0.5278	0.130003	0.0339393	0.3759	2.8324	1.3403	3.93494	9.84543	0.00613718	24.7762	6.68823	6.85	6.79
5	1	2017	D44	1	1	0	4.34381	3.52636	3.78419	1.79176	3.80666	0.236485	0.966942	0.951368	0.0011278	0	8.9521	0.679887	0.0366	1.0091	0.0947291	0.113742	0.4782	3.22984	1.25562	5.27984	8.67351	0.0878832	27.4778	7.4518	7.82	11.2
5	1	2017	F51	0	1	1	2.48491	2.48491	2.30259	2.30259	3.78419	3.6545	0	0	0	0	7.71216	0.55569	0.0706	0.6527	0.164409	0.00914558	0.5606	3.47593	1.85942	1.45792	10.0204	0.00672519	10.77	8.50549	7.82	11.2
5	7	2017	C37	1	1	0	5.75257	5.04343	5.3799	4.00733	4.96284	-0.167395	0.98867	0.986977	0.0377547	0	7.70683	0.524978	0.0463	0.6237	0.142928	0.0406549	0.3759	2.8896	1.37785	4.02015	10.0135	0.0441781	26.1731	6.66237	6.81	5.87
5	1	2017	C37	1	0	0	4.55388	4.46591	2.19722	1.38629	4.46591	-0.495746	0.978921	0.888889	0.0393209	0	6.57733	0.24138	0.0395	0.3728	0.259635	0.0573716	0.2334	3.0655	1.83367	5.96399	8.98795	0.0280711	27.7286	5.99546	7.86	8.33
5	5	2017	C39	0	1	0	3.93183	3.49651	3.13549	2.48491	4.33073	-0.762795	0.955067	0.94898	0.100003	0	5.05084	0.390939	0.0237	0.4293	0.364862	0.018987	0.2913	3.00131	1.68439	0.230457	7.68432	0.0343806	24.6612	6.24074	7.82	11.2
5	1	2018	F51	0	1	1	2.63906	1.94591	0	0	3.82864	2.92097	0	0	0	0	7.97041	0.519335	0.0619	0.9284	0.26381	0.00883093	0.5606	3.50639	1.96195	1.10337	10.1195	0.0022737	11.8228	8.48499	7.78	11.53
5	1	2018	C36	0	1	0	3.97029	2.19722	0	0	4.04305	-0.715457	0.861817	0.835539	0.0272478	0.0526316	7.06409	0.389844	0.0758	1.0404	0.136092	0.0495483	0.2441	3.43882	1.9495	3.89084	8.93076	0.0220103	15.5321	7.11497	5.46	7.88
5	8	2018	C37	1	1	0	6.12468	5.4161	0	0	5.17615	-0.0462693	0.987499	0.987468	0.0964931	0	7.88913	0.557782	0.0487	0.7236	0.111598	0.0435798	0.3759	2.94371	1.4193	4.21248	10.3915	0.0432719	26.2989	6.65563	6.77	6.79
5	5	2018	C39	0	1	0	3.80666	3.52636	0	0	4.06044	-0.836397	0.950693	0.936391	0.0950598	0	5.11114	0.407588	0.0278	0.424	0.384803	0.0168916	0.2913	3.04983	1.77879	0.190402	7.57712	0.030913	25.871	6.27001	7.78	11.53
5	1	2018	C32	0	1	0	4.12713	3.61092	0	0	4.66344	0.962868	0.950665	0.97417	0.0186743	0	5.86358	0.11334	0.0292	0.5943	0.166254	0.0604894	0.3607	3.03096	1.71595	0.946732	7.10497	0.0067292	6.5163	7.80825	7.18	11.46
5	1	2018	D44	1	1	0	4.48864	3.29584	0	0	3.93183	0.374207	0.971045	0.974608	0.00882225	0	9.04881	0.676944	0.0356	1.0851	0.0959775	0.0861751	0.4782	3.26865	1.25362	4.99295	8.80237	0.00374611	26.6282	7.54266	7.78	11.53
5	1	2019	C32	0	0	0	1.09861	1.09861	0	0	2.77259	-0.736842	0.777778	0.5	0.000589905	0	6.1302	0.426042	0.0651	0.7046	0.0445253	0.00764198	0.2359	3.34002	2.09074	17.8488	8.70018	0.0248019	7.81611	7.3721	6.86	10.18
5	5	2019	C39	0	1	0	3.49651	3.29584	0	0	4.21951	-0.815544	0.95225	0.945215	0.0870926	0.05	5.35081	0.332927	0.0134	0.2859	0.538821	0.0117966	0.2938	3.09611	1.84919	0.260971	7.48549	0.0391789	23.7083	6.34055	7.83	13.67
5	1	2019	C14	0	0	0	0	0	0	0	1.09861	-0.875587	0	0.666667	0.000578117	0	5.37651	0.965825	0.0396	0.4287	0.490353	0.000565061	0.1004	3.10956	2.20885	6.7145	7.446		10.157	6.8358	6.37	9.71
5	1	2019	D44	1	1	0	2.94444	2.3979	0	0	3.58352	-0.045232	0.974985	0.958161	0.0100318	0	9.17079	0.650566	0.0437	1.1029	0.0801968	0.111594	0.4782	3.306	1.3887	5.21139	8.84448	0.0671107	31.0781	7.63352	7.83	13.67
5	1	2019	F51	0	1	1	2.19722	1.94591	0	0	3.78419	2.47454	0	0	0	0	8.11763	0.541779	0.059	0.9358	0.251269	0.00731395	0.5606	3.53595	1.98945	0.954478	10.2127	0.000254158	11.0544	8.62731	7.83	13.67
5	8	2019	C37	1	1	0	4.75359	4.60517	0	0	5.24175	-0.0904536	0.990085	0.990946	0.0935298	0	7.95314	0.553874	0.051	0.6971	0.154274	0.0291705	0.3759	2.99504	1.49001	3.89806	10.3546	0.0216874	27.0084	6.72245	7.27	10.84
6	1	2007	C13	0	1	1	0	0	0	0	0	-1	0	0	0	0	5.89911	0.590204	0.0721	0.7234	0.128841	0.0834219	0.4771	2.25601	1.79176	0.479644	8.49229	0.00296347	18.9635	6.40536
6	9	2007	C39	0	1	1	4.54329	3.3673	3.61092	0	0	-1	0.733635	0.738343	0.0811374	0	4.92552	0.0875193	0.0719	0.5078	0.545721	0.0747605	0.2012	1.96636	0.895671	1.4862	7.04839	0.0339859	49.0109	5.25501
6	2	2007	C27	0	0	0	1.60944	1.60944	1.38629	1.38629	1.38629	1.18182	0.921956	0.835556	0.171788	0	4.08872	0.0690073	0.2401	0.1314	0.437868	0.0453643	0.2654	2.63434	0.916291	3.17191	5.62762	0.0706972	65.6356	5.73303
6	1	2007	C30	0	1	0	0	0	0	0	0	-1	0	0	0	0	6.09891	0.736008	0.0774	0.7358	0.137924	0.0564445	0.3628	2.30597	1.09861	2.38265	7.10085	0.013737	25.2746	6.8244
6	1	2007	L72	0	0	0	0	0	0	0	0	-1	0	0	0	0	3.90328	0.249328	0.1774	0.2814	0.292656	0.232745	0.2641	1.96636	0	1.57982	5.82305	0.109546	80.869	5.24944
6	1	2007	C33	0	1	1	5.4161	4.94876	5.63835	2.63906	5.03695	13.8316	0.916184	0.9429	0.0205083	0	8.30405	0.565698	0.0959	0.5911	0.0746523	0.0497375	0.1654	3.36309	1.24147	5.84366	10.8889	0.0756415	10.1664	7.92551
6	1	2007	S90	0	0	0	0	0	0	0	0	-1	0	0	0	0	3.52132	1.06367	-0.2787	0.2266	0.0758151	0.00218682	0.4796	3.27704	1.7148	1.29465	7.17089		10.0569	5.62099
6	1	2007	C34	0	0	0	0	0	1.38629	0	0	-1	0	0.722222	0.00144989	0	4.29014	0.377007	0.106	0.2851	0.351161	0.00150061	0.3059	2.73587	1.94331	8.95501	7.20786		13.9969	6.2605
6	1	2007	D44	1	0	0	0	0	0	0	0	-1	0	0	0	0	6.32129	0.663922	0.04	0.829	0.0515207	0.0146579	0.2168	2.92586	0	19.2215	5.92693	0.0488493	-4.63976	7.72616
6	1	2008	D44	1	0	0	0	0	0	0	0	-1	0	0	0	0.0645161	6.2138	0.611732	0.0444	1.0836	0.0746798	0.0235499	0.2168	2.97809	0	1.691	5.90808	0.0324985	-43.0142	7.62186	9.59	7.34
6	1	2008	C33	0	1	1	5.4161	4.48864	5.06259	3.2581	5.20949	13.1721	0.906036	0.894458	0.0118325	0	8.14809	0.567842	0.0614	1.0646	0.0816652	0.0689442	0.218	3.39713	1.39749	7.65515	10.759	0.0175815	11.5229	7.84839	9.59	7.34
6	2	2008	C27	0	0	0	3.09104	3.04452	0.693147	0.693147	1.38629	2.1875	0.882737	0.740741	0.14993	0.0714286	4.38017	0.0690073	0.2401	0.1448	0.533672	0.0299398	0.2519	2.70365	1.18958	2.49464	5.87774	0.0776333	86.3028	6.0386	8.95	8.53
6	1	2008	S90	0	0	0	0.693147	0	0	0	0	-1	0.641975	0	0	0	3.39119	1.06367	-0.2787	0.2192	0.153074	0.00509461	0.2561	3.31408	1.88031	2.237	6.9489		9.03101	5.44355	9.59	7.34
6	1	2008	C35	0	1	0	2.48491	1.94591	2.99573	1.38629	2.89037	2.95021	0.926653	0.876543	0.00420121	0	5.57474	0.629474	0.0664	0.7879	0.0568187	0.0293724	0.5815	2.32137	1.20397	5.71824	7.932	0.0197751	24.8896	6.48125	10.15	8.43
6	1	2008	L72	0	0	0	0	0	0	0	0	-1	0	0	0	0.190476	4.25952	0.406725	0.096	0.6947	0.239793	0.234995	0.2641	2.09399	0	1.09035	5.82305	0.172529	81.2105	5.14362	7.95	4.01
6	9	2008	C39	0	1	1	4.7362	3.63759	4.34381	0	0.693147	-0.87619	0.734518	0.704093	0.099907	0	5.1156	0.164465	0.0647	0.8168	0.435012	0.0470151	0.2012	2.0691	0.943127	10.0537	6.93925	0.0662939	47.3743	5.67562	6.4	2.7
6	1	2008	D44	1	1	1	0	0	0	0	0	-1	0	0	0.000538026	0	5.56342	0.641355	0.0778	0.8832	0.0772039	0.0536189	0.61265	2.39689	0	0.998008	6.94216	0.0518837	32.2443	6.00455	8.49	2.95
6	1	2009	D44	1	0	0	0	0	0	0	0	-1	0	0	0	0	6.20185	0.582695	0.0522	0.7811	0.0723343	0.0299101	0.1861	3.02772	0	1.1811	5.89715	0.0301327	-3.83936	7.1185	9.59	7.34
6	2	2009	C27	0	0	0	1.94591	1.94591	0.693147	0.693147	0	-1	0.88	0.5	0.150763	0.0833333	4.63454	0.0690073	0.2401	0.1109	0.410002	0.029865	0.2336	2.76846	1.38629	3.35729	5.9162	0.049642	82.8257	6.10635	8.95	8.53
6	1	2009	L72	0	0	0	0	0	0	0	0	-1	0	0	0.0019106	0.15	4.63142	0.541148	0.0684	0.5156	0.160343	0.234995	0.2641	2.21017	0	5.78574	6.69456	0.135869	83.8793	4.66913	7.95	4.01
6	1	2009	C33	0	1	1	5.35186	4.2485	5.02388	4.15888	5.01728	15.5865	0.885081	0.903739	0.00729569	0	8.226	0.576357	0.0427	0.7478	0.117685	0.0366845	0.2482	3.43005	1.51008	7.43508	10.7057	0.00481561	15.0118	7.00616	9.59	7.34
6	1	2009	S90	0	0	0	1.09861	0	0.693147	0	0	-1	0	0.641975	0	0	3.39119	1.06367	0.2401	0.1109	0.167589	0.00677764	0.2561	3.34981	1.98281	2.65279	6.99942		17.5434	5.62002	9.59	7.34
6	1	2009	C27	0	1	0	2.56495	2.56495	2.56495	2.56495	3.55535	4.42615	0.947888	0.947021	0.0372177	0	6.2555	0.532457	0.0824	0.36	0.0933238	0.165748	0.4144	2.54969	1.28866	6.94942	8.26256	0.0801321	27.7591	6.79687	9.69	8.57
6	9	2009	C39	0	1	1	4.97673	4.41884	4.49981	1.79176	1.79176	-0.376299	0.710711	0.748666	0.0819744	0	5.15548	0.141043	0.0593	0.5031	0.344517	0.123672	0.4165	2.18804	1.07165	4.11124	6.94409	0.0571076	45.8758	5.84003	6.4	2.7
6	1	2009	C33	0	0	0	3.4012	2.19722	2.48491	1.09861	2.56495	0.326923	0.92947	0.75	0	0	5.71728	0.625225	0.0329	0.7317	0.197471	0.036	0.2066	2.85749	1.54933	2.58928	7.93344	0.0389825	14.8392	6.13966	10.15	8.43
6	1	2009	C18	0	0	0	0.693147	0.693147	2.3979	0	0	-1	0.666667	0	0	0	4.60621	0.734711	0.0575	0.4138	0.0937787	0.0197862	0.1622	2.58944	1.07264	1.15247	6.46459	0.0334269	26.5247	6.47933	9.75	9.11
6	1	2010	L72	0	0	0	0	0	0	0	0	-1	0	0	0.00210032	0.0909091	4.565	0.350948	0.0359	0.3117	0.110777	0.0969526	0.2255	2.31424	0	5.98789	6.72623	0.134129	77.3798	4.66671	8.64	3.78
6	1	2010	C33	0	1	1	5.95584	4.20469	5.61677	4.77912	6.16752	25.2083	0.959263	0.91183	0.00437532	0	8.59676	0.645179	0.0803	0.6357	0.0701528	0.0391057	0.25	3.46193	1.57334	5.94593	11.0565	0.0145791	15.7828	7.71962	10.12	7.71
6	1	2010	F52	0	1	0	0	0	0	0	0	-1	0	0	8.45989e-06	0	5.71199	0.383914	0.0477	0.6191	0.214498	0.0776619	0.6539	2.56755	1.94591	2.7823	5.30827	0.0135535	6.6462	8.76107	10.9	10.58
6	2	2010	C27	0	0	0	2.63906	2.63906	0.693147	0.693147	1.38629	0.0434783	0.871795	0.833333	0.152552	0.0666667	4.83515	0.0690073	0.2401	0.1109	0.357121	0.0344752	0.2229	2.82933	1.43075	2.98542	5.93225	0.0217337	76.6859	6.15057	8.49	9.15
6	1	2010	D44	1	0	0	0	0	0	0	0	-1	0	0	0	0	6.27079	0.633932	0.0056	0.9075	0.112027	0.0173708	0.1767	3.07501	0	1.21685	5.8522	0.0593386	-39.8079	6.99561	10.12	7.71
6	1	2010	S90	0	0	0	0	0	1.09861	0	0	-1	0	0	0.00989186	0	3.39119	0.650283	0.2401	0.1109	0.341824	0.0147663	0.2188	3.3843	2.03688	2.05159	7.05099		17.6529	5.77594	10.12	7.71
6	1	2011	S90	0	0	0	0	0	0	0	0	-1	0	0	0.00695768	0	3.39119	0.589127	0.0977	0.1426	0.246108	0.110846	0.2188	3.41763	2.15948	3.99518	6.97915		15.0347	5.88317	10.04	7.74
6	1	2011	D44	1	0	0	0	0	0	0	0	-1	0	0	0	0	6.30312	0.653787	0.0415	1.044	0.115413	0.021818	0.1672	3.12017	0	1.17019	5.79301	0.0408615	-48.5917	7.43003	10.04	7.74
6	2	2011	C27	0	0	0	2.3979	2.3979	1.09861	1.09861	0	-1	0.916437	0.777778	0.118941	0	5.16258	0.0690073	0.2401	0.1635	0.329917	0.0420761	0.2251	2.88671	1.54592	2.00386	6.16121	0.0277732	75.414	6.35034	8.4	9.29
6	1	2011	L72	0	0	0	0	0	0	0	0	-1	0	0	0.000810393	0.0909091	4.85	0.304669	0.1809	0.4167	0.257176	0.0740339	0.2082	2.4085	0	5.19826	7.2349	0.0207811	76.2669	5.48212	8.44	3.8
6	1	2011	C33	0	1	1	5.99645	4.57471	6.02587	4.36945	6.53524	23.013	0.966883	0.949781	0.00560775	0.1	8.76984	0.664184	0.0902	0.9342	0.101974	0.0465865	0.2554	3.49281	1.58139	4.92874	11.0749	0.00229462	18.558	7.90983	10.04	7.74
6	9	2011	C39	0	1	1	4.75359	4.18965	4.79579	3.61092	4.90527	4.59523	0.589441	0.714938	0.0874707	0	5.27583	0.12987	0.0861	0.4322	0.195444	0.0647528	0.4165	2.39039	1.31295	4.44303	7.07072	0.0275071	43.0206	6.06208	3.94	0.97
6	1	2011	G58	0	1	0	0	0	0	0	0	-1	0	0	0	0	6.18164	0.647702	0.0435	0.9441	0.0469623	0.0502632	0.4948	2.63151	0	12.1354	8.25453	0.0317953	25.1356	5.75355	7.47	7.81
6	9	2012	C39	0	1	1	4.92725	4.21951	4.52179	3.73767	5.31321	0.468221	0.702944	0.538947	0.0925131	0	5.40172	0.174299	0.084	0.5351	0.177376	0.0318212	0.4165	2.47802	1.45203	3.78779	7.12206	0.0401644	40.8071	6.26937	4.66	3.42
6	1	2012	D44	1	0	0	0	0	0	0	0	-1	0	0	0	0	6.31826	0.688802	0.0028	0.9615	0.0951672	0.0159601	0.1672	3.16337	0	1.12845	5.77455	0.0401339	-64.943	6.80792	9.37	8.65
6	1	2012	C33	0	1	1	6.27288	4.5326	6.17379	4.49981	7.08506	24.4046	0.937328	0.942476	0.035	0.0476191	8.74834	0.648892	0.0545	0.9407	0.0698102	0.0331325	0.5373	3.52277	1.63194	5.19706	10.9774	0.00494853	17.9129	7.77903	9.37	8.65
6	1	2012	F51	0	1	0	0.693147	0	0	0	0	-1	0	0	0	0	6.08174	0.766984	0.0317	0.7358	0.092506	0.00859065	0.5043	3.46914	1.60944	3.45598	8.51298	0.0288048	8.39995	7.21939	10.68	10.39
6	1	2012	S90	0	0	0	0	0	0	0	1.38629	-0.865306	0	0	0.00432349	0	3.39119	0.538522	0.0274	0.1294	0.158248	0.121279	0.2188	3.4499	2.26868	4.51079	6.99942	0.0395294	13.2307	5.80593	9.37	8.65
6	1	2012	N78	1	0	0	0	0	0	0	0	-1	0	0	0.00073057	0.0952381	5.12489	0.391821	0.1552	0.5262	0.356893	0.107579	0.2082	2.49463	0	4.53224	7.23634	0.0479614	76.9818	5.54903	4.62	2.84
6	2	2012	C27	0	0	0	1.38629	1.38629	0.693147	0.693147	2.30259	-0.46555	0.814815	0.642857	0.106089	0	5.40569	0.0690073	0.2401	0.1724	0.298139	0.111829	0.2266	2.94097	1.57351	1.39936	6.39192	0.0678845	67.1995	6.68821	7.08	10.91
6	2	2013	C27	0	0	0	2.3979	2.3979	2.56495	2.56495	2.3979	-0.453854	0.86522	0.666667	0.10309	0	5.60657	0.0690073	0.2401	0.1382	0.281323	0.0403667	0.2254	2.99243	1.44489	2.80894	6.45834	0.0483276	67.4102	6.7374	7.02	11.18
6	9	2013	C39	0	1	1	4.7185	4.18965	4.66344	3.13549	5.20401	0.150574	0.636889	0.724057	0.0957846	0	5.51787	0.20026	0.0827	0.5131	0.185542	0.0275243	0.4165	2.5586	1.54764	3.25375	7.11883	0.0186125	40.4643	6.50363	4.41	3.7
6	1	2013	S90	0	0	0	0	0	0	0	0	-1	0	0	0.00652572	0	3.65896	0.719504	0.0512	0.2213	0.155077	0.0274207	0.2188	3.48115	2.36712	1.30251	6.99118	0.00913544	11.9255	6.01228	9.35	8.76
6	1	2013	N78	1	0	0	0	0	0	0	0	-1	0	0	0	0.1	5.18511	0.360208	0.1493	0.5284	0.282239	0.131469	0.2082	2.57393	0	5.60533	7.56476	0.0144493	76.0955	5.47398	4.63	2.96
6	1	2013	D44	1	0	0	0	0	0	0	0	-1	0	0	0	0	6.30084	0.669176	0.061	0.974	0.0989018	0.00255091	0.1672	3.20478	0	1.08311	5.75257	0.0606085	-45.2779	6.70119	9.35	8.76
6	1	2013	C33	0	1	1	6.43615	5.09987	6.57228	3.8712	7.21671	26.9859	0.965391	0.947686	0.00867307	0.05	8.89036	0.662616	0.0551	0.9124	0.0575916	0.0954403	0.5373	3.55186	1.66438	5.09596	10.9628	0.0964608	16.643	7.82195	9.35	8.76
6	1	2013	C41	0	1	0	3.85015	2.30259	3.43399	1.60944	2.19722	-0.438127	0.930313	0.946746	0.021712	0.25	6.56813	0.402571	0.0882	0.9272	0.0434475	0.0249158	0.2431	3.26385	2.35354	4.22886	8.75967		18.2956	6.87517	7.07	5.11
6	1	2014	C33	0	1	1	6.3081	5.36598	6.31173	3.13549	7.32909	26.7737	0.945519	0.954212	0.00844511	0.0476191	9.08007	0.689185	0.0466	0.8582	0.0334402	0.146659	0.5352	3.55186	1.73885	4.96243	11.025	0.110939	16.1291	7.92193	10.48	11.55
6	1	2014	N78	1	0	0	0	0	0	0	0	-1	0	0	0	0.0526316	5.56954	0.217771	0.1092	0.6215	0.479095	0.02548	0.1573	2.6474	0	3.73592	7.45645	0.082168	75.1403	5.62108	5.93	2.65
6	1	2014	D44	1	0	0	0	0	0	0	0	-1	0	0	0	0	6.2278	0.727446	-0.0344	0.7192	0.11243	0.0169191	0.1672	3.24455	0	1.11787	5.71373	0.0251261	-41.0666	6.83033	10.48	11.55
6	1	2014	C36	0	1	0	4.44265	2.30259	4.64439	1.38629	2.99573	-0.793782	0.851064	0.936634	0.0248868	0.222222	6.59045	0.345046	0.0989	0.7274	0.0775274	0.0202156	0.2431	3.30138	1.95277	3.47448	8.75542		18.6391	6.83534	6.97	6.2
6	9	2014	C39	0	1	1	4.96981	4.46591	4.54329	3.29584	5.40717	0.20379	0.777463	0.736021	0.091172	0	5.64981	0.2464	0.0834	0.4085	0.182302	0.0236668	0.4165	2.63316	1.64986	2.85701	7.11314	0.0253663	38.2501	6.65103	5.24	3.31
6	1	2014	S90	0	0	0	0	0	0	0	0	-1	0	0	0.00978442	0	3.85369	0.641221	0.1378	0.1755	0.0632563	0.0295717	0.2188	3.51146	2.45674	1.02675	6.98379	0.0780628	12.4846	5.95747	10.48	11.55
6	2	2014	C27	0	0	0	2.30259	2.30259	1.09861	1.09861	2.3979	-0.489651	0.736111	0	0.0616623	0	5.80786	0.0690073	0.2385	0.2119	0.254653	0.045498	0.2254	3.04138	1.61587	2.35323	6.44572	0.0129248	70.0369	6.80563	7.31	12.33
6	1	2015	C30	0	0	0	0	0	0	0	1.94591	-0.809993	0	0	0.0383833	0	5.5661	0.737032	0.0035	0.3734	0.0181218	0.010207	0.1268	3.16458	2.30259	3.6328	7.64444	0.0185934	4.54747	5.7533	6.42	6.69
6	1	2015	K70	0	0	0	0	0	0	0	0	-1	0	0	0	0	6.44587	0.751225	-0.009	0.4512	0.115826	0.000170377	0.2092	2.88564	0	0.00343239	6.62407	0.020217	35.6993	6.85308	11.18	11.49
6	1	2015	N78	1	0	0	0	0	0	0	0	-1	0	0	0	0.0555556	5.61666	0.204788	0.11	0.3424	0.5005	0.0564078	0.1573	2.71584	0	3.51375	7.48212	0.0346896	75.3313	5.66665	5.8	2.28
6	1	2015	C33	0	1	1	6.49375	5.2933	6.23637	3.82864	7.65255	29.0646	0.957557	0.955604	0.0104704	0.05	9.27588	0.667536	0.0359	0.9032	0.0305267	0.115648	0.4803	3.55186	1.80758	4.66786	10.9592	0.0522127	18.0701	7.75142	9.79	11.57
6	1	2015	G56	0	0	0	0	0	0.693147	0	0	-1	0	0.5	0.00122467	0	6.73718	0.134503	0.1151	0.3285	0.314129	0.0521844	0.6095	2.84121	0.693147	5.08011	8.15335		8.8327	7.08053	7.2	12.15
6	9	2015	C39	0	1	1	4.77912	4.49981	4.14313	3.49651	5.54908	0.0312612	0.746081	0.576553	0.0879061	0	5.78154	0.278335	0.088	0.2684	0.252539	0.0213147	0.4165	2.70255	1.76677	1.66027	8.20576	0.0342044	36.203	6.31987	5.07	3.17
6	1	2015	S90	0	0	0	3.61092	2.07944	2.94444	1.09861	3.21888	-0.461883	0.891136	0.666667	0.0091725	0	6.08796	0.798141	0.0161	0.4884	0.0201002	0.000170377	0.477	2.87159	1.75679	0.173716	6.25958	0.0135254	-3.33854	7.9962	8.88	13.58
6	1	2015	C30	0	0	0	0	0	0	0	1.09861	-0.936664	0	0	0	0	9.75826	0.874701	0.0047	1.0646	0.217367	0.00851876	0.1706	2.92468	2.19722	0.744458	9.92344				4.18	2.26
6	1	2015	S90	0	0	0	0	0	0	0	0	-1	0	0	0.00569052	0	3.8243	0.582597	0.0543	0.1109	0.255233	0.00310722	0.2188	3.54088	2.53897	1.0134	6.84268	0.00797033	10.6973	5.9283	9.79	11.57
6	1	2015	C35	0	0	0	3.04452	1.79176	3.43399	1.38629	3.73767	-0.45574	0.928994	0.947035	0.0687706	0.0476191	5.60716	0.670948	-0.0565	0.3011	0.152897	0.00142893	0.3226	3.35325	1.7203	4.5414	7.06817	0.0344158	19.4548	6.23186	4.18	2.26
6	1	2015	D44	1	0	0	0	0	0	0	0	-1	0	0	0	0	6.12902	0.880147	-0.1305	0.4693	0.221912	0.00760069	0.1528	3.2828	0	1.17474	6.39359	0.0574688	-10.9884	6.61034	9.79	11.57
6	2	2015	C27	0	0	0	1.38629	1.38629	1.79176	1.79176	2.19722	-0.661122	0.444444	0.444444	0.0912093	0	5.93267	0.0690073	0.1727	0.1903	0.390673	0.0344746	0.2255	3.08804	1.75577	2.27247	6.51026	0.0215541	65.9687	6.70566	7.2	12.15
6	1	2016	F51	0	0	0	3.55535	2.56495	2.83321	1.09861	1.38629	-0.640969	0	0.5	0	0	7.44115	0.844418	0.0537	0.7226	0.0629749	0.00291626	0.2366	3.55186	2.15427	0.308829	8.34712	0.419216	4.87744	9.45382	7.85	11.21
6	1	2016	C30	0	1	0	1.79176	1.09861	0.693147	0	0	-1	0.666667	0	0.000489578	0.0555556	6.44931	0.541192	0.0308	0.5334	0.02331	0.0656092	0.5874	2.93995	2.65926	6.23773	7.97109	0.00398349	25.3367	6.584	7.13	7.4
6	1	2016	N78	1	0	0	0	0	0	0	0	-1	0	0	0	0.0526316	5.6304	0.188413	0.1155	0.4202	0.525436	0.0230641	0.1573	2.77989	0	3.29007	7.45645	0.0787522	74.707	5.68184	5.45	2.52
6	1	2016	K70	0	0	0	0.693147	0	0.693147	0	1.09861	-0.694413	0	0	0	0	5.74085	0.171018	0.0242	0.5559	0.212034	0.000544498	0.2522	3.18993	1.7148	7.00657	6.608	0.0143995	52.6353	5.63263	6.02	3.22
6	2	2016	C27	0	0	0	1.94591	1.79176	0.693147	0.693147	2.30259	-0.666852	0	0	0.101046	0	6.01403	0.0690073	0.1248	0.2555	0.287096	0.0402354	0.2255	3.13263	1.874	2.59646	6.42487	0.017286	65.2161	6.62379	7.14	11.61
6	1	2016	C33	0	1	1	6.22456	5.39816	6.62804	4.98361	7.76089	27.7616	0.969109	0.973034	0.0110306	0.0476191	9.43048	0.685954	0.0194	0.9852	0.0508661	0.0580958	0.5544	3.55186	1.88325	3.73532	10.8454	0.0112116	18.8404	7.66583	7.85	11.21
6	1	2017	D44	1	0	0	0	0	0	0	0	-1	0	0	0	0	5.66774	0.298029	0.0217	0.7046	0.142733	0.0226454	0.1528	3.35516	1.09861	1.68078	6.25383		8.36869	7.12496	7.82	11.2
6	1	2017	C36	0	1	0	4.12713	1.94591	4.09434	2.07944	4.07754	-0.68849	0.929752	0.837868	0.0226056	0.176471	6.94451	0.389791	0.0838	0.7198	0.143322	0.0342382	0.2441	3.40619	1.90647	2.86178	8.84923	0.0025465	18.5146	7.10695	5.69	7.36
6	1	2017	N78	1	0	0	0	0	0	0	0	-1	0	0	0	0	5.59867	0.0897148	0.098	0.5133	0.479998	0.0263919	0.1573	2.84009	0	3.31577	7.40853	0.0578769	70.0762	5.58316	5.45	2.75
6	1	2017	C33	0	1	1	6.62539	5.70044	6.82329	5.70044	7.67183	29.8933	0.960306	0.960666	0.00950703	0.0952381	9.47742	0.668943	0.0448	0.9251	0.0416744	0.0130718	0.5802	3.55186	1.94364	3.60726	10.8335	0.022823	18.3581	8.06498	7.82	11.2
6	9	2017	C39	0	1	1	5.20949	4.69135	4.57471	3.68888	5.46806	-0.253593	0.792845	0.868162	0.0907547	0	6.08723	0.355667	0.0861	0.3906	0.192866	0.029264	0.4165	2.82836	1.92527	1.98794	8.35161	0.026407	36.2317	6.56075	5.68	3.8
6	1	2017	I63	1	1	0	4.20469	3.13549	3.29584	2.70805	2.89037	-0.736075	0.798347	0.886755	0.0269213	0	7.42725	0.55639	0.04	0.358	0.0739254	0.0622589	0.3644	3.05061	1.55242	0.99816	9.73442	0.0236421	18.5222	6.45585	7.22	11.38
6	1	2018	C33	0	1	1	6.43455	5.32301	0	0	7.52402	24.381	0.968765	0.950326	0.0111313	0.166667	9.67341	0.670181	0.0494	1.0589	0.0662921	0.0305035	0.58	3.55186	1.99212	2.93349	10.8445	0.0171318	14.8787	8.26105	7.78	11.53
6	1	2018	F51	0	0	0	1.94591	1.94591	0	0	3.09104	0.829787	0.77551	0.811791	0.00142554	0	7.86309	0.851975	0.0514	0.9056	0.0376604	0.0550613	0.2366	3.55186	1.9194	9.79823	8.34972	0.0182235	4.02705	10.1965	7.78	11.53
6	2	2018	C27	0	0	0	2.30259	2.07944	0	0	2.70805	-0.542443	0.782222	0	0.0683308	0	6.21426	0.0941672	0.1305	0.3254	0.233788	0.0455818	0.2257	3.21624	1.94895	10.377	6.4892	0.0145176	79.3181	7.2782	7.18	11.46
6	1	2018	D44	1	0	0	0	0	0	0	0	-1	0	0	0	0	5.80428	0.384122	0.0206	0.9422	0.27666	0.0461955	0.1528	3.38947	1.38629	1.39054	6.25575	0.010444	7.04447	7.04407	7.78	11.53
6	9	2018	C39	0	1	1	5.2933	4.76217	0	0	5.24702	-0.457526	0.770148	0.805859	0.10643	0	6.15946	0.325239	0.0906	0.4401	0.159417	0.0214047	0.4165	2.88579	1.94971	2.35581	8.37055	0.0260245	36.7882	6.61249	5.57	4.83
6	2	2019	C27	0	0	0	2.56495	2.56495	0	0	2.19722	-0.725195	0.950784	0.77551	0.0842173	0	6.26053	0.0772746	0.1025	0.4204	0.239257	0.0522075	0.2258	3.25556	2.00718	7.79775	6.59441	0.00731407	79.4365	7.14986	7.06	13.15
6	1	2019	K70	0	0	0	0.693147	0.693147	0	0	1.94591	-0.148649	0.955755	0.957824	0	0	9.41352	0.771662	0.0283	1.1161	0.0774698	0.000910403	0.4186	3.08729	2.02961		7.92226	0.00711244	24.1161	8.5615	7.06	13.15
6	1	2019	C36	0	1	0	2.30259	1.94591	0	0	3.8712	-0.767959	0.823748	0.908881	0.0212488	0.111111	7.16477	0.423117	0.0728	0.9232	0.106321	0.0449803	0.2441	3.47042	2.00781	3.61397	8.91543	0.0150604	13.9792	7.36111	4.83	9.29
6	1	2019	C31	0	0	0	3.73767	3.66356	0	0	4.91265	-0.598177	0.967553	0.974169	0.0084943	0	8.28393	0.700337	0.0512	0.9744	0.094096	0.0244911	0.5479	3.07311	1.54154	7.01072	9.96138	0.0151739	10.8365	7.99687	3.44	9.64
6	1	2019	N78	1	0	0	0	0	0	0	0	-1	0	0	0	0	5.65902	0.0690073	0.0948	0.7935	0.318029	0.080919	0.1573	2.95059	0	2.84981	7.41698	0.0171805	67.0808	5.62472	6.46	8.69
6	1	2019	C33	0	1	1	5.50939	5.05625	0	0	7.45008	21.227	0.961701	0.95458	0.0173277	0.0588235	9.75335	0.680212	0.04	1.0515	0.0503167	0.0381527	0.5812	3.55186	2.05141	2.9967	10.8141	0.0290256	14.5192	8.102	7.83	13.67
6	9	2019	C39	0	1	1	4.89784	4.68213	0	0	5.68017	-0.196101	0.742391	0.710996	0.106965	0	6.32865	0.342624	0.0885	0.4202	0.15334	0.0174528	0.4165	2.9401	2.0115	1.91864	8.44505	0.0215685	34.9014	6.78416	5.48	8.98
6	1	2019	F51	0	0	0	0	0	0	0	2.77259	0.21205	0.839506	0.695312	0.00170089	0	7.98722	0.851301	0.0483	0.8229	0.104527	0.004474	0.2366	3.55186	1.96886	8.32945	8.31164	0.0142534	4.01681	10.2937	7.83	13.67
6	1	2019	D44	1	0	0	2.07944	0	0	0	0	-1	0.40625	0.40625	0	0	5.77742	0.359328	0.0159	0.4979	0.239648	0.0233725	0.1528	3.42264	1.06471	1.35442	6.24804	0.0417587	13.1412	6.61789	7.83	13.67
6	1	2019	C26	0	1	1	0	0	0	0	3.04452	-0.404573	0.975512	0.9456	0.0134259	0	6.88019	0.311065	0.0813	0.7495	0.229803	0.0300046	0.4753	3.52964	1.6704	6.17462	8.86686	0.0134906	18.6793	7.2754	7.27	10.84
7	9	2007	D44	1	0	0	0	0	0	0	0	-1	0	0	0	0	5.5921	0.796271	0.0532	0.6519	0.0206443	0.0386663	0.133	2.71692	0	0.36946	5.84644	0.0482555	53.3219	5.36112
7	6	2007	G58	0	1	0	0	0	0	0	0	-1	0	0	0	0	4.12871	0.136696	0.0458	0.3115	0.033266	0.0695089	0.6338	1.97302	0	0.602008	6.90174	0.0329709	48.0858
7	1	2007	C17	0	0	0	2.70805	1.38629	2.07944	0	0	-1	0.8576	0.5	0	0	5.48853	0.258703	0.1004	0.6755	0.423406	0.0470638	0.1281	2.4761	1.30371	2.60898	8.62838	0.0532999	30.6492	5.67103
7	6	2008	G58	0	1	0	0	0	0	0	0	-1	0	0	0	0	4.17107	0.154477	0.0255	0.7751	0.0672537	0.0450912	0.6338	2.1032	0	0.564918	6.85856	0.0511487	41.3896		10.15	8.43
7	1	2008	C17	0	0	0	0.693147	0.693147	0	0	0	-1	0	0	0	0	4.05316	0.262577	0.0963	0.7428	0.148505	0.0597416	0.6067	3.31725	0	1.0453	6.54103	0.011882	19.7391	5.76933	9.59	7.34
7	9	2008	D44	1	0	0	0	0	0	0	0	-1	0	0	0.0115946	0.103448	7.10932	0.888128	0.0371	0.9808	0.0307043	0.0713584	0.133	2.78091	0	0.0793882	5.9428	0.101041	67.8798	5.9236	6.4	2.7
7	1	2008	C27	0	1	0	2.56495	2.19722	3.55535	2.07944	3.95124	5.35538	0.934028	0.73	0	0	6.22682	0.324416	0.129	0.5768	0.122087	0.234995	0.5919	2.36171	1.40089	21.6746	6.286	0.101764	45.4874	7.91083	9.59	7.34
7	4	2008	C17	0	0	0	0	0	0	0	0	-1	0	0	0	0	3.76982	0.482684	0.0258	0.6058	0.0613386	0.00213536	0.2558	2.20626	0	0.546956	7.59035	0.0559704	-7.84355	4.60715	9.39	5.97
7	6	2009	G58	0	1	0	0	0	0	0	0	-1	0	0	0	0	4.37799	0.31253	0.0201	0.4333	0.0470767	0.057085	0.6338	2.21838	0	0.448475	6.82763	0.00715271	39.2673		10.15	8.43
7	1	2009	F52	0	0	0	0	0	0	0	0	-1	0	0	0	0.277778	6.32174	0.67762	0.0247	0.661	0.40515	0.0439718	0.2278	2.67282	0	0	9.88868	0.0277669	19.3431	7.03522	8.95	8.53
7	4	2009	C17	0	0	0	1.94591	1.60944	2.19722	1.94591	0	-1	0.878893	0.877551	0	0	6.0607	0.692049	0.0728	0.8084	0.0371498	0.0457557	0.4994	2.31072	0.693147	3.11971	9.90289	0.413964	18.0459	5.8905	9.39	5.97
7	1	2009	D44	1	1	0	0	0	0	0	0	-1	0	0	0	0	6.9582	0.822268	0.0243	0.92	0.0513067	0.234995	0.1691	2.52485	0	1.29299	7.66059	0.346031	20.7521	6.25393	8.2	6.5
7	1	2009	C17	0	0	0	0	0	0	0	0	-1	0	0	0.00852457	0	4.39761	0.385411	0.0559	0.2451	0.126271	0.074345	0.5914	3.35286	0	6.17539	6.64769	0.148109	17.8597	5.8386	9.59	7.34
7	9	2009	D44	1	0	0	0	0	0	0	0	-1	0	0	0.00146948	0.136364	7.30108	0.895614	0.0269	0.9421	0.0166885	0.135232	0.133	2.84105	0	1.17938	6.1717	0.119516	44.4706	5.84043	6.4	2.7
7	4	2010	C17	0	0	0	1.79176	1.09861	2.19722	1.79176	0	-1	0.742188	0.855	0.00101288	0	6.3941	0.558787	0.0974	0.7977	0.224781	0.0392712	0.4229	2.40529	0.916291	2.71171	9.98401	0.171096	19.7206	6.20244	9.45	6.25
7	9	2010	D44	1	0	0	0	0	0	0	0	-1	0	0	0.000731846	0	7.37484	0.809348	0.0441	1.0045	0.0671187	0.0742045	0.133	2.89777	0	0.0675611	6.24222	0.0390978	51.6746	6.37409	4.15	0.93
7	6	2010	G58	0	1	0	0	0	0	0	0	-1	0	0	0	0	4.52008	0.379282	0.0409	0.5086	0.0306746	0.0450395	0.6338	2.32164	0	0.380181	6.80572	0.0495909	44.7822		11.24	9.47
7	1	2010	C17	0	0	0	2.56495	1.60944	0.693147	0.693147	0	-1	0.885478	0	0.0263606	0	5.11525	0.186933	0.0306	0.3924	0.252314	0.0995978	0.5427	3.38725	0.693147	2.93837	6.79234	0.0758855	17.2534	6.08735	10.12	7.71
7	9	2011	D44	1	0	0	0	0	0	0	0	-1	0	0	0.00104057	0	7.34719	0.791241	0.0287	1.0217	0.0139272	0.0900849	0.1358	2.95145	0	0.0690539	6.35089	0.0106282	51.0621	5.93314	3.94	0.97
7	1	2011	C37	1	0	0	1.94591	1.09861	0	0	1.09861	-0.933167	0.816326	0	0.0200552	0.0555556	5.80633	0.43608	0.0299	0.8853	0.204925	0.0848214	0.3602	2.55902	1.94591	3.03343	8.19257	0.104854	18.9152	6.05641	8.47	5.34
7	1	2011	S90	0	0	0	2.77259	1.38629	2.56495	0	1.60944	-0.440758	0.838145	0.8516	0.0199636	0	5.20303	0.242557	0.0297	0.5974	0.256504	0.234995	0.5426	3.42049	0.730888	2.57538	6.6958	0.151112	17.0668	6.04605	10.04	7.74
7	1	2011	C38	1	1	0	0	0	0	0	0	-1	0	0	0	0	3.57622	0.93947	-0.126	0.2391	0.0180206	0.0137514	0.424	2.76726	1.7346	4.3947	6.77651		14.851	4.47508	7.63	3.46
7	6	2011	G58	0	1	0	0	0	0	0	0	-1	0	0	0	0	4.57444	0.374885	0.0552	0.5841	0.0517504	0.0343056	0.6338	2.41523	0	0.352063	6.76389	0.0503609	46.5551		11.22	10
7	1	2011	C36	0	1	1	1.79176	0.693147	1.94591	0.693147	1.09861	-0.933167	0	0	0.0138963	0	6.82482	0.597846	0.0218	0.6032	0.0862609	0.0861976	0.4773	2.72501	1.40229	3.37453	8.6505	0.0238805	4.51731	7.45746	9.95	9.35
7	4	2011	C17	0	0	0	1.60944	1.09861	2.07944	1.38629	2.30259	1.04762	0.46875	0.912	0.00282652	0	6.61988	0.589165	0.087	0.9406	0.118038	0.109279	0.4229	2.49169	1.113	2.34756	9.81809	0.0854451	19.8523	6.29407	9.42	7.77
7	1	2012	F51	0	0	0	2.63906	0	2.63906	1.09861	1.09861	-0.423423	0.856749	0.844412	0.0646762	0	5.2421	0.307152	-0.0521	0.758	0.120803	0.0680554	0.5426	3.45266	0.95885	2.45459	7.11314	0.0803029	4.26494	5.90409	9.37	8.65
7	4	2012	C17	0	0	0	2.3979	1.79176	1.60944	1.38629	2.30259	0.39604	0.8776	0.78125	0.0126835	0	6.68696	0.610883	0.049	0.9651	0.0566398	0.0758963	0.4229	2.57121	1.33702	2.58952	9.82146	0.0179495	10.7689	6.34177	8.05	7.24
7	1	2012	C37	1	1	0	3.98898	3.13549	4.04305	2.94444	4.34381	-0.102261	0.954722	0.915709	0.0310953	0	5.30086	0.402343	0.0671	0.5458	0.164809	0.0944514	0.4264	2.67781	1.71008	5.45043	7.91826	0.00443843	19.9776	6.61073	4.66	3.42
7	6	2012	G55	0	1	0	0	0	0	0	0	-1	0	0	0	0	4.66306	0.40383	0.0482	0.6165	0.0588031	0.0345272	0.6338	2.50081	0	0.314795	6.72503	0.03134	45.4433	4.65002	10.68	10.39
7	9	2012	D44	1	0	0	0	0	0	0	0	-1	0	0	0	0	7.37462	0.776899	0.0569	1.033	0.0112858	0.0709929	0.1358	3.00239	0	0.0759856	6.39526	0.0195612	55.2821	6.5121	4.66	3.42
7	1	2013	F51	0	0	0	1.38629	0.693147	2.83321	0.693147	2.07944	0.581551	0.77551	0.86115	0.0643673	0	5.65661	0.194236	0.0262	0.7399	0.330994	0.037787	0.4621	3.48383	1.09861	1.53863	7.29709	0.0507112	3.81581	6.1219	9.35	8.76
7	9	2013	D44	1	0	0	0	0	0	0	0	-1	0	0	0	0	7.4489	0.803193	0.025	1.0653	0.0144088	0.0724896	0.1358	3.05087	0	0.0795267	6.40357	0.00479343	47.8274	5.95562	4.41	3.7
7	6	2013	G55	0	1	0	0	0	0	0	0	-1	0	0	0	0	4.66502	0.39011	0.0338	0.5992	0.0480245	0.0135424	0.6338	2.57964	0	0.211314	6.67834	0.0512919	34.4194	4.66741	10.66	10.11
7	1	2013	A01	0	1	1	0.693147	0	1.09861	0	1.38629	-0.14	0	0	0.0507663	0	5.95137	0.546549	0.1043	0.2852	0.133392	0.0623063	0.1724	2.73552	1.87877	6.38429	7.31189	0.00713457	34.0147	6.6885	4.47	5.46
7	4	2013	C17	0	0	0	1.09861	1.09861	1.79176	0.693147	2.3979	0.0755149	0.82	0.808864	0.012988	0	6.67564	0.580809	0.0548	0.9479	0.0476626	0.0152809	0.4247	2.64487	1.47129	4.73819	9.82936	0.0407666	14.1057	6.40624	7.95	7.29
7	9	2014	D44	1	0	0	1.09861	0.693147	0.693147	0	0	-1	0	0	0	0.0476191	7.52936	0.790654	0.0631	0.9759	0.0272859	0.0652777	0.1358	3.0971	0.693147	0.0818273	6.45677	0.00836849	54.9875	6.682	5.24	3.31
7	1	2014	C26	0	0	0	0	0	0	0	1.09861	-0.883762	0	0	0.0321532	0	5.4378	0.906038	-0.0424	0.5969	0.0335564	0.0254128	0.175	3.05885	1.60944	5.85831	7.5632		1.47843	6.2029	8.43	8.49
7	6	2014	G55	0	1	0	1.09861	0.693147	0.693147	0	0.693147	-0.880542	0	0	0	0	4.66818	0.374847	0.038	0.3722	0.0404408	0.00856247	0.6287	2.65271	0.693147	0.205408	6.55962	0.0478595	34.9613	4.61176	10.38	10.42
7	1	2014	F51	0	0	0	1.60944	1.09861	1.09861	0	2.30259	0.8	0.782609	0.666667	0.0454774	0	5.64643	0.221956	-0.0328	0.575	0.38906	0.0173302	0.4621	3.51406	1.36032	1.47979	7.29029	0.0522652	4.64173	6.20459	10.48	11.55
7	4	2014	C17	0	0	0	2.83321	2.19722	1.94591	1.60944	3.2581	1.07597	0.76644	0.872449	0.0153787	0	6.78795	0.608436	0.0477	0.8984	0.052713	0.0334828	0.4247	2.71348	1.57087	4.85409	9.81733	0.000325487	13.3623	6.38487	8.62	9.19
7	1	2014	I65	0	1	0	1.94591	1.09861	1.38629	0	3.13549	-0.293242	0.765432	0.844444	0.0759447	0	5.56691	0.456446	0.0143	0.5915	0.309054	0.00845836	0.2864	2.82982	1.8718	2.77545	8.21825	0.0313203	23.2102	6.35926	5.93	2.65
7	9	2015	D44	1	0	0	0.693147	0	1.09861	0.693147	1.09861	-0.946273	0	0	0	0	7.50878	0.764339	0.0831	0.9125	0.0130383	0.0265449	0.1358	3.14129	0.916291	0.222851	6.49678	0.0624984	56.6378	6.84255	5.07	3.17
7	1	2015	C39	0	0	0	2.3979	1.09861	1.09861	0	2.3979	-0.959716	0.875	0.72	0.0251619	0	5.69689	0.267673	0.0063	0.4184	0.252125	0.00577038	0.4621	3.5434	1.55943	1.36819	7.15462	0.0294681	6.8666	6.28988	9.79	11.57
7	4	2015	C17	0	0	0	1.38629	1.09861	2.07944	0.693147	3.3322	0.883721	0.734694	0.747405	0.0153205	0	6.8467	0.601403	0.0643	0.5994	0.0361637	0.0485699	0.4167	2.77768	1.64953	4.49016	9.74467	0.000984822	13.702	6.52169	6.36	7.63
7	1	2015	C27	0	0	0	3.29584	2.56495	3.04452	2.19722	3.2581	0.0589931	0.944687	0.832593	0.0416657	0	5.34277	0.192871	0.1739	0.3098	0.197737	0.038794	0.2155	3.15396	1.42139	7.2782	7.81116	0.0124227	62.2966	6.05217	8.31	9.22
7	6	2016	G55	0	1	0	0	0	0.693147	0.693147	0	-1	0	0	0	0	6.15318	0.383885	0.025	0.6836	0.099866	0.0130958	0.6028	2.78454	1.09861	29.9212	6.54247	0.00171243	48.6414		7.89	8.87
7	1	2016	C32	0	1	0	4.2485	3.3673	3.8712	2.70805	5.2832	3.71188	0.976512	0.977679	0.0115071	0	9.0756	0.441285	0.0262	0.9412	0.0945283	0.0187236	0.4053	3.0374	1.62752	2.78793	9.97534	0.0169648	3.45906	8.96228	6.93	8.05
7	4	2016	C17	0	0	0	1.79176	1.38629	2.19722	1.94591	3.49651	0.816774	0.66	0.886576	0.0158395	0	7.00387	0.614956	0.0714	0.6746	0.0631949	0.0471022	0.4167	2.838	1.71518	5.38086	9.7652	0.00378645	11.6979	6.76625	7.42	7.69
7	1	2016	C39	0	0	0	2.3979	1.79176	2.70805	1.38629	2.63906	-0.952999	0.867347	0.905325	0.0328065	0	6.02335	0.164936	-0.0193	0.5561	0.225779	0.0278128	0.4621	3.55186	1.56862	0.963656	7.13648	0.00475707	5.84758	6.29069	7.85	11.21
7	6	2017	G55	0	1	0	0	0	0	0	0.693147	-0.915415	0	0	0	0	6.15286	0.357852	0.0509	0.8085	0.0487311	0.00953477	0.5741	2.84447	1.38629	27.2999	7.04054	0.0653248	49.552		7.86	8.33
7	9	2017	D44	1	0	0	3.13549	3.04452	1.94591	0.693147	2.07944	-0.803286	0.889995	0.77551	0	0	7.44682	0.741051	0.0694	0.9825	0.00793608	0.0123178	0.1358	3.22421	0.980829	0.245866	6.49072	0.0456325	51.9054		5.68	3.8
7	1	2017	C39	0	0	0	2.19722	0.693147	1.38629	0	2.48491	-0.96521	0.89225	0.858131	0.0264554	0	6.04162	0.160336	0.0128	0.7753	0.276766	0.0606529	0.4578	3.55186	1.72338	0.92643	7.19744	0.0171884	11.9239	6.48744	7.82	11.2
7	4	2017	C17	0	0	0	1.09861	0.693147	2.19722	2.07944	3.09104	0.514107	0	0.747405	0.0163114	0	7.38033	0.548382	0.0635	0.754	0.0991849	0.0758542	0.3427	2.8949	1.78339	3.74101	10.1157	0.0624312	11.1897	6.9022	7.34	8.3
7	1	2018	C39	0	0	0	2.3979	1.60944	0	0	2.77259	-0.956946	0.771605	0.781065	0.0329717	0	6.13756	0.251066	-0.0118	1.1552	0.245405	0.0823553	0.4578	3.55186	1.80955	0.820072	7.19893	0.0430267	10.2256	6.26523	7.78	11.53
7	9	2018	D44	1	0	0	0.693147	0.693147	0	0	0.693147	-0.972516	0.5	0.847645	0	0	7.42176	0.714713	0.0722	1.0501	0.0194348	0.012577	0.1358	3.26323	1.05861	0.215786	6.48311	0.0376847	50.6179		5.57	4.83
7	4	2018	C17	0	0	0	4.06044	2.07944	0	0	3.52636	0.994506	0.96347	0.833333	0.0134561	0	7.52144	0.604951	0.0635	0.9508	0.0906423	0.0274403	0.3427	2.94873	1.90424	3.41547	10.0358	0.0368155	10.5187	7.0404	7.35	8.58
7	1	2018	C39	0	1	1	6.85013	6.07993	0	0	5.8693	0.0131923	0.769292	0.63579	0.068784	0.0666667	8.48817	0.372128	0.074	0.942	0.117564	0.0364418	0.545	3.03017	1.30035	7.54765	9.50785	0.00517223	21.2361	8.90027	7.18	11.46
7	1	2018	B06	0	0	0	0	0	0	0	0	-1	0	0	0.00148955	0	6.50247	0.886806	0.0434	0.8258	0.0741358	0.0325635	0.3934	2.99161	2.48491	8.67067	9.12478		13.3063	6.50793	6.76	8.97
7	6	2018	G55	0	1	0	1.60944	0	0	0	0.693147	-0.924542	0.84375	0	0	0	6.15312	0.320574	0.0668	1.0539	0.032395	0.0236393	0.5741	2.901	1.60944	27.1116	7.03262	0.00594908	48.3168		7.79	8.52
7	1	2019	J67	0	0	0	0	0	0	0	0	-1	0	0	0	0	8.79272	0.703	0.0167	0.8711	0.248075	0.00378749	0.2699	3.4171	2.66921	0.252723	7.76557				7.08	12.59
7	4	2019	C17	0	0	0	1.94591	1.94591	0	0	3.43399	0.973018	0.855442	0.964849	0.0102316	0	7.51458	0.635706	0.0446	0.804	0.104465	0.0422601	0.3427	2.99981	1.64593	4.35782	9.85692	0.0101934	7.85993	7.22442	6.93	11.52
7	1	2019	C39	0	0	0	1.60944	1.60944	0	0	2.99573	-0.947692	0.901662	0.809573	0.0246405	0	6.11841	0.149354	0.0056	1.0615	0.0592856	0.136558	0.4596	3.55186	1.86972	0.805888	7.19968	0.0769352	8.55762	6.80932	7.83	13.67
7	1	2019	C39	0	0	0	3.91202	3.3673	0	0	4.65396	-0.71368	0.978022	0.916233	0.035055	0	6.35641	0.488557	0.0511	0.5997	0.0839541	0.0267293	0.2114	3.06422	1.94157	0.994229	8.67897	0.000165508	11.9914	6.89668	6.36	10.93
7	1	2019	B06	0	0	0	2.48491	1.60944	0	0	3.17805	-0.939817	0.955418	0.919922	0.0249831	0	7.52231	0.60957	0.0051	0.8772	0.276568	0.0200643	0.6304	3.13007	1.43508	6.06493	10.3154	0.033441	27.032	5.9698	6.37	9.71
7	9	2019	D44	1	0	0	1.94591	1.79176	0	0	2.19722	-0.781767	0.892562	0.777778	0	0	7.34607	0.676575	0.0664	1.0369	0.0105188	0.00792424	0.1358	3.30078	1.25954	0.246977	6.52209	0.0418943	51.2879		5.48	8.98
7	1	2019	I64	0	0	0	0	0	0	0	0	-1	0.56	0	0.00695248	0	4.0408	0.440634	-0.2787	0.2361	0.0536037	0.00316055	0.1957	3.08742	2.77259	1.0074	5.07517	0.0117814	16.4731	6.66178	8.89	13.42
7	1	2019	G55	0	0	0	0	0	0	0	0.693147	-0.933208	0.833333	0.734694	0	0	7.32846	0.152411	0.096	0.8085	0.198071	0.00335119	0.7695	3.02964	1.13498	6.71695	8.47908	0.0374845	34.7874		6.86	10.18
7	6	2019	G55	0	1	0	1.94591	1.09861	0	0	1.09861	-0.866417	0.666667	0	0	0	6.1457	0.290357	0.0567	0.9847	0.0860195	0.0203614	0.5741	2.95451	1.02962	26.041	6.98564	0.0269078	47.9546		8.89	13.42
8	4	2007	C26	0	1	0	0	0	0	0	0	-1	0	0	0	0	3.68436	0.358573	0.04	0.4106	0.286423	0.115746	0.2914	1.96636	0	3.23331	6.00141		14.7838	5.81596
8	6	2007	C39	0	1	0	0	0	0	0	0	-1	0	0	0	0	3.88949	0.19172	0.0953	0.5227	0.168275	0.147684	0.353	1.97455	1.38629	2.86042	7.48829	0.0994632	26.2265	4.71367
8	7	2007	C34	0	1	0	4.58497	3.66356	3.55535	1.60944	0	-1	0.919948	0.85625	0	0	3.69585	0.152413	0.0844	0.3277	0.372884	0.0485973	0.34	1.96636	1.0245	4.72941	6.42325	0.0281348	32.5186	5.33182
8	7	2008	C34	0	1	0	4.35671	3.7612	4.09434	0	0.693147	0.0425532	0.961601	0.887127	0	0	3.82465	0.198644	0.0841	0.5912	0.309894	0.0425675	0.34	2.07634	1.1148	4.05311	6.52503	0.0159087	29.8339	5.47259	8.62	4.56
8	6	2008	C39	0	1	0	0	0	0	0	0	-1	0	0	0	0	3.91243	0.17488	0.0924	0.7802	0.125341	0.139491	0.353	2.10454	1.60944	2.68059	7.41095	0.0168053	25.367	4.84914	8.23	4
8	1	2008	C34	0	1	0	3.98898	2.48491	3.4012	0.693147	1.79176	4.21277	0.945617	0.912833	0.00810094	0	6.22294	0.717002	0.0319	0.9608	0.0788262	0.0611726	0.3836	2.29543	1.24015	2.68993	8.5713	0.0046289	15.7239	6.59448	7.93	5.01
8	4	2008	C26	0	1	0	1.79176	1.09861	0	0	0	-1	0.847222	0	0.032999	0	3.6215	0.352775	-0.0284	0.7701	0.125098	0.0514596	0.2914	2.0381	0	5.45358	6.45363	0.063593	13.3372	5.71856	9.39	5.97
8	1	2008	C29	0	1	1	3.49651	2.83321	2.56495	1.94591	2.3979	5.15385	0.951517	0.94	0	0	4.72111	0.596861	0.0616	0.5727	0.104282	0.12718	0.1679	2.74197	1.41051	3.92835	6.98379	0.0886366	25.7735	6.40539	7.93	5.01
8	6	2009	C39	0	1	0	1.38629	0	1.38629	0	0	-1	0.625	0.625	0	0	3.91101	0.131565	0.0891	0.4215	0.122865	0.0531331	0.353	2.21957	1.09861	2.49916	7.36138	0.0514263	23.6337	4.95099	8.23	4
8	1	2009	B06	0	0	0	3.46574	2.07944	3.4012	0	0.693147	-0.976733	0.95968	0.962277	0	0	6.72726	0.412274	0.1574	0.3858	0.119998	0.120869	0.6243	2.39064	1.276	2.49906	10.009	0.040415	29.2138	6.39576	9.75	9.11
8	4	2009	C26	0	1	0	1.09861	0.693147	1.38629	0	0	-1	0	0.444444	0	0	3.61447	0.340034	0.0274	0.3306	0.098317	0.00904946	0.2914	2.16056	0.693147	5.24605	6.54965	0.066933	12.7484	5.75382	9.39	5.97
8	4	2010	C26	0	1	0	1.94591	1.38629	0.693147	0	0.693147	-0.760399	0.698962	0.277778	0.028488	0	3.79878	0.437168	0.0439	0.1812	0.151284	0.0124676	0.2563	2.26965	0.955511	4.80667	6.74759	0.0526795	11.2287	6.07259	9.45	6.25
8	7	2010	C34	0	1	0	4.2485	3.43399	4.52179	3.55535	3.52636	7.42069	0.915683	0.943996	0.00882023	0	4.4701	0.367477	0.068	0.4258	0.123492	0.0740041	0.4047	2.30011	1.29928	12.1267	6.65415	0.0253369	22.9536	5.89945	8.22	4.12
8	6	2010	C39	0	1	0	2.07944	0.693147	1.79176	0	0.693147	-0.918164	0.716049	0.734694	0	0.166667	3.96841	0.138633	0.0994	0.1835	0.0794792	0.0722257	0.25	2.32272	1.06087	2.24978	7.26123	0.000157315	25.7203	5.17369	7	2.65
8	7	2011	C34	0	1	0	4.2485	3.55535	4.26268	3.49651	4.85981	9.79835	0.910864	0.92145	0.00546731	0	4.78418	0.491594	0.0708	0.6877	0.101083	0.152577	0.4047	2.39564	1.42701	17.3014	6.70441	0.124149	23.434	5.99123	8.17	4.13
8	6	2011	C39	0	1	0	0.693147	0	1.09861	0.693147	1.09861	-0.916489	0	0.5	0.0505999	0.111111	3.96168	0.0998298	0.0791	0.2758	0.127261	0.0854792	0.25	2.41621	1.26567	2.15722	7.02909	0.0237018	21.8589	5.10251	6.9	2.74
8	4	2011	C26	0	1	0	2.19722	1.38629	1.38629	1.38629	2.07944	-0.110497	0.897778	0.827977	0.0319345	0	3.9167	0.479502	0.0482	0.3088	0.121496	0.113246	0.2563	2.368	1.0033	14.4814	6.76964	0.0364287	11.1866	6.15625	9.42	7.77
8	7	2012	C34	0	1	0	4.48864	3.68888	4.55388	3.3673	5.3799	5.27311	0.920137	0.935487	0.131364	0	5.2462	0.459987	0.049	0.5467	0.160757	0.0819587	0.4082	2.48284	1.52263	12.8436	6.76157	0.082135	23.7038	5.98216	6.21	5.7
8	1	2012	C26	0	0	0	2.07944	0.693147	1.09861	0	2.83321	0.2893	0.885187	0.736111	0.033621	0	7.09334	0.540934	0.0659	0.8656	0.0896161	0.094015	0.3115	2.60973	1.91692	2.37855	8.05579	0.0342349	14.55	7.20633	8.33	6.83
8	6	2012	C39	0	1	0	2.89037	2.07944	2.83321	2.3979	2.30259	-0.934584	0.913223	0.936224	0.0588722	0.32	5.61136	0.25436	0.0521	0.6617	0.319485	0.0380452	0.4228	2.50171	1.15268	0.400502	7.3072	0.119155	28.3684	5.64911	5.4	3.11
8	4	2012	C26	0	1	0	2.19722	1.38629	2.19722	1.09861	2.70805	0.128137	0.847645	0.775	0.0417422	0	4.1718	0.282338	-0.0465	0.514	0.348663	0.0196017	0.2677	2.45754	1.11696	10.8258	6.54391	0.079612	9.10373	5.75841	8.05	7.24
8	6	2013	C39	0	1	0	4.02535	3.8712	3.3322	2.30259	2.19722	-0.949146	0.94957	0.948061	0.258738	0.32	5.7327	0.235945	0.0904	0.4254	0.294624	0.0597916	0.4138	2.58047	1.10513	7.80844	7.27309	0.0370693	34.1218	6.11519	5.32	3.3
8	7	2013	C34	0	1	0	4.54329	4.12713	4.15888	3.09104	5.3033	3.9601	0.889198	0.897448	0.122467	0	5.32754	0.477958	0.0315	0.6455	0.0913084	0.111598	0.4082	2.56304	1.64136	12.0034	6.8533	0.0105223	22.5764	5.88636	6.14	5.84
8	4	2013	C26	0	1	0	1.60944	0	1.94591	0.693147	2.89037	0.0814792	0.244898	0.612245	0.0359637	0	4.08866	0.182301	0.0411	0.4338	0.265027	0.0449327	0.2677	2.53971	1.2646	11.8035	6.58064	0.0268364	18.3531	5.56745	7.95	7.29
8	1	2013	C27	0	1	1	3.58352	2.63906	2.99573	2.19722	3.04452	0.0922917	0.876736	0.872908	0.0186496	0	5.24614	0.362184	0.0832	0.4176	0.0914959	0.0446209	0.2021	3.0586	1.53108	13.3883	8.34546	0.0487575	48.9665	6.3481	4.47	5.46
8	7	2014	C34	0	1	0	4.34381	3.95124	3.93183	3.13549	5.40268	4.32188	0.835967	0.793704	0.156394	0	5.43817	0.398295	0.0165	0.475	0.08298	0.0691645	0.4107	2.63729	1.75713	10.5056	7.4725	0.00646228	26.3616	5.32755	8.1	5.94
8	6	2014	C39	0	1	0	4.12713	3.93183	3.04452	2.19722	2.48491	-0.940353	0.955681	0.941736	0.248613	0.32	5.85793	0.247899	0.0907	0.4529	0.219877	0.0525589	0.4138	2.65348	1.23858	10.7216	7.38461	0.00401574	39.3427	6.22354	6.89	5.66
8	4	2014	C26	0	1	0	3.43399	2.19722	2.3979	0	2.77259	-0.128218	0.922092	0.8	0.0331636	0	4.12453	0.183473	0.0348	0.2391	0.195798	0.0543234	0.2594	2.61564	1.34768	11.0861	6.608	0.0182086	18.0106	5.60176	8.62	9.19
8	7	2015	C34	0	1	0	4.29046	3.55535	4.44265	3.95124	5.49717	3.33293	0.879266	0.934723	0.162572	0	5.4173	0.456492	-0.0814	0.4034	0.0924798	0.0743321	0.4107	2.7064	1.82098	10.4727	7.43011	0.00324217	14.433	5.11993	8.9	7.29
8	6	2015	C39	0	1	0	4.18965	3.7612	3.3673	2.3979	3.29584	-0.895263	0.897742	0.859375	0.28833	0.3	6.02573	0.28943	0.0909	0.1119	0.177193	0.0602586	0.4138	2.72152	1.33829	11.3263	7.57507	0.0260312	41.2152	6.25488	8.47	7.34
8	4	2015	C26	0	1	0	2.83321	2.30259	3.21888	1.38629	2.83321	-0.269939	0.921007	0.951923	0.042108	0	4.11523	0.151364	0.0323	0.1749	0.156603	0.0418447	0.2594	2.68621	1.29449	10.8958	6.62141	0.0502668	18.4233	5.41825	6.36	7.63
8	1	2016	B09	0	1	0	4.68213	3.82864	4.11087	3.04452	4.41884	-0.739933	0.977038	0.967078	0.00183526	0	8.09687	0.656966	-0.0233	0.6903	0.0532443	0.035154	0.3849	2.85459	1.50361	31.1311	9.29017	0.0173538	15.213	7.2228	5.45	2.52
8	7	2016	C34	0	1	0	4.48864	3.93183	3.98898	3.2581	5.62402	3.38836	0.920508	0.923839	0.158816	0	5.45969	0.414484	0.0221	0.466	0.146653	0.0228217	0.4325	2.77104	1.91525	8.81996	7.4055	0.0269782	26.6146	5.15073	7.13	7.4
8	1	2016	C30	0	1	0	1.38629	0.693147	0.693147	0	0	-1	0.56	0.5	0	0	6.66515	0.427096	0.0312	0.8549	0.110639	0.00565749	0.4756	2.94386	1.60944	4.83664	8.31238	0.0304581	28.9437	6.52347	6.48	4.95
8	6	2016	C39	0	1	0	5.44242	4.95583	4.65396	3.52636	4.68213	-0.613148	0.955891	0.927822	0.312897	0.166667	6.10404	0.266595	0.076	0.2128	0.160164	0.0610791	0.3639	2.78522	1.21715	9.60218	7.62071	0.0284002	38.0188	6.37498	6.63	7.1
8	4	2016	C26	0	1	0	3.17805	2.30259	2.48491	1.38629	3.17805	-0.020152	0.931152	0.893519	0.0496265	0	4.24448	0.208604	0.0574	0.1948	0.096781	0.0153822	0.2594	2.75213	1.43997	8.90793	6.67203	0.0486684	20.8334	5.50867	7.42	7.69
8	6	2017	C39	0	1	0	4.51086	3.91202	4.38203	4.11087	4.65396	-0.671075	0.96347	0.946576	0.274892	0	6.2571	0.321201	0.0662	0.1696	0.190128	0.0582713	0.3639	2.8451	1.30686	9.20165	7.64108	0.0107963	33.1375	6.64746	6.55	7
8	4	2017	C26	0	1	0	3.66356	2.83321	3.2581	2.30259	3.3322	0.046103	0.961866	0.952727	0.0424949	0	5.10822	0.240273	0.0977	0.5053	0.178276	0.0413858	0.2309	2.81397	1.46552	6.86132	7.05272	0.0443962	26.5586	6.42303	7.34	8.3
8	7	2017	C34	0	1	0	4.86753	4.48864	4.96981	4.34381	5.3033	2.62355	0.957834	0.95733	0.0805412	0	5.92705	0.406625	0.0274	0.7086	0.107942	0.0467729	0.5667	2.83176	1.91876	11.097	7.4055	0.0393598	30.1012	6.33576	7.1	6.79
8	1	2017	C36	0	1	0	6.85013	6.07993	8.10228	6.91572	7.91863	13.7538	0.992293	0.99108	0.0406349	0	8.40112	0.657399	0.0038	0.9563	0.212941	0.0360962	0.2355	2.95323	1.43164	6.38982	10.3245	0.00923389	11.6082	7.99666	7.34	8.3
8	7	2018	C34	0	1	0	4.70048	4.47734	0	0	5.42054	2.97158	0.957145	0.957786	0.0786547	0	6.12887	0.387666	0.0239	0.9306	0.212039	0.0222563	0.5005	2.88899	1.95822	8.74664	7.47307	0.00479599	24.3331	6.6313	7.02	8.03
8	4	2018	C26	0	1	0	3.80666	2.99573	0	0	3.46574	0.0479334	0.968603	0.955952	0.0496341	0	5.17929	0.24559	0.0803	0.7018	0.203899	0.0203705	0.2316	2.87221	1.48335	6.18987	7.00216	0.0452887	25.1722	6.53205	7.35	8.58
8	6	2019	C39	0	1	0	3.58352	3.4012	0	0	4.61512	-0.724692	0.951429	0.93676	0.167756	0	6.52157	0.382188	0.0715	0.2031	0.161451	0.0756016	0.3639	2.95508	1.46476	9.44379	7.69303	0.0230337	35.7474	7.33392	6.73	10.85
8	4	2019	C26	0	1	0	3.68888	3.55535	0	0	3.68888	0.161082	0.941134	0.958356	0.0516526	0	5.36391	0.325592	0.0779	0.3986	0.165106	0.0573642	0.2316	2.92724	1.57686	7.30562	6.88141	0.0167842	26.9477	6.61708	6.93	11.52
8	1	2019	C27	0	1	0	1.09861	1.09861	0	0	3.46574	0.0648681	0.904688	0.894174	0.0208714	0	6.78228	0.208953	0.1816	0.1293	0.20086	0.0074268	0.5792	3.04086	1.95039	1.76674	7.77149	0.0415636	44.2364	7.75768	7.18	12.34
8	7	2019	C34	0	1	0	4.02535	3.91202	0	0	5.69709	3.85404	0.957973	0.948038	0.106304	0	6.13718	0.382772	0.0229	0.8958	0.131687	0.037265	0.5005	2.94313	2.01447	8.93956	7.4524	0.00795915	24.7032	6.62364	6.37	9.71
9	1	2007	L72	0	1	1	0	0	0	0	0	-1	0	0	0	0	4.84049	0.379262	0.0667	0.7518	0.326979	0.00719164	0.4872	2.06945	0	2.89281	6.09357		37.3546	5.99365
9	7	2007	C26	0	1	0	0.693147	0	1.09861	0	0	-1	0.5	0.5	0.00131663	0	4.71134	0.503712	0.0992	0.5681	0.179522	0.0758923	0.3643	2.30461	0.693147	8.17212	6.68461		16.2566	6.53726
9	2	2007	C17	0	1	1	0	0	0	0	0	-1	0	0	0	0	5.75422	0.275575	0.0776	0.2713	0.062167	0.0263613	0.3669	2.33918	1.25276	4.0837	8.537	0.0786755	11.6716	6.46411
9	1	2007	C39	0	1	1	0	0	0	0	0.693147	-0.820896	0	0	0	0	5.10811	0.206745	0.0768	0.4681	0.158985	0.0126462	0.3024	2.5155	1.94591	0.0415441	6.71296		7.68556	6.38765
9	1	2008	L72	0	1	1	0	0	0	0	0	-1	0	0	0	0	4.82758	0.342399	0.0626	0.9502	0.298259	0.00407648	0.4872	2.18835	0	2.85497	5.90536	0.0554677	34.8031	6.20465	7.95	4.01
9	7	2008	C26	0	1	0	0.693147	0.693147	1.09861	0.693147	0	-1	0.666667	0.78125	0.0326034	0.318182	4.77332	0.581168	-0.0255	0.9437	0.11159	0.181794	0.3643	2.39973	0.916291	7.04739	6.72623	0.12975	3.97211	6.56055	9.69	8.57
9	1	2008	E50	0	1	0	0	0	0.693147	0	0	-1	0	0	0	0	5.34133	0.523218	0.0464	0.8526	0.0542879	0.125098	0.3266	2.81928	0	1.18702	6.39526	0.0918961	21.0049	6.51513	5.44	3.03
9	2	2008	C17	0	1	1	0	0	0	0	0	-1	0	0	0	0	5.94633	0.353383	0.0659	0.7563	0.0444064	0.111707	0.3669	2.43122	1.50408	10.4328	6.33505	0.0815515	19.4033	6.37615	10.15	8.43
9	1	2009	C27	0	0	0	1.09861	1.09861	1.60944	1.60944	1.09861	0.266667	0.84375	0.823529	0.0198139	0.1	4.73226	0.181201	0.0243	0.3327	0.201504	0.00424669	0.1813	2.55987	1.55228	0.9078	5.96871	0.083348	62.1488	5.68476	9.75	9.11
9	7	2009	C26	0	1	0	0	0	0	0	0	-1	0	0	0	0	5.11075	0.656035	0.0582	0.6496	0.146643	0.179059	0.3643	2.48659	1.25276	4.61532	6.71901	0.148017	15.4877	6.60316	9.69	8.57
9	1	2009	L71	0	1	1	0	0	0	0	0	-1	0	0	0	0	4.91961	0.186105	-0.2168	0.301	0.356851	0.025916	0.3024	2.66534	1.28093	0.349869	5.8693		36.5052	5.71438	9.59	7.34
9	1	2009	L72	0	1	1	0	0	0	0	0	-1	0	0	0	0	4.85366	0.366099	0.038	0.7135	0.215664	0.0149575	0.4872	2.2946	0	2.70567	5.8522	0.0657832	31.7678	6.00294	7.95	4.01
9	2	2009	C17	0	1	1	0	0	0	0	0	-1	0	0	0	0	5.96215	0.359717	0.0455	0.3905	0.09401	0.034635	0.3669	2.5155	1.70475	22.3537	6.40192	0.105761	30.5037	6.28281	10.15	8.43
9	2	2010	S90	0	1	1	0	0	0	0	0.693147	-0.613139	0	0	0	0	5.9276	0.319968	0.0315	0.505	0.105083	0.0042548	0.3669	2.59322	1.8718	6.63452	6.42972	0.0638116	33.8932	6.49749	11.24	9.47
9	1	2010	L72	0	1	1	0	0	0	0	0	-1	0	0	5.84233e-05	0	4.73782	0.299053	0.013	0.6969	0.214448	0.0119935	0.4872	2.39064	0	2.95752	5.82305	0.0736832	35.2514	5.59022	8.64	3.78
9	1	2010	L71	0	1	1	0	0	0	0	0	-1	0	0	0	0	4.99469	0.199613	0.049	0.3953	0.390663	0.015175	0.3024	2.7326	1.52606	0.0430592	6.00389	0.0685816	29.5161	6.16322	10.12	7.71
9	1	2011	L72	0	1	1	0	0	0	0	0	-1	0	0	0	0	4.67105	0.227513	0.0362	0.6883	0.161235	0.0341473	0.4672	2.47825	0	3.10885	5.74939	0.0593198	43.5359	5.58735	8.44	3.8
9	1	2011	C30	0	0	0	0	0	0	0	0	-1	0	0	0	0	4.32969	0.19596	-0.2787	0.7239	0.560473	0.00502972	0.2794	2.62152	0	0.151137	7.70526		3.766	5.20471	5.28	3.4
9	2	2011	S90	0	1	1	0	0	0	0	1.38629	-0.580569	0	0	0	0	5.85581	0.265155	0.0413	0.7923	0.112698	0.0388533	0.3669	2.66534	2.0149	6.25268	6.43935	0.0282445	29.3423	6.68358	11.22	10
9	7	2011	C26	0	1	0	0	0	2.19722	0	0	-1	0	0.888889	0.0214831	0	5.26545	0.698077	0.0217	0.8148	0.0770558	0.129898	0.3392	2.6405	1.15268	13.9747	6.72503	0.0832566	12.6429	6.83683	10.15	9.42
9	1	2012	D44	1	1	0	0	0	1.38629	1.38629	2.70805	-0.266707	0	0	0	0	6.81425	0.72734	0.0532	0.7635	0.160106	0.0860253	0.4696	2.68603	1.04145	0.57791	8.43988	0.0245058	25.8102	6.31322	1.14	2.48
9	1	2012	L72	0	1	1	0	0	0	0	0.693147	-0.628205	0	0	0.00775452	0	5.16518	0.211593	0.0352	0.5691	0.260317	0.00586425	0.3024	2.8549	1.88707	0.0260403	5.70711	0.0280071	23.2766	6.52736	9.37	8.65
9	7	2012	C26	0	1	0	1.60944	1.60944	0	0	1.09861	-0.838838	0.641975	0	0.0207362	0	5.37144	0.719148	0.053	0.7765	0.117504	0.234995	0.3392	2.7094	1.42712	13.9267	6.71659	0.182832	11.136	7.07121	9.44	10.57
9	1	2012	C35	0	0	0	3.52636	2.99573	3.17805	2.3979	3.8712	0.0165926	0.960069	0.950617	0.0392838	0	5.38516	0.687144	0.042	0.69	0.167725	0.00213536	0.4407	2.63355	1.52737	0.581005	6.39192	0.0252497	15.8005	6.98988	7.08	10.91
9	1	2012	N78	1	1	1	0	0	0	0	0	-1	0	0	0	0	4.76744	0.274436	0.0405	0.5716	0.253248	0.00602176	0.4672	2.55881	0	2.74583	6.2186	0.0816646	30.142	5.96047	4.62	2.84
9	2	2012	D44	1	1	1	0	0	0	0	1.38629	-0.842866	0	0	0	0	5.8841	0.247966	0.0526	0.77	0.123471	0.0522857	0.3669	2.7326	2.14007	8.74862	6.43935	0.0136939	33.0018	6.48955	10.68	10.39
9	1	2013	N78	1	1	1	0	0	0	0	0	-1	0	0	0	0	5.3549	0.363353	0.0462	0.6833	0.187588	0.104197	0.5737	2.63336	0	10.0655	7.71512	0.126518	37.0526	5.54687	4.63	2.96
9	1	2013	C35	0	1	1	3.04452	1.60944	3.3673	2.83321	4.04305	-0.0621729	0.639118	0.87486	0.0295768	0	5.84942	0.623522	0.0241	0.6383	0.13868	0.0291275	0.2375	2.67996	1.43127	1.90436	7.61776	0.0219523	16.0274	6.8031	9.31	10.66
9	7	2013	C26	0	1	0	2.07944	1.60944	0	0	0.693147	-0.936384	0.888889	0	0.0254413	0	5.60639	0.543016	0.0247	0.8386	0.0829322	0.234995	0.3022	2.77385	1.64223	11.2569	6.68336	0.200175	12.4864	6.94854	9.31	10.66
9	2	2013	D44	1	1	1	0	0	0	0	0.693147	-0.967765	0	0	0	0	5.90719	0.191626	0.1105	0.7927	0.129309	0.0037385	0.3669	2.79562	2.25129	4.97111	6.39859	0.0692444	40.9073	6.67523	10.66	10.11
9	1	2013	L72	0	1	1	3.80666	3.49651	0	0	0	-1	0	0	0.00234205	0	5.36828	0.327471	0.0444	0.5484	0.157191	0.00826775	0.3025	2.91087	1.3689	0.0415422	5.9108	0.0198459	18.573	6.68887	9.35	8.76
9	7	2014	C26	0	1	0	2.19722	1.09861	2.3979	0	1.38629	-0.825644	0.87574	0	0.0308835	0	5.62988	0.616795	-0.023	0.7042	0.061147	0.0590501	0.3022	2.8344	1.81916	11.3096	6.91175	0.0889146	5.95491	6.93537	9.57	12.05
9	1	2014	L72	0	1	1	4.06044	3.95124	0	0	0.693147	-0.270833	0	0	0.0016674	0	5.58714	0.437771	0.0455	0.4821	0.143646	0.00987726	0.3024	2.96387	1.43922	0.0246488	6.01127	0.0197003	17.6709	6.7746	10.48	11.55
9	1	2014	I65	0	1	0	4.04305	3.82864	3.43399	3.3673	5.03695	3.91518	0.888015	0.88648	0.211501	0	6.09522	0.475031	0.019	0.2447	0.318699	0.0395699	0.4839	3.07949	1.2104	5.29843	8.63195	0.0344032	37.0334	6.70484	7.31	12.33
9	2	2014	D44	1	1	1	0	0	0	0	0.693147	-0.968985	0	0	0	0	5.99069	0.215455	0.0678	0.5628	0.0930069	0.0539572	0.3669	2.8549	2.35138	11.6739	6.41999	0.0448381	46.973	6.40986	10.38	10.42
9	1	2014	N78	1	1	1	1.94591	1.38629	1.38629	0	0.693147	-0.855556	0.84375	0.75	0	0.0434783	5.96483	0.503818	0.0276	0.713	0.126352	0.0601974	0.4899	2.70273	0.693147	9.98327	7.63046	0.0371506	33.7371	5.85597	5.93	2.65
9	1	2015	N78	1	1	1	2.07944	1.09861	0	0	0	-1	0.847107	0	0.0130092	0.0434783	6.00863	0.497801	0.0395	0.4889	0.11006	0.0244927	0.4952	2.7676	1.09861	8.93996	7.69303	0.0474745	32.9233	6.23913	5.8	2.28
9	7	2015	C26	0	1	0	2.48491	1.60944	2.30259	1.38629	1.60944	-0.817485	0.9184	0.903047	0.0305317	0	5.53497	0.651132	-0.0368	0.4576	0.0615679	0.00755494	0.3022	2.89149	1.52243	11.7476	6.65673	0.0368524	8.28846	7.11323	8.88	13.58
9	2	2015	D44	1	1	1	0	0	0	0	0	-1	0	0	0	0	6.09076	0.264025	0.0544	0.4899	0.0692747	0.0677397	0.3745	2.91087	2.44235	12.355	6.44254	0.0246573	49.2423	6.25777	9.42	8.9
9	1	2015	C15	0	0	0	2.07944	1.60944	2.56495	1.38629	2.77259	0.375546	0.612245	0.863905	0.0201236	0	9.06313	0.232526	0.2401	0.2934	0.403012	0.0238869	0.6199	2.83488	1.71298	4.1511	9.95779	0.0458577	92.2279	7.75844	5.07	3.17
9	1	2016	E48	0	1	0	3.85015	3.17805	4.49981	4.12713	5.47227	0.321512	0.954439	0.963835	0.0122201	0	8.63331	0.884506	0.0158	0.8051	0.0710821	0.00416113	0.4808	2.90055	1.73014	0.113607	9.81198	0.0061645	5.53018	8.61307	7.14	11.61
9	7	2016	C26	0	1	0	3.68888	2.70805	3.52636	0.693147	2.70805	-0.403571	0.962927	0.957194	0.0350673	0	6.15389	0.657295	0.0438	0.6296	0.0734213	0.0236251	0.4306	2.9455	1.25527	10.9466	7.06219		16.2181	7.17531	8.16	12.97
9	1	2016	C22	0	0	0	3.55535	1.79176	2.99573	1.09861	2.99573	-0.124302	0.911178	0.915918	0.0256916	0	7.60384	0.579661	0.0498	0.7506	0.067454	0.0509425	0.2806	2.89656	1.41707	4.78522	9.08455	0.0110156	16.3572	7.21449	7.42	7.69
9	2	2016	D44	1	1	1	0	0	0	0	0	-1	0	0	0	0	6.21015	0.302185	0.0419	0.6195	0.0853935	0.098594	0.2651	2.96387	2.52573	7.36067	6.48616	0.0367522	43.795	6.21187	7.89	8.87
9	1	2016	N78	1	1	1	2.30259	1.38629	2.19722	1.38629	1.38629	-0.803125	0.89603	0.804688	0.0121371	0	5.98658	0.53424	0.0399	0.3823	0.0878492	0.0194542	0.4952	2.82852	0.934309	7.91783	7.68478	0.00124595	26.7785	6.28174	5.45	2.52
9	1	2016	L72	0	1	1	0	0	0	0	0	-1	0	0	0	0	5.5445	0.309922	0.0754	0.3259	0.0704377	0.00413371	0.3024	3.06212	1.72377	0.0491309	6.59851	0.0283156	13.9637		7.85	11.21
9	1	2017	L72	0	1	1	0	0	0	0	0	-1	0	0	0	0	6.55145	0.630906	0.0643	0.6925	0.135555	0.0223976	0.364873	3.10784	1.88792	0.455222	7.92443	0.0369149	29.4154	6.85772	7.82	11.2
9	1	2017	C32	0	1	0	4.31749	3.3673	4.2485	3.49651	5.29832	3.94069	0.976068	0.963959	0.048059	0.04	7.54224	0.535944	0.0792	0.4963	0.0499509	0.0397779	0.319	3.0406	1.52771	4.10202	9.45399	0.0100596	21.8761	7.29501	7.25	10.23
9	7	2017	C26	0	1	0	4.30407	3.17805	3.68888	2.19722	2.77259	-0.418832	0.970892	0.9572	0.0121255	0	7.84679	0.783422	0.0659	0.8362	0.149942	0.0214314	0.6024	2.99674	1.27297	2.14799	8.64083		11.7409	8.13908	8.08	12.57
9	1	2017	N78	1	1	1	0	0	1.94591	0	1.79176	-0.66805	0	0.871972	0	0	6.17143	0.610377	0.043	0.58	0.141365	0.0199187	0.4952	2.88594	1.09861	5.76827	7.65823	0.0600302	29.7444	6.40135	5.45	2.75
9	2	2017	D44	1	1	1	0	0	0	0	0.693147	-0.971898	0	0	0	0	6.09251	0.186972	0.0631	0.6053	0.159955	0.0404921	0.2651	3.0142	2.60269	4.15502	6.35263	0.0803687	31.3365	6.70278	7.86	8.33
9	1	2018	L72	0	1	1	0	0	0	0	0	-1	0	0	0	0	6.5706	0.656307	0.0251	0.7618	0.240431	0.0254732	0.567	3.15157	2.02889	0.455549	7.78821	0.0197766	33.8399	6.72142	7.78	11.53
9	7	2018	E48	0	1	0	5.0814	3.95124	0	0	2.89037	-0.904988	0.979514	0.972107	0.0113883	0	8.01238	0.751207	0.0589	0.9155	0.148782	0.0258493	0.5715	3.04548	1.19392	2.13481	8.79452	0.0344171	9.66675	8.30142	7.98	12.83
9	1	2018	N78	1	1	1	2.56495	2.19722	0	0	1.38629	-0.844727	0.933837	0.880165	0	0	6.02598	0.487308	0.2001	0.7133	0.0589688	0.0453807	0.4952	2.94024	1.1815	7.67602	7.688	0.104621	18.0264	6.71976	5.4	3.38
9	2	2018	C28	0	1	1	2.48491	1.60944	0	0	0	-1	0.887346	0.904959	0.038162	0	7.69071	0.407513	0.0594	0.8889	0.0808012	0.0668963	0.6871	3.06212	1.50408	3.57966	9.48182	0.283432	13.8039	7.46816	7.79	8.52
9	1	2019	L72	0	1	1	0	0	0	0	0.693147	-0.896175	0.794741	0.716049	0.00191699	0	6.42982	0.594452	0.051	0.6786	0.128349	0.00837746	0.567	3.19347	2.12596	0.368866	7.93523	0.0256798	34.0055	6.57156	7.83	13.67
9	7	2019	E48	0	1	0	4.2485	3.78419	0	0	4.27667	-0.67351	0.982487	0.985257	0.0132184	0	8.12587	0.748079	0.0392	1.0073	0.153127	0.0172318	0.5715	3.09196	1.23042	1.79819	8.84923	0.00168419	7.93971	8.36741	7.35	13.13
9	2	2019	C28	0	1	1	2.07944	1.09861	0	0	0	-1	0.903114	0.911153	0.0301017	0	8.16201	0.563384	0.0693	0.9541	0.126291	0.171947	0.6871	3.10784	1.1928	4.08427	9.67608	0.115655	12.1321	7.59268	8.89	13.42
9	1	2019	N78	1	1	1	0.693147	0.693147	0	0	1.94591	-0.714976	0.957004	0.86	0.0127336	0.0476191	6.42998	0.587288	0.0307	0.7746	0.195007	0.0440099	0.3574	2.99175	1.36258	7.26385	7.88118	0.0709169	17.9779	6.71803	6.46	8.69
9	1	2019	C36	0	1	0	2.70805	2.56495	0	0	4.11087	-0.703777	0.97086	0.954029	0.0409918	0	5.76092	0.146537	0.0435	0.5276	0.1598	0.0315735	0.3701	3.04073	1.85539	3.48977	8.42354	0.0267909	23.1595	6.31107	5.48	8.98
10	6	2007	C32	0	1	0	3.13549	2.48491	0	0	0	-1	0.963154	0.875283	0	0	5.44583	0.805437	-0.0545	0.4681	0.0525239	0.0138263	0.3	2.21629	0	0.928019	7.7437		-0.865351	7.03902
10	2	2007	C30	0	1	0	1.60944	0	0	0	0	-1	0.857143	0	0	0	6.80219	0.671035	0.0787	0.497	0.11228	0.184917	0.5137	2.67837	1.43508	3.45364	8.91126	0.161525	26.8805	6.27607
10	2	2007	C34	0	1	0	1.38629	0	2.70805	0	0	-1	0.32	0.840278	0	0	5.48882	0.744038	0.0626	0.6466	0.10079	0.0641069	0.2992	2.52287	0.890973	8.65256	8.34972	0.0221329	11.2959	6.52135
10	8	2007	C17	0	0	0	0	0	0	0	0	-1	0	0	0	0	4.948	0.653421	0.0595	0.7839	0.0712675	0.0744513	0.55	2.13618	0	0			14.9688
10	2	2007	C25	1	1	0	0.693147	0.693147	0	0	0	-1	0	0	0	0	6.80125	0.368114	0.0516	0.872	0.516882	0.00906479	0.6026	2.47264	0	0.0979384	8.60575	0.0217399	29.7341	6.32356
10	1	2007	C32	0	1	0	2.30259	0	1.60944	0.693147	0	-1	0.459184	0.444444	0	0	6.6776	0.525661	0.1924	0.2881	0.131694	0.063659	0.3173	3.1883	1.62049	1.60251	9.09291	0.0319798	28.6272	7.09239
10	6	2007	C26	0	1	0	0	0	0	0	0	-1	0	0	0	0	5.04266	0.622199	0.0857	0.5767	0.126928	0.114697	0.5685	1.99928	0	1.52446	7.34601		18.8329	6.40316
10	2	2008	C34	0	1	0	3.04452	1.09861	1.60944	1.38629	0.693147	0.0425532	0.721088	0.625	0.0181685	0.157895	5.34175	0.673729	0.0738	0.8961	0.175322	0.0278225	0.2992	2.60004	1.09861	2.07581	8.49126	0.0482155	12.3365	6.63394	8.51	4.3
10	6	2008	C32	0	1	0	1.09861	0.693147	2.56495	0	0	-1	0.885417	0.962768	0.00199099	0	4.51663	1.06367	-0.2787	0.5491	0.00903573	0.018242	0.3	2.31976	0.693147	2.3107	7.37086		-4.06161	6.45578	10.15	8.43
10	2	2008	C38	1	1	1	3.04452	2.63906	2.3979	1.60944	1.79176	-0.322034	0.927612	0.848073	0	0	6.16334	0.50229	0.0625	0.7223	0.199006	0.00625146	0.299	2.55945	1.62049	0.680345	7.88231	0.0267231	30.3537	6.70196	8.62	4.56
10	6	2008	C26	0	1	0	0	0	0	0	0	-1	0	0	0	0	5.17421	0.686796	0.0393	0.8818	0.117141	0.186207	0.5685	2.12629	0	2.9045	7.34601	0.0914541	15.4395	6.63715	8.51	4.3
10	1	2008	C35	0	1	1	0	0	0	0	0	-1	0	0	0	0	3.39119	0.189893	0.0177	0.1639	0.0133944	0.0179589	0.2766	2.81807	0	4.57866	2.56495		10.1046	4.76059	9.07	6.18
10	2	2008	C30	0	1	0	0.693147	0	1.60944	0	0	-1	0.5	0.857143	0	0	7.15045	0.504574	0.0657	0.828	0.157496	0.20324	0.4078	2.74479	1.32914	3.01861	8.9938	0.120399	28.6157	6.42314	8.23	4
10	1	2008	C32	0	1	0	2.19722	0.693147	2.77259	0	0.693147	-0.653846	0.75	0.459184	0	0.08	6.67582	0.498024	0.0979	0.7308	0.0976561	0.128623	0.3173	3.22871	1.68554	8.22298	9.10565	0.0970068	21.4637	6.95288	9.59	7.34
10	2	2008	C25	1	1	0	0.693147	0.693147	0	0	0	-1	0.666667	0	0	0	7.42493	0.640793	0.0345	0.9971	0.27366	0.234995	0.5114	2.55363	0	3.52102	8.92346	0.379251	31.0838	6.27533	8.2	6.5
10	8	2008	C17	0	0	0	0	0	0	0	0	-1	0	0	0.0331286	0	5.04193	0.724455	0.0037	0.9486	0.127354	0.0468662	0.55	2.24782	0	0		0.01121	10.7314		8.67	5.8
10	2	2009	C30	0	1	0	0	0	0.693147	0	0	-1	0	0.5	0	0	7.67913	0.643191	0.0718	0.5796	0.108251	0.216171	0.4078	2.80707	1.50408	3.41492	9.4604	0.209904	31.7074	6.48615	8.23	4
10	6	2009	C26	0	1	0	1.09861	0.693147	0	0	0	-1	0	0	0	0	5.42917	0.719744	0.069	0.4464	0.0637155	0.12451	0.5685	2.23898	0	2.2355	7.57096	0.0228555	19.4024	6.468	8.51	4.3
10	2	2009	C25	1	1	0	0	0	0	0	0	-1	0	0	0.0216859	0	7.69911	0.702672	0.0198	0.7841	0.0312201	0.234995	0.5114	2.62855	0	2.97364	8.97841	0.110607	33.5601	5.94545	8.2	6.5
10	1	2009	C35	0	1	1	0	0	0	0	0	-1	0	0	0	0	3.39119	0.207246	-0.2787	0.1109	0.384827	0.00486987	0.2678	2.87608	0	0	2.30259		2.4189	4.80717	9.07	6.18
10	2	2009	C34	0	1	0	2.56495	1.09861	2.56495	0.693147	1.38629	2.94737	0.66	0.835938	0.0219425	0.1	5.60046	0.688138	0.0827	0.6687	0.133256	0.0445607	0.2992	2.67169	1.19824	1.61884	8.66441	0.0230636	17.8992	6.62013	8.51	4.3
10	1	2009	C32	0	1	0	1.60944	1.38629	3.63759	1.38629	0.693147	-0.637168	0.863636	0.803324	0	0	7.06108	0.594227	0.0548	0.3285	0.119664	0.133334	0.3173	3.26756	1.71668	10.6301	9.23112	0.105256	21.2639	6.83426	9.59	7.34
10	6	2009	C32	0	1	0	0	0	1.38629	1.38629	0	-1	0.8125	0.925926	0.000568859	0	4.37915	1.06367	-0.1446	0.2202	0.0312965	0.000346479	0.3	2.41352	1.02962	2.59212	7.27309		-21.0099	2.83407	10.15	8.43
10	8	2009	C17	0	0	0	0	0	0	0	0	-1	0	0	0.031488	0	5.01453	0.79943	-0.0401	0.5106	0.00632576	0.00752136	0.5465	2.34823	0	1.25023		0.0531701	0.355142		8.67	5.8
10	2	2009	C38	1	1	1	3.7612	2.63906	2.56495	1.94591	2.19722	0.307856	0.941043	0.887117	0	0	6.13449	0.449573	0.0817	0.52	0.128972	0.0140723	0.299	2.63395	1.59331	0.945015	7.92262	0.0240405	32.399	6.82129	8.62	4.56
10	6	2010	C26	0	1	0	3.29584	1.60944	0.693147	0	0	-1	0.834971	0	0	0	5.70123	0.767178	0.0457	0.5953	0.0652883	0.117908	0.5602	2.34024	0.693147	2.28162	7.75234	0.0184191	14.089	6.83911	8.63	3.38
10	2	2010	C25	1	1	0	0	0	0.693147	0.693147	0	-1	0	0	0.00456748	0	7.88407	0.750634	0.0461	0.8157	0.0873519	0.0153299	0.5114	2.69825	0.693147	3.93062	9.1882	0.16165	16.4791	7.74331	8.03	4.89
10	1	2010	C35	0	1	1	0	0	0	0	0	-1	0	0	0	0	3.39119	0.250909	-0.138	0.1109	0.432385	0.000239706	0.2678	2.9309	0	0	2.30259		0.580169	5.09827	9.35	6.24
10	2	2010	C34	0	1	0	2.89037	1.38629	2.89037	1.09861	1.79176	0.275862	0.152778	0.59375	0.0204642	0.1	5.88671	0.752424	0.0434	0.7132	0.08313	0.0540268	0.2992	2.73854	1.26082	4.22137	8.7281	0.0223752	11.4648	6.86748	8.63	3.38
10	2	2010	C38	1	1	1	4.21951	2.94444	3.71357	2.30259	2.94444	0.407583	0.950177	0.950321	0.0363158	0	6.35695	0.520769	0.0635	0.4561	0.174156	0.0514579	0.299	2.70328	1.39666	1.12489	8.70864	0.0333805	28.7535	6.68956	8.22	4.12
10	2	2010	C30	0	1	0	0	0	0	0	0	-1	0	0	0	0	8.01507	0.692911	0.0836	0.6098	0.098434	0.182707	0.4142	2.8657	1.70475	3.74342	9.66745	0.0841791	31.685	6.78432	7	2.65
10	8	2010	C17	0	0	0	0	0	0	0	0	-1	0	0	0.0350979	0	5.01277	0.793093	0.0471	0.5687	0.00632576	0.00986789	0.5465	2.43948	0	1.22517	8.42398		6.41484	5.28296	8.23	4.45
10	1	2010	C32	0	1	0	3.29584	2.07944	2.83321	1.38629	1.38629	-0.375566	0.838843	0.444444	0.00308856	0	7.28488	0.6138	0.0551	0.3266	0.0840396	0.0600839	0.3173	3.30495	1.70606	19.7701	9.21851	0.0255438	20.7285	7.06631	10.12	7.71
10	6	2011	C31	0	1	0	0	0	0	0	1.09861	-0.977194	0	0.833333	0.0225855	0	6.92305	0.584341	0.0965	0.948	0.0762419	0.0212337	0.75	2.57818	1.44156	3.86246	8.59785		8.9798	7.80715	11.22	10
10	2	2011	C30	0	1	0	0	0	0	0	0.693147	-0.893482	0	0	0	0	8.245	0.654412	0.079	0.8437	0.0823471	0.123718	0.3728	2.92108	1.8718	4.81307	9.76371	0.0037905	30.7101	7.03396	6.9	2.74
10	1	2011	C35	0	1	0	4.96981	4.40672	4.38203	3.04452	5.04343	5.72967	0.971657	0.978807	0.0258149	0	7.24252	0.478829	0.1455	0.5498	0.18171	0.0489326	0.619	2.54036	1.27965	4.53912	9.26993	0.00972932	31.7813	7.38351	8.4	9.29
10	2	2011	C25	1	1	0	0	0	0	0	0	-1	0	0	0.00278955	0	7.9567	0.735552	0.0636	0.9476	0.0678157	0.044815	0.5114	2.7634	1.09861	5.17311	9.44177	0.0105422	14.331	8.07144	7.86	5.06
10	8	2011	C17	0	0	0	0	0	0	0	0	-1	0	0	0.0366332	0	4.687	0.802924	-0.0185	0.5592	0.0579479	0.00601887	0.2557	2.52309	0	1.66349	7.26123		-1.07085	5.80208	8.2	4.69
10	1	2011	C32	0	1	0	3.7612	2.89037	3.52636	2.19722	3.21888	1.03109	0.753906	0.890306	0.000961369	0	7.24796	0.525585	0.1142	0.5767	0.0653131	0.0831099	0.3173	3.34099	1.62516	23.0689	9.31172	0.0362167	16.6848	7.6915	10.04	7.74
10	2	2011	C38	1	1	1	4.78749	4.31749	4.27667	2.70805	4.31749	1.58468	0.93252	0.941433	0.0556993	0	6.56267	0.580492	0.0637	0.6986	0.165642	0.022194	0.1938	2.76812	1.34758	1.06564	8.70301	0.0431501	32.7181	6.81036	8.17	4.13
10	2	2011	C34	0	1	0	3.52636	2.07944	3.09104	1.09861	2.77259	0.265432	0.142012	0.214533	0.0223958	0	6.04657	0.776426	0.0354	0.9226	0.116579	0.0224602	0.2992	2.8012	1.30731	2.64037	8.75527	0.0418593	9.5178	7.00635	8.48	3.55
10	6	2011	C26	0	1	0	1.09861	0.693147	3.13549	0	1.09861	-0.745856	0	0.785506	0.0304146	0	6.04786	0.68313	0.0641	0.7993	0.0786463	0.121903	0.4344	2.43218	0.714653	3.20293	8.01036	0.0715486	16.8378	6.90245	8.48	3.55
10	1	2011	C30	0	1	0	1.79176	1.38629	1.09861	0	0	-1	0.882812	0.734694	0.0186546	0	4.78036	0.324224	0.0327	0.5509	0.0985122	0.077631	0.7187	3.01882	1.44036	2.76381	6.09582	0.0397091	22.5784	6.06911	10.8	10.5
10	2	2012	C38	1	1	1	5.38907	4.52179	4.8828	3.43399	5.14166	2.84605	0.965418	0.945888	0.0456608	0	6.54183	0.539772	0.1104	0.6168	0.0778784	0.00964413	0.1938	2.82901	1.30782	0.655314	8.60886	0.0268397	26.7618	7.23231	6.21	5.7
10	6	2012	C31	0	1	0	1.60944	0	1.38629	0	2.48491	-0.92677	0.928148	0.925022	0.0314062	0	6.70479	0.485543	0.0301	0.9493	0.0543422	0.0214836	0.75	2.65135	1.55409	5.43344	8.55507	0.0423794	4.76288	7.63304	10.68	10.39
10	2	2012	C25	1	1	0	0.693147	0	0	0	0	-1	0.745562	0	0.00237396	0	8.09448	0.774421	0.0367	0.9765	0.122686	0.0357822	0.5114	2.82457	1.38629	5.15014	9.23484	0.0112075	12.0327	8.11312	5.79	6.93
10	2	2012	C30	0	1	0	0.693147	0	0	0	1.79176	-0.630811	0.5	0	0.000378421	0	8.3312	0.677956	0.0348	0.8982	0.0774417	0.0524411	0.3863	2.97356	2.0149	5.05928	9.80184	0.0331243	23.6565	6.89459	5.4	3.11
10	2	2012	C34	0	1	0	2.56495	1.38629	2.99573	1.09861	2.89037	-0.506283	0.568047	0.110727	0.0249636	0	6.16102	0.763796	0.051	0.897	0.117218	0.0316962	0.2992	2.86016	1.4341	3.23374	8.69684	0.0100877	13.9887	7.06469	6.38	2.52
10	1	2012	C32	0	1	0	3.63759	2.94444	3.58352	2.07944	4.14313	2.00916	0.865306	0.547337	0.0147305	0	7.25015	0.495988	0.068	0.5489	0.0681893	0.0903407	0.3173	3.37578	1.6288	25.5401	9.29026	0.0339752	11.6938	7.69327	9.37	8.65
10	1	2012	F51	0	1	1	0	0	0	0	0	-1	0	0	0	0	4.79449	0.213988	0.0903	0.4373	0.160215	0.109218	0.2683	3.03228	0	32.1882	3.89182		63.7119	6.60058	8.33	6.83
10	6	2012	C26	0	1	0	3.3322	0	2.48491	0	0.693147	-0.919419	0.945799	0.880907	0.0396401	0	6.24397	0.722406	0.0513	0.7769	0.0739807	0.126744	0.4344	2.51638	0.995428	2.57597	8.16934	0.0283911	16.0217	6.95748	6.38	2.52
10	1	2013	C41	0	1	0	4.83628	0	3.82864	0	2.70805	-0.0167224	0.6875	0.666667	0.000984799	0	6.84027	0.585711	0.1793	0.5859	0.298536	0.0108692	0.4209	3.09345	1.9358	1.46289	7.68937	0.0016844	7.96792	9.42801	9.3	11.01
10	1	2013	B08	0	1	1	0	0	0	0	0	-1	0	0	0	0.0952381	5.18566	0.383685	0.0979	0.4985	0.117417	0.064767	0.2392	3.07936	0	30.1453	4.06044		62.2524	6.75019	8.27	6.84
10	2	2013	C30	0	1	0	1.60944	0	0.693147	0	0.693147	-0.936286	0.8	0.5	0.00041373	0	8.36879	0.677456	0.0431	1.0544	0.0581379	0.0428201	0.3863	3.02341	2.06801	5.89046	9.80173	0.00342556	25.4801	6.95229	5.32	3.3
10	2	2013	C34	0	1	0	3.17805	1.94591	2.99573	1.60944	2.94444	-0.553591	0.734619	0.637119	0.0312113	0	6.45762	0.609224	0.0449	0.92	0.164479	0.0477755	0.2881	2.91584	1.54664	2.40588	8.71981	0.0318424	15.6626	7.2155	6.23	2.8
10	2	2013	C25	1	1	0	1.94591	0.693147	1.38629	0	0.693147	-0.92953	0.913265	0.666667	0.00148298	0	7.95346	0.745773	0.0183	1.0456	0.092958	0.0462218	0.5114	2.88221	1.09861	5.85745	9.2557	0.00765395	10.1732	8.26463	6	7
10	8	2013	C17	0	0	0	0	0	0	0	0	-1	0	0	0.0319971	0	4.67445	0.827822	-0.0133	0.5906	0.00632576	0.000170377	0.1705	2.67188	0	1.60798	7.06305		1.67894	6.12202	7.73	6.52
10	6	2013	C31	0	1	0	1.60944	1.09861	1.38629	0	2.89037	-0.906578	0.929383	0.932526	0.0304214	0	6.73249	0.505938	0.0214	0.92	0.0519912	0.00469951	0.75	2.71953	1.65505	5.07243	8.68288	0.0479953	5.06697	7.47433	10.66	10.11
10	1	2013	C32	0	1	0	4.02535	3.17805	3.21888	2.07944	4.02535	1.27642	0.889129	0.722222	0.0113606	0	7.27653	0.561427	0.0474	0.6861	0.0708337	0.0883208	0.3173	3.4094	1.70358	24.9678	9.26122	0.0260226	6.93157	7.84093	9.35	8.76
10	6	2013	C26	0	1	0	0.693147	0.693147	2.89037	0	2.07944	-0.554685	0.444444	0.933478	0.0313006	0	6.54226	0.798419	0.0361	0.9123	0.066883	0.0980979	0.4344	2.59404	1.14335	2.1781	8.32482	0.0279149	13.1106	7.11203	6.23	2.8
10	2	2013	C38	1	1	1	5.69036	5.26786	4.97673	3.46574	5.9162	5.68897	0.964383	0.967047	0.042386	0	6.72154	0.539619	0.1135	0.4728	0.141302	0.0116737	0.1938	2.8864	1.34868	0.475556	8.55063	0.00693049	26.8125	7.34587	6.14	5.84
10	6	2014	C26	0	1	0	2.56495	0	2.70805	1.38629	2.89037	-0.0119806	0.818182	0.84375	0.0395972	0	6.52155	0.779175	0.0513	0.7169	0.0908886	0.0833286	0.4344	2.6661	1.30918	2.35415	8.41892	0.00867143	15.3401	7.07498	7.76	5.55
10	2	2014	C34	0	1	0	3.85015	2.56495	3.58352	0.693147	3.66356	-0.0849265	0.547293	0.67875	0.0303036	0	6.49444	0.591573	0.0485	0.8037	0.170869	0.0518702	0.2881	2.96858	1.57554	2.29381	8.80687	0.0123932	16.6238	7.17419	7.76	5.55
10	2	2014	C38	1	1	1	6.09582	5.74939	5.45959	3.93183	6.40688	6.62996	0.974231	0.972064	0.0514517	0	6.98492	0.422345	0.1337	0.5625	0.0677956	0.0110637	0.4102	2.94068	1.35554	0.712997	8.69801	0.0195584	34.3777	7.4267	8.1	5.94
10	1	2014	N78	1	1	1	0	0	0	0	0	-1	0	0	0	0.136364	4.22818	0.427143	0.1039	0.3584	0.175865	0.0729231	0.2403	3.08499	0	17.1326	6.22456	0.0354465	54.2388	5.46675	6.31	7.62
10	1	2014	D44	1	1	0	3.93183	2.30259	3.66356	1.09861	2.63906	-0.596801	0.86	0.777778	0.00105379	0	8.29466	0.5517	0.1226	0.8792	0.0836918	0.0406093	0.6214	2.7551	1.12059	1.5507	8.03754	0.0233662	30.464	7.61317	7.31	12.33
10	8	2014	C17	0	0	0	0	0	0	0	0	-1	0	0	0.00147732	0	4.7241	0.832123	0.0482	0.34	0.00632576	0.000170377	0.1705	2.73871	0	1.49291	6.96979	0.0700227	1.30754	6.00653	7.03	6.72
10	2	2014	C25	1	1	0	0.693147	0	1.79176	0	0.693147	-0.929487	0.777778	0.88	0.00146426	0	8.14924	0.725987	-0.0152	0.8802	0.143663	0.0187853	0.5086	2.93671	1.0116	4.71113	9.24532	0.0198791	6.94728	8.3165	6.31	7.62
10	2	2014	C30	0	1	0	1.60944	0	1.60944	0	1.09861	-0.904664	0.8	0.8	0.00041686	0	8.39082	0.694987	0.0304	0.9214	0.0622312	0.019345	0.3863	3.0709	1.95539	6.45741	9.85545	0.0135832	20.9618	6.92853	6.89	5.66
10	1	2014	B08	0	1	1	0	0	0	0	0	-1	0	0	0	0.0952381	5.80572	0.617375	-0.0003	0.5991	0.0551001	0.0680433	0.2392	3.12432	0	39.517	4.00733	0.176995	34.0881	6.40101	8.43	8.49
10	6	2014	C31	0	1	0	1.09861	0	0	0	2.56495	-0.945008	0.891887	0.888455	0.0139464	0	6.57192	0.410101	0.0291	0.6802	0.0426124	0.00428261	0.75	2.78336	1.78654	5.78051	8.50977	0.0412032	6.31394	7.53251	10.38	10.42
10	1	2015	B08	0	1	1	1.79176	1.38629	2.89037	2.63906	0.693147	-0.996537	0.833333	0.929688	0.00178624	0.105263	6.34326	0.727898	0.053	0.6243	0.0515352	0.0382369	0.1588	3.16735	0.693147	24.6375	7.76557	0.0215922	22.5921	6.55414	8.31	9.22
10	2	2015	C25	1	1	0	1.38629	1.09861	0	0	1.60944	-0.7375	0.96057	0.792899	0.00230538	0	8.00404	0.691936	0.0396	0.9184	0.10678	0.0259343	0.4754	2.98839	1.32176	5.62935	9.37416		15.8861	7.93272	5.82	7.37
10	2	2015	C30	0	1	0	1.60944	0	1.79176	0	1.60944	-0.873329	0	0.793388	0.000549192	0	8.32582	0.725468	-0.0073	0.9249	0.0424058	0.0166122	0.3748	3.11624	1.87947	6.97342	9.70978	0.0434607	15.3239	6.66043	8.47	7.34
10	1	2015	C32	0	1	0	3.13549	2.3979	3.73767	2.77259	4.56435	1.72727	0.930612	0.901388	0.011349	0	7.37104	0.503239	0.0372	0.4241	0.0634706	0.0549444	0.2958	3.47343	1.79941	21.1981	8.96814	0.0156976	6.00611	7.72278	9.79	11.57
10	2	2015	C38	1	1	1	6.41837	6.07993	5.8999	5.24175	6.88244	5.87804	0.975506	0.970564	0.0540454	0	7.13069	0.449712	0.078	0.5731	0.0648643	0.016842	0.4095	2.99216	1.38071	0.83359	8.68609	0.00441212	27.962	7.30983	8.9	7.29
10	6	2015	C26	0	1	0	3.4012	1.38629	3.17805	0	2.07944	-0.680598	0.885141	0.87513	0.0657203	0	6.45593	0.670094	0.0332	0.6645	0.0660945	0.0174042	0.4359	2.73331	1.38342	2.78219	8.42464	0.0786434	15.7469	6.81031	7.62	7.11
10	2	2015	C34	0	1	0	3.55535	1.94591	2.94444	1.09861	3.61092	-0.358084	0.719479	0.580247	0.0345295	0	6.54829	0.574696	0.0408	0.7766	0.125755	0.0263862	0.2881	3.01868	1.69058	2.34164	8.80777	0.0178815	15.2193	7.12997	7.62	7.11
10	8	2016	C17	0	0	0	0	0	0	0	0	-1	0	0	0.0165953	0	4.26286	0.863083	0.0611	0.1227	0.0148716	0.000170377	0.1161	2.86032	0	0	4.07754	0.289522	38.0103	5.47496	6.85	6.79
10	2	2016	C25	1	1	0	1.79176	1.38629	0.693147	0	1.60944	-0.774648	0.946502	0.82	0.00265642	0	8.05136	0.646672	0.0931	0.8185	0.13071	0.0310301	0.3216	3.03753	1.49165	5.08073	9.29063		28.1852	7.91985	6.54	7.58
10	6	2016	C26	0	1	0	3.63759	1.60944	3.58352	0.693147	2.77259	-0.360969	0.910163	0.90155	0.063304	0	6.42802	0.645206	0.0409	0.681	0.0571232	0.0153755	0.4359	2.79629	1.41856	3.78376	8.38046	0.0321624	18.1751	6.74638	6.93	8.05
10	1	2016	C32	0	1	0	3.85015	2.99573	3.63759	2.48491	4.7185	1.66846	0.953993	0.917778	0.0130231	0	7.43715	0.515829	0.0384	0.5078	0.0678314	0.047632	0.2958	3.50397	1.85869	19.6752	9.22237	0.002533	11.1319	7.47937	7.85	11.21
10	2	2016	C38	1	1	1	6.44889	6.07993	5.77765	5.14749	7.06133	4.85033	0.966473	0.969377	0.0479248	0	7.26619	0.472021	0.0791	0.6452	0.119044	0.0125426	0.4128	3.04112	1.46317	1.55914	8.68118	0.00298894	23.2697	7.57318	7.13	7.4
10	1	2016	C30	0	0	0	4.04305	3.21888	3.21888	2.07944	2.07944	-0.817536	0.896825	0.8736	0	0.0454546	9.30132	0.266772	0.1095	0.9381	0.0529573	0.0454872	0.3678	3.00802	1.40844	6.84633	10.7113	0.00387576	32.4715	7.65208	7.42	7.69
10	2	2016	C34	0	1	0	4.02535	2.48491	3.8712	2.30259	3.91202	-0.220907	0.460486	0.67284	0.031715	0	6.69858	0.598875	0.0434	0.776	0.243055	0.0242439	0.2881	3.06639	1.69668	1.93588	8.77153	0.0064483	13.7183	7.15956	6.93	8.05
10	2	2016	C30	0	1	0	1.09861	0	1.79176	0	2.07944	-0.817536	0.444444	0.444444	0.000525928	0	8.33062	0.730765	0.0349	0.895	0.0606163	0.015307	0.3	3.15961	1.86253	6.95253	9.58445	0.0107385	24.1735	6.83443	6.63	7.1
10	1	2016	S90	0	1	1	2.94444	2.48491	0.693147	0.693147	0.693147	-0.981805	0.681818	0	4.90443e-05	0	6.43105	0.78185	0.0016	0.6044	0.0251941	0.0263212	0.1774	3.2086	1.07451	22.4418	7.66903	0.00731892	11.9744	6.60292	7.35	9.09
10	1	2017	C32	0	1	0	4.69135	3.7612	3.97029	3.29584	4.5326	1.28414	0.955964	0.954076	0.0121308	0	7.54321	0.448532	0.0892	0.5566	0.113641	0.0819569	0.2751	3.5336	1.88221	16.704	9.17844	0.0448559	14.2083	7.7195	7.82	11.2
10	8	2017	I64	0	0	0	0	0	0	0	0	-1	0	0	0	0	4.2351	0.90646	-0.0142	0.1193	0.00632576	0.000945347	0.1	2.91599	0		4.14313	0.150022	38.617	5.53961	6.81	5.87
10	2	2017	C38	1	1	1	6.53814	6.07993	6.30445	5.84932	7.31455	6.48189	0.97236	0.974879	0.0474871	0	7.33425	0.469273	0.0547	0.7474	0.0803689	0.0099459	0.4128	3.08779	1.47966	2.56598	8.64171	0.0103112	20.6222	7.63803	7.1	6.79
10	2	2017	C25	1	1	0	4.07754	3.04452	1.94591	0.693147	1.38629	-0.825939	0.978042	0.875	0.00266625	0	8.03845	0.591054	0.0994	0.9321	0.204337	0.0169746	0.3216	3.08437	1.40282	4.92086	9.23347	0.0438055	23.8197	8.09866	6.45	6.88
10	2	2017	C34	0	1	0	4.35671	3.3322	3.66356	1.60944	4.00733	-0.0216406	0.759477	0.586546	0.0328577	0	6.90657	0.602868	0.0267	0.9602	0.174387	0.017805	0.2895	3.11193	1.75554	1.84896	8.77059	0.0106421	11.8066	7.30916	6.9	8.22
10	6	2017	C26	0	1	0	4.07754	2.3979	3.71357	1.09861	3.09104	-0.186364	0.935868	0.914399	0.041733	0	6.6168	0.552103	0.0928	0.7073	0.0671923	0.012361	0.3969	2.85553	1.47202	2.99415	8.4401	0.0350063	18.4777	7.17049	6.9	8.22
10	2	2018	C34	0	1	0	4.93447	3.89182	0	0	3.58352	-0.382198	0.850735	0.755294	0.0331654	0	6.9181	0.582463	0.0209	1.1668	0.235635	0.0190254	0.2998	3.15548	1.76758	3.04379	8.9539	0.00634863	12.0202	7.29266	6.76	8.97
10	8	2018	I64	0	0	0	0	0	0	0	0	-1	0	0	0	0	3.79399	1.06367	-0.2787	0.2645	0.00853248	0.0023585	0.1	2.96872	0		4.20469	0.00887104	34.5088	5.67489	6.77	6.79
10	2	2018	C25	1	1	0	3.93183	3.43399	0	0	2.30259	-0.478261	0.970727	0.960973	0.00243109	0	8.08551	0.576934	0.0567	1.1499	0.266195	0.0120768	0.3216	3.12911	1.00866	4.27052	9.02389	0.0251616	17.2135	8.289	6.22	7.69
10	2	2018	C30	0	1	0	4.91265	1.79176	0	0	2.3979	-0.771032	0.983093	0.964902	0.00145714	0.15	8.73236	0.615594	0.0756	1.1303	0.140952	0.00980479	0.3	3.24108	1.39478	6.48521	9.91056	0.0118834	30.6358	7.56297	6.41	8.12
10	1	2018	K70	0	0	0	0	0	0	0	1.38629	-0.581096	0	0	0	0.130435	7.82841	0.675396	0.0744	1.0507	0.204725	0.00159767	0.141	3.23028	2.28424	1.68035	5.84354	0.00394119	56.968	8.5028	8.66	13.8
10	6	2018	C31	0	1	0	2.30259	2.19722	0	0	3.80666	-0.84536	0.822711	0.948245	0.0346677	0	7.05025	0.34638	0.2401	0.5307	0.0221519	0.0100369	0.2034	3.00436	1.97606	3.23058	8.37747		22.4148	7.93929	7.79	8.52
10	1	2018	S90	0	1	1	2.56495	0	0	0	1.38629	-0.965208	0.932785	0.905	0	0	6.17465	0.551379	0.0845	0.8907	0.00632576	0.020829	0.1671	3.28633	1.28785	11.5635	7.34537		4.19755	7.13486	7.19	9.56
10	1	2018	K70	0	0	0	0	0	0	0	2.07944	-0.0225564	0	0	0	0	7.39883	0.551006	0.0314	0.7804	0.10715	0.000249478	0.4508	3.26024	2.69567	0.00112844	5.22575	0.0192636	42.5173	6.94722	8.66	13.8
10	1	2018	C32	0	1	0	4.69135	3.73767	0	0	4.44265	0.570295	0.958561	0.959882	0.00948396	0	7.57642	0.450591	0.0782	0.8509	0.0977426	0.0750013	0.2751	3.55186	1.8436	15.4565	9.19584	0.0155738	13.4964	7.74496	7.78	11.53
10	6	2018	C26	0	1	0	4.14313	3.04452	0	0	3.13549	-0.256305	0.935139	0.932833	0.0454663	0	6.57299	0.505515	0.0753	0.9188	0.0919853	0.0284106	0.3969	2.91147	1.54326	3.37626	8.36985	0.0189195	15.692	7.33173	6.76	8.97
10	2	2018	C38	1	1	1	6.21461	6.03787	0	0	7.42297	6.37999	0.960473	0.967613	0.0619163	0	7.28529	0.426969	0.0251	0.9598	0.0631025	0.00692874	0.4128	3.13239	1.52172	3.3759	8.5984	0.00756449	17.4145	7.42565	7.02	8.03
10	2	2019	C34	0	1	0	3.52636	3.09104	0	0	3.17805	-0.624098	0.853326	0.83541	0.033112	0	6.93327	0.584174	0.009	1.1668	0.261925	0.014296	0.306	3.19722	1.74388	2.90846	8.96226	0.00398816	10.6596	7.36559	6.36	10.93
10	2	2019	C30	0	1	0	4.12713	3.17805	0	0	2.48491	-0.759201	0.975046	0.970913	0.00208303	0.2	8.71183	0.525172	0.1224	1.1079	0.0941479	0.016854	0.3	3.27946	1.27015	8.57546	10.0922	0.0069692	37.0692	7.56131	6.73	10.85
10	6	2019	C26	0	1	0	2.70805	2.63906	0	0	3.04452	-0.404573	0.955159	0.826667	0.0520723	0	6.57874	0.584681	-0.03	0.9438	0.0988672	0.0196386	0.3969	2.96443	1.68271	3.28113	8.36077	0.026235	6.72551	7.15163	6.36	10.93
10	1	2019	S90	0	1	1	1.38629	1.09861	0	0	1.60944	-0.958167	0.844291	0.839506	0.00449396	0	5.95183	0.666963	-0.2236	0.8029	0.0384007	0.0157894	0.1671	3.32304	1.43759	14.3944	7.28001		1.91905	6.85465	7.07	11.35
10	2	2019	C38	1	1	1	5.1358	4.99721	0	0	7.42774	5.72476	0.973475	0.959279	0.0528175	0	7.31984	0.42498	0.0373	0.8736	0.077224	0.00540608	0.4326	3.17508	1.61053	4.14161	8.59119	0.0058078	18.0408	7.62971	6.37	9.71
10	6	2019	C31	0	1	0	2.56495	2.56495	0	0	4.58497	-0.711283	0.932676	0.938306	0.0397477	0	7.04952	0.347229	0.1042	0.6488	0.0108452	0.0178656	0.2664	3.05274	2.01807	3.2131	8.37632	0.0180406	10.3297	7.83761	8.89	13.42
10	2	2019	C25	1	1	0	2.77259	2.77259	0	0	2.83321	-0.260116	0.974184	0.939968	0.00253001	0	7.98512	0.51817	0.0581	1.1668	0.242368	0.0074374	0.3216	3.17194	1.18497	4.49905	9.06531	0.0283339	14.5578	8.3399	6.86	10.18
10	1	2019	C32	0	1	0	3.61092	3.17805	0	0	4.62497	0.77193	0.981618	0.962099	0.0129929	0	7.6173	0.440773	0.0593	0.8361	0.0967139	0.0996172	0.2751	3.55186	1.85507	15.8528	9.17077	0.0540979	9.09583	7.8555	7.83	13.67
11	1	2007	F52	0	0	0	0	0	0	0	0	-1	0	0	0	0	6.81338	0.671702	0.077	0.4812	0.138575	0.0753575	0.188	2.77087	0	10.3912	10.2993	0.0177942	20.3601	7.00176
11	2	2007	C39	0	0	0	0	0	0	0	0	-1	0	0	0	0	3.79426	0.401233	0.0334	0.3197	0.0338479	0.000388996	0.5174	2.76812	2.07944	2.94881	6.51915		13.7796	5.21926
11	1	2007	D44	1	0	0	0	0	0	0	0	-1	0	0	0	0	4.86314	0.506048	0.0779	0.3108	0.120401	0.0469718	0.1461	3.02221	0	6.60478		0.0127492	34.5279
11	2	2007	F52	0	1	0	0	0	0	0	0	-1	0	0	0	0	4.8785	0.794352	0.056	0.5996	0.0987563	0.0347212	0.2135	2.56199	2.33537	1.62973	6.08677	0.0235861	5.41395	8.25408
11	1	2007	F52	0	1	1	0	0	0	0	0	-1	0	0	0	0	5.52116	0.595032	0.0894	0.5479	0.29602	0.0322216	0.2384	2.51262	0	8.00859	8.70268	0.0198207	14.6877	6.74397
11	3	2007	C34	0	1	0	0	0	0.693147	0	0	-1	0	0.666667	0	0	6.59792	0.815746	0.0366	0.5755	0.101354	0.0101293	0.4209	2.74268	1.09861	0.259663	9.19187	0.0698628	16.999	6.82767
11	6	2007	S90	0	0	0	0	0	0	0	0	-1	0	0	0	0	5.07628	0.544752	0.0863	0.5627	0.106846	0.0707377	0.5762	2.15314	0	1.86241	3.68888		13.8189	8.21562
11	6	2008	S90	0	0	0	0.693147	0.693147	0	0	0	-1	0.5	0	0	0	5.23	0.633457	0.0298	0.874	0.129663	0.085539	0.5771	2.263	0	1.6593	3.7612	0.00486331	11.2207	7.95487	10.15	8.43
11	2	2008	F52	0	1	0	0	0	0	0	0	-1	0	0	0	0.32	4.99825	0.808319	0.0661	0.7586	0.17628	0.0107202	0.2135	2.63631	2.42775	1.40846	6.3613	0.034945	5.45211	8.23333	9.69	8.57
11	6	2008	C30	0	1	0	3.58352	3.13549	2.77259	2.07944	0	-1	0.965624	0.957645	0.061693	0	5.19455	0.510451	0.0924	0.6127	0.113187	0.169749	0.4767	2.06979	1.04491	9.9095	7.81964	0.10309	28.7407	5.89355	10.15	8.43
11	1	2008	F52	0	1	1	0	0	0	0	0	-1	0	0	0	0	5.81435	0.644616	0.0793	0.7105	0.322098	0.0355637	0.2393	2.59055	0	5.88828	8.83739	0.0172259	15.8562	6.86252	9.39	5.97
11	2	2008	C39	0	0	0	0	0	0	0	0.693147	-0.87619	0	0	0	0	3.72902	0.347825	0.0038	0.5276	0.0430817	0.0010475	0.5174	2.82901	2.19722	3.07098	6.49375		14.554	5.14515	8.23	4
11	3	2008	C34	0	1	0	2.56495	1.60944	0	0	0	-1	0.623457	0	0.00342955	0	6.8393	0.851519	0.0246	0.931	0.0138958	0.0319339	0.4209	2.80509	1.38629	2.19578	9.41442	0.0189743	15.3164	6.77328	8.2	6.5
11	2	2009	C39	0	0	0	0	0	0	0	0	-1	0	0	0	0	3.6221	0.362231	-0.0865	0.1178	0.0134193	0.000170377	0.4764	2.8864	2.30259	3.3372	6.4599	0.0378321	-0.82432	3.98791	8.23	4
11	6	2009	C30	0	1	0	3.58352	3.04452	3.04452	1.94591	0.693147	-0.415842	0.966994	0.9552	0.0754726	0	5.56336	0.587875	0.1055	0.3757	0.121315	0.0842799	0.4767	2.18865	1.19018	7.68894	7.94023	0.0250343	31.1262	6.16715	10.15	8.43
11	6	2009	S90	0	0	0	0	0	0	0	0	-1	0	0	0	0	5.42487	0.700138	0.0357	0.811	0.096341	0.0671183	0.5771	2.36197	0	1.71294	3.85015	0.0219181	2.46065	7.94216	10.15	8.43
11	1	2009	F52	0	1	1	0	0	0	0	0	-1	0	0	0	0	5.91454	0.645623	0.1117	0.3933	0.336235	0.0343149	0.2393	2.66285	0	5.8789	8.84592	0.0190061	16.5099	7.00845	9.39	5.97
11	1	2009	C27	0	1	0	0.693147	0.693147	0	0	0	-1	0.72	0	0	0	4.81049	0.663682	0.0638	0.3968	0.185109	0.0300375	0.3349	2.89119	1.67398	6.84995	7.39388	0.0132627	33.8652	5.89383	8.18	4.14
11	3	2009	C34	0	1	0	2.3979	1.79176	2.19722	0.693147	1.09861	1.63158	0.814815	0.726562	0.00439035	0	6.79864	0.841649	0.0299	0.6572	0.0320836	0.0634844	0.4223	2.86383	1.18958	4.65247	9.50748	0.0275144	21.6001	6.64982	8.2	6.5
11	2	2009	F52	0	1	0	0	0	0	0	0	-1	0	0	0	0.3125	5.22491	0.812174	0.0668	0.6211	0.117155	0.0250852	0.2135	2.70548	2.51231	1.13383	6.44413	0.00215227	5.30479	8.40678	9.69	8.57
11	6	2010	S90	0	0	0	0	0	0	0	0	-1	0	0	0.00139867	0	5.74504	0.763579	0.0422	0.5997	0.0654259	0.045356	0.5334	2.45202	0	1.76271	3.68888	0.00264561	12.413	8.48574	11.24	9.47
11	1	2010	F52	0	1	1	0	0	0	0	0	-1	0	0	0	0	6.10558	0.630959	0.1092	0.3693	0.419506	0.0281499	0.2399	2.73028	0	6.34609	8.95712	0.0215845	16.6563	7.1444	9.45	6.25
11	6	2010	C30	0	1	0	3.63759	3.09104	3.49651	2.94444	2.99573	4.45291	0.970299	0.974704	0.0516917	0	6.11725	0.485304	0.0949	0.5035	0.283442	0.0655577	0.5432	2.29487	1.2619	4.42485	7.9413	0.0143982	29.05	6.61981	11.24	9.47
11	2	2010	F51	0	1	0	0	0	0	0	0.693147	-0.0666666	0	0	0	0.32	5.51181	0.81415	0.0684	0.5977	0.115832	0.0199977	0.2135	2.77018	2.59027	0.876736	6.84055	0.00854043	5.45184	8.47855	10.13	9.3
11	2	2010	C39	0	0	0	0	0	0	0	0	-1	0	0	0	0	3.65033	0.363774	0.0127	0.1109	0.02724	0.000200175	0.2893	2.94068	2.3979	3.15453	6.33859	0.043636	4.43856	4.30106	7	2.65
11	3	2010	C34	0	1	0	3.58352	2.70805	2.48491	1.09861	1.60944	0.0206897	0.835911	0.897959	0.0062039	0	6.95585	0.852209	0.0461	0.6784	0.0420827	0.0447432	0.4227	2.91931	1.13251	4.71973	9.53467	0.00303431	21.537	6.91466	8.03	4.89
11	1	2011	F52	0	1	1	0	0	0	0	0	-1	0	0	0	0	6.42675	0.565579	0.125	0.5896	0.542835	0.0400216	0.2213	2.79344	0	6.2457	8.98231	0.0116209	17.0527	7.33135	9.42	7.77
11	2	2011	C39	0	0	0	0	0	0	0	0	-1	0	0	0	0	3.64835	0.305501	0.0322	0.1109	0.0423596	0.000604251	0.2893	2.99216	2.48491	3.07349	6.37843	0.0502837	35.1284	4.68041	6.9	2.74
11	2	2011	F51	0	1	0	0	0	0	0	0	-1	0	0	0	0	5.91054	0.750787	0.1623	0.7719	0.195786	0.0172856	0.2135	2.83095	2.66259	0.956408	7.35947	0.0892235	5.91425	8.38583	10.15	9.42
11	6	2011	C30	0	1	0	3.80666	3.3322	3.58352	2.94444	4.07754	5.17806	0.965374	0.973447	0.0722512	0	6.14177	0.481498	0.0443	0.8436	0.139056	0.0719802	0.5432	2.39089	1.3552	4.66807	8.20166	0.0424747	19.9748	6.4552	11.22	10
11	6	2011	S90	0	0	0	3.2581	2.63906	0	0	1.79176	-0.300948	0.878906	0	0.00100097	0	6.10749	0.821227	0.0549	0.843	0.086781	0.0325795	0.5334	2.53464	0	1.19742	3.85015	0.0210595	16.7692	8.65875	11.22	10
11	3	2011	C34	0	1	0	3.29584	2.07944	3.43399	1.79176	3.66356	2.20576	0.851562	0.873959	0.0078852	0	7.12006	0.868213	0.0379	0.8548	0.0872497	0.0172523	0.4234	2.97187	1.10415	3.77556	9.60871	0.0286198	21.7907	7.07328	7.86	5.06
11	1	2012	F52	0	1	1	0	0	0	0	0	-1	0	0	0	0	6.50346	0.539711	0.0919	0.7369	0.508726	0.0472204	0.2213	2.85285	0	5.61747	9.03563	0.0109246	18.0825	7.33674	8.05	7.24
11	6	2012	K70	0	0	0	3.43399	2.30259	3.09104	0	1.94591	1.32361	0.898275	0.888889	0.00806615	0	6.20916	0.801153	0.0643	0.9107	0.083889	0.00968277	0.5334	2.61094	0.693147	0.800094	6.68461	0.0338426	21.6002	7.17225	10.68	10.39
11	2	2012	C39	0	0	0	2.89037	1.09861	0	0	0	-1	0.929752	0	0.0400932	0	5.33354	0.755861	0.1583	0.3773	0.0537273	0.234995	0.2893	3.04112	2.56495	2.82512	7.54803	0.438215	51.2446	6.1417	5.4	3.11
11	2	2012	F51	0	1	0	0	0	0	0	0.693147	-0.711712	0	0	0	0	6.02107	0.745088	0.0724	0.8566	0.132431	0.0219094	0.2135	2.88823	2.73003	1.84158	7.41397	0.011863	6.30571	8.57293	9.44	10.57
11	3	2012	C34	0	1	0	3.49651	2.48491	3.04452	1.60944	3.82864	0.306897	0.952381	0.82	0.0406106	0	7.18026	0.875378	0.0381	0.884	0.0346442	0.0153835	0.4235	3.02181	1.26731	4.47816	9.57366	0.00751356	25.4396	6.89506	5.79	6.93
11	6	2012	C30	0	1	0	4.00733	3.61092	3.43399	2.89037	4.43082	5.12853	0.966347	0.960111	0.065303	0	6.38419	0.547422	0.0397	0.9719	0.0786051	0.0540566	0.5432	2.47848	1.47319	5.33844	8.61032	0.0241989	20.7104	6.27308	10.68	10.39
11	1	2013	F52	0	1	1	0	0	0	0	0	-1	0	0	0	0	6.62376	0.540901	0.0814	0.8397	0.429903	0.0751597	0.2213	2.90893	0	10.8933	8.99987	0.0366368	18.0116	7.45485	7.95	7.29
11	2	2013	F51	0	1	0	0	0	0	0	0	-1	0	0.8	0	0	6.17537	0.740446	0.07	0.8358	0.119377	0.0126606	0.2135	2.94241	2.77259	1.57051	7.54062	0.0202033	6.1381	8.64609	9.31	10.66
11	2	2013	C39	0	0	0	3.80666	2.07944	3.43399	0	1.38629	-0.98093	0.969697	0.9575	0.0451158	0	6.80716	0.349694	0.0609	0.7456	0.27289	0.234995	0.144	3.08779	0.870078	1.24862	7.83676	0.281606	56.025	5.99896	5.32	3.3
11	6	2013	K70	0	0	0	3.17805	2.63906	3.3322	0.693147	2.19722	1.80702	0.90051	0.887755	0.00515622	0	6.37437	0.819752	0.0524	0.934	0.0511063	0.0266163	0.5007	2.68183	0.861139	1.79492	6.75926	0.0134425	22.1403	7.2425	10.66	10.11
11	6	2013	C30	0	1	0	4.40672	3.8712	3.71357	2.77259	4.86753	7.21911	0.96538	0.968103	0.0566523	0	6.4774	0.598522	0.0361	0.7363	0.0436223	0.072863	0.5432	2.55902	1.56056	5.55051	8.54597	0.0406485	22.0886	6.50245	10.66	10.11
11	3	2013	C34	0	1	0	2.94444	1.79176	3.43399	2.48491	4.34381	0.884839	0.892562	0.921028	0.0436727	0	7.40139	0.833668	0.0339	0.9309	0.0847047	0.0049936	0.3308	3.06938	1.34615	4.65922	9.56472	0.00948131	25.1495	6.76267	6	7
11	1	2014	F51	0	1	1	4.76217	3.49651	4.61512	1.79176	3.93183	9	0.983736	0.984278	0.0234678	0	6.66709	0.740335	-0.0098	0.6003	0.180166	0.025704	0.1861	3.23749	1.27857	5.03708	8.87375	0.0169965	11.8683	7.17186	9.57	12.05
11	6	2014	C30	0	1	0	4.54329	4.02535	4.17439	3.49651	5.03695	6.29318	0.972976	0.967211	0.0414766	0	6.69274	0.659113	0.0388	0.7665	0.059313	0.0453842	0.5432	2.63355	1.58045	4.53514	8.87501	0.0417848	21.1233	6.56906	10.38	10.42
11	1	2014	F52	0	1	1	0	0	0	0	0	-1	0	0	0	0	6.67956	0.532677	0.0736	0.7433	0.365096	0.0553513	0.2214	2.96203	0	11.7048	9.0136	0.00401666	20.4228	7.4415	8.62	9.19
11	3	2014	C34	0	1	0	0.693147	0	2.94444	1.60944	4.41884	0.974632	0.8025	0.89369	0.047432	0	7.60868	0.863882	0.0376	0.7529	0.0430317	0.0153153	0.3009	3.11478	1.49425	4.56742	9.54845	0.00522069	26.7551	6.84347	6.31	7.62
11	1	2014	N78	1	0	0	0	0	0	0	0	-1	0	0	0	0	5.16601	0.548703	0.0387	0.6398	0.0680254	0.040241	0.5135	3.13916	2.77259	9.61416	8.45808	0.0508291	32.4483	5.51366	5.37	8.64
11	2	2015	C39	0	0	0	5.23644	4.11087	4.36945	1.60944	2.99573	-0.923461	0.9798	0.969344	0.0205024	0	7.96585	0.49437	0.0668	0.7255	0.415463	0.0187473	0.2164	3.17508	1.01708	1.60525	8.52734	0.0369591	39.78	6.58046	8.47	7.34
11	6	2015	C30	0	1	0	4.30407	3.85015	4.07754	3.3673	5.31321	5.3969	0.972485	0.969121	0.0550301	0	6.68555	0.613958	0.0625	0.514	0.0727517	0.0458353	0.5432	2.70292	1.63974	4.92437	8.84966	0.0227104	21.6172	6.84779	9.42	8.9
11	3	2015	C34	0	1	0	2.30259	1.60944	2.30259	1.94591	4.33073	0.337325	0.840237	0.897959	0.057079	0	7.70974	0.89864	0.0031	0.5772	0.0349816	0.0013857	0.3012	3.15821	1.65324	4.90708	9.47815	0.0381417	26.5363	6.68245	5.82	7.37
11	6	2015	K70	0	0	0	3.63759	2.89037	3.09104	0	3.3322	4.56825	0.955378	0.92875	0.00588958	0	6.26838	0.658112	0.0144	0.5732	0.114289	0.00478464	0.6931	2.81012	1.25477	1.51917	6.51915	0.0618105	19.9652	6.58795	9.42	8.9
11	2	2015	F51	0	1	0	0	0	0	0	0	-1	0	0	0	0	6.41918	0.752556	0.0539	0.6051	0.0915195	0.0256151	0.2154	3.04269	2.77259	1.38854	7.6024	0.00717147	5.56232	8.80663	8.88	13.58
11	2	2016	C39	0	0	0	5.34233	4.46591	5.48894	2.30259	4.69135	-0.609532	0.978015	0.978725	0.0277001	0	8.45183	0.507345	0.0399	0.7015	0.534685	0.0176898	0.1132	3.21602	1.06925	1.23476	8.40335	0.00190859	30.1351	6.98762	6.63	7.1
11	6	2016	C30	0	1	0	4.72739	4.06044	4.45435	3.61092	5.42054	4.86493	0.97922	0.985001	0.0508766	0	7.62983	0.597378	0.0406	0.9395	0.0879191	0.0634238	0.6024	2.76778	1.66046	5.00121	9.62053	0.0938624	25.6382	6.65788	7.89	8.87
11	1	2016	F52	0	1	1	0	0	0	0	0	-1	0	0	0	0	6.82823	0.551745	0.0552	0.7807	0.281619	0.0424	0.38	3.06045	0	11.0522	8.98482	0.00205113	19.8918	7.38824	7.42	7.69
11	1	2016	C39	0	1	0	4.04305	2.70805	3.58352	1.09861	3.7612	-0.848152	0.967859	0.951557	0.0327682	0.0526316	7.3461	0.677975	0.0424	0.732	0.139907	0.061018	0.4494	3.19234	1.83933	3.80515	8.8944	0.101448	14.8734	7.20643	7.89	8.87
11	2	2016	F51	0	1	0	0	0	0	0	0	-1	0	0	0	0	6.55067	0.757153	0.0543	0.7077	0.0927535	0.0133838	0.2154	3.08929	2.77259	1.22016	7.59186	0.00663937	5.65791	8.81654	8.16	12.97
11	6	2016	K70	0	0	0	4.12713	3.46574	2.70805	1.09861	3.66356	4.80616	0.92249	0.899654	0.00930719	0.133333	6.54162	0.440527	0.0149	0.7109	0.0586965	0.0732639	0.4897	2.86857	1.40359	2.67	7.07327	0.0824404	22.969	6.44358	7.89	8.87
11	3	2016	C34	0	1	0	3.8712	2.70805	2.56495	1.38629	4.65396	0.653586	0.85748	0.848	0.0437443	0	7.81635	0.966771	-0.0263	0.7318	0.0164303	0.0199531	0.3013	3.19984	1.771	4.37937	9.42432	0.000199204	23.0265	6.60831	6.54	7.58
11	1	2017	F52	0	1	1	0	0	0	0	0	-1	0	0	0	0	6.91833	0.572341	0.0447	0.8365	0.300554	0.0338882	0.38	3.10625	0	9.94569	9.13227	0.00198035	20.1682	7.347	7.34	8.3
11	6	2017	K70	0	0	0	3.68888	3.2581	2.89037	1.09861	3.04452	1.72165	0.953446	0.855372	0.0183499	0.125	6.59612	0.467709	0.0183	0.7041	0.0405887	0.0486936	0.4897	2.9238	1.518	1.73044	6.9921	0.000822556	26.1547	6.39878	7.86	8.33
11	6	2017	C30	0	1	0	5.09987	4.29046	4.55388	3.82864	5.42495	4.77576	0.981465	0.975298	0.0481796	0	7.71645	0.593373	0.0597	0.7886	0.0499195	0.0690105	0.6024	2.82868	1.68561	4.84812	9.7614	0.025703	27.7495	6.70138	7.86	8.33
11	2	2017	F51	0	1	0	0	0	0	0	0	-1	0	0	0.000122699	0	6.81272	0.790254	0.0453	0.8035	0.158257	0.00986285	0.2988	3.13382	2.77259	1.26699	7.79688	0.0103323	6.05763	8.78197	8.08	12.57
11	2	2017	C39	0	0	0	5.99396	4.70953	5.81711	2.83321	4.98361	-0.541403	0.981898	0.975029	0.0222498	0	8.82016	0.526364	0.0448	0.8177	0.369797	0.0319787	0.159	3.25535	1.11762	1.44272	8.97866	0.00381808	20.8371	7.59641	6.55	7
11	6	2018	C30	0	1	0	5.36129	4.62497	0	0	5.54518	4.83869	0.985262	0.983959	0.0445371	0	7.78541	0.541719	0.0633	1.012	0.0410427	0.0710845	0.6024	2.88609	1.71532	5.09086	9.70528	0.00145624	26.9299	6.82967	7.79	8.52
11	3	2018	C34	0	1	0	4.06044	2.94444	0	0	4.06044	0.00613422	0.901259	0.928713	0.0377531	0	7.62082	0.992637	0.0021	0.8184	0.00632576	0.00404465	0.3013	3.27822	1.74517	3.95966	9.0287		25.6392	6.54307	6.22	7.69
11	2	2018	F51	0	1	0	0	0	0	0	0	-1	0	0	0.000123229	0	6.80267	0.768319	0.0522	0.9435	0.148496	0.0126629	0.2988	3.17645	2.77259	1.2048	7.78364	0.0106485	6.60961	8.87661	7.98	12.83
11	2	2018	C39	0	0	0	5.97381	4.91265	0	0	5.69373	-0.150411	0.986357	0.979008	0.0211276	0	8.88994	0.539472	0.0477	1.107	0.205531	0.0743733	0.1597	3.29319	1.18668	1.58034	9.06033	0.0381982	17.7502	8.06971	6.41	8.12
11	1	2018	F52	0	1	1	0	0	0	0	0	-1	0	0	0	0	6.95861	0.575794	0.0432	1.1146	0.252797	0.0322729	0.38	3.15005	0	9.26656	9.16524	0.00145002	19.4867	7.31644	7.35	8.58
11	6	2018	K70	0	0	0	4.18965	3.55535	0	0	3.17805	2.2116	0.960405	0.906508	0.0234981	0.0666667	6.58354	0.540374	-0.073	1.1636	0.0278141	0.018776	0.4989	2.97613	1.55149	1.55394	6.79571	0.0119694	2.88706	6.73027	7.79	8.52
11	2	2019	C39	0	0	0	5.19296	4.75359	0	0	5.96615	0.0709474	0.986248	0.985292	0.069907	0	8.8213	0.534897	-0.0013	1.1668	0.118087	0.0133187	0.1597	3.32965	1.30456	2.14553	8.51459	0.0114009	15.7578	7.85586	6.73	10.85
11	1	2019	C37	1	1	0	6.10256	6.01127	0	0	6.2691	1.54963	0.984562	0.975831	0.0298834	0	8.56244	0.702744	0.0217	0.9444	0.204257	0.0166391	0.4166	3.26228	1.48095	3.96255	9.63998	0.0107484	3.98419	7.50647	7.83	13.67
11	3	2019	C34	0	1	0	2.77259	2.3979	0	0	4.2485	0.127705	0.928056	0.891272	0.10134	0	6.58232	0.848012	-0.2787	0.4106	0.263967	0.00297514	0.2999	3.31522	1.82419	6.63928	8.98294		-97.7758	5.0865	6.86	10.18
11	6	2019	K70	0	0	0	0	0	0	0	2.77259	1.12838	0.82	0.968225	0.0366729	0.0714286	6.33397	0.484286	-0.0639	0.9161	0.0944693	0.0127683	0.4989	3.02587	1.63277	0.897123	6.72982	0.0364542	-4.41591	6.25892	8.89	13.42
11	2	2019	F51	0	1	0	0	0	0	0	0	-1	0	0	7.97742e-05	0	6.98281	0.72408	0.059	0.9955	0.122323	0.0127275	0.249	3.21734	2.77259	1.01647	7.91608	0.0142552	6.67602	8.98869	7.35	13.13
11	1	2019	F52	0	1	1	0	0	0	0	0	-1	0	0	0	0	6.98753	0.562743	0.0395	1.0891	0.196228	0.0376852	0.38	3.192	0	11.1522	9.16555	0.0145197	19.7693	7.33908	6.93	11.52
11	6	2019	C30	0	1	0	4.30407	4.14313	0	0	5.68017	5.39211	0.983831	0.980699	0.0495478	0	7.98259	0.563553	0.0692	0.7849	0.0478825	0.0743273	0.6024	2.94039	1.78484	4.65681	9.77622	0.0749884	26.8985	6.93581	8.89	13.42
12	5	2007	C26	0	1	1	0	0	0	0	0	-1	0	0	0.0014753	0	6.03662	0.429427	0.0668	0.4508	0.251464	0.234995	0.152	1.96636	0	1.97165	7.85127		25.4989	6.4468
12	5	2007	C34	0	1	0	0	0	0	0	0	-1	0	0	0	0	4.12138	0.433968	0.083	0.6353	0.130933	0.234995	0.2746	2.07187	0	3.57477	7.51806		21.3066	5.45238
12	2	2007	C38	1	0	0	3.43399	1.60944	3.3322	0	1.09861	-0.67313	0.844444	0.783203	0.00999862	0	5.93873	0.545915	0.1243	0.6035	0.239823	0.0315514	0.2401	2.7083	1.90998	5.11631	7.37651		19.915	7.65682
12	2	2007	O79	0	1	0	0	0	0	0	0	-1	0	0	0	0	5.66563	0.681201	0.0702	0.6832	0.0649147	0.0390008	0.3006	2.79662	0	11.0047	8.26333	0.0513058	18.363	6.07062
12	2	2007	F52	0	0	0	0	0	0	0	0	-1	0	0	0	0	5.26148	0.565869	0.0597	0.5248	0.232807	0.0661585	0.4364	2.51008	0	3.26542	7.64252	0.00498426	24.2517	6.28504
12	1	2008	C27	0	0	0	2.19722	1.09861	3.13549	1.09861	1.60944	-0.501538	0.444444	0.78125	0	0	5.2487	0.234181	0.1744	0.3048	0.364178	0.0271305	0.2312	2.74013	1.76795	4.27086	7.89655	0.0502208	49.6178	6.41604	9.07	6.18
12	1	2008	D44	1	0	0	0	0	0	0	0	-1	0	0	0	0.0526316	5.22717	0.605281	0.0394	0.9989	0.0487459	0.0118864	0.3291	2.78792	1.25276	0.0713292	6.6733	0.0991267	17.4766	5.74724	8.2	6.5
12	5	2008	C26	0	1	1	0	0	0	0	0	-1	0	0	0.000617693	0.0333333	6.16455	0.47417	0.0377	0.906	0.0306438	0.234995	0.152	2.07324	0	1.76155	8.57622	0.120517	17.7178	6.45394	5.44	3.03
12	1	2008	C26	0	0	0	0	0	0	0	0	-1	0.873049	0.826531	0.000254526	0	4.05189	0.320782	-0.0229	0.7109	0.0312348	0.0264082	0.6151	2.5813	2.04769	0.843213	6.97261	0.0487985	7.08792	6.05139	10.15	8.43
12	5	2008	C34	0	1	0	0	0	0	0	0	-1	0	0	0	0	4.22728	0.448828	0.0749	0.8353	0.0957626	0.141435	0.2746	2.19049	0	3.46493	7.55747	0.0165384	21.5102	5.46555	9.59	7.34
12	2	2008	O79	0	1	0	0	0	0	0	0	-1	0	0	0	0	5.69905	0.66825	0.045	0.9484	0.0707516	0.0640628	0.3006	2.85585	0	8.67261	8.30152	0.0198397	9.00463	6.02672	10.15	8.43
12	2	2008	C38	1	0	0	3.82864	1.79176	3.21888	0	1.38629	-0.59322	0.788656	0.7776	0	0	5.81392	0.492168	0.0169	0.9632	0.185069	0.0446231	0.2401	2.77283	1.99791	4.56238	7.05099		18.5788	7.67296	10.15	8.43
12	2	2008	F52	0	0	0	0	0	0	0	0	-1	0	0	0	0	5.44588	0.609326	0.0376	0.8992	0.143744	0.150705	0.4543	2.5882	0	7.75183	7.93272	0.130517	23.0394	6.2796	7.93	5.01
12	2	2009	O79	0	1	0	0	0	0	0	0	-1	0	0	0	0	5.59836	0.635898	0.049	0.7182	0.0998552	0.043539	0.3006	2.91176	0	5.91874	8.03593	0.0561517	12.37	6.09005	10.15	8.43
12	5	2009	C34	0	1	0	1.79176	1.79176	0	0	0	-1	0.7	0	0.0481999	0	4.24312	0.410311	0.0917	0.3306	0.0919176	0.0475519	0.2746	2.29653	0	3.30402	7.58121	0.0595978	25.9391	5.3428	9.59	7.34
12	2	2009	F52	0	0	0	0	0	0	0	0	-1	0	0	0	0	5.6602	0.717833	0.0417	0.6177	0.177829	0.0878119	0.4543	2.66067	0	13.0064	8.24748	0.0991902	22.3978	6.33518	7.93	5.01
12	1	2009	C36	0	1	1	4.07754	2.99573	4.99043	2.56495	0	-1	0.935537	0.930556	0.0595917	0	7.92072	0.444118	0.0997	0.7677	0.250461	0.0306253	0.601	2.89535	0.693147	1.3561	9.00675	0.0960678	15.9899	8.13338	9.75	9.11
12	5	2009	C26	0	1	1	0	0	0	0	0	-1	0	0	0.000126788	0.0344828	6.61836	0.654529	0.0252	0.5067	0.0873814	0.234995	0.152	2.19172	0	1.12645	8.64717	0.269022	15.247	6.33638	5.44	3.03
12	2	2009	C38	1	0	0	4.26268	0.693147	3.93183	1.60944	1.79176	-0.18259	0.827029	0.760295	0	0	5.96323	0.506345	0.072	0.4637	0.219781	0.0280187	0.2401	2.83344	2.03044	3.64891	6.87833		23.3756	7.74476	10.15	8.43
12	5	2010	C26	0	1	1	0	0	0	0	0	-1	0	0	0.00271605	0	6.87502	0.314845	0.0444	0.5802	0.082085	0.185346	0.1223	2.29763	0	1.00036	8.69651	0.0228228	23.0934	6.37585	3.24	1.57
12	2	2010	O79	0	1	0	0	0	0	0	0	-1	0	0	0	0	5.6998	0.636461	0.0358	0.7664	0.139166	0.0730978	0.3006	2.96472	0	4.8793	8.35043	0.0124024	9.3539	6.05053	11.24	9.47
12	1	2010	C27	0	0	0	2.56495	1.09861	2.83321	0	2.83321	0.654106	0.72	0	0.0148467	0	5.88825	0.2169	0.1891	0.1109	0.314949	0.0379474	0.2314	2.86157	1.88214	3.55706	8.59804	0.0399426	54.993	6.42219	9.35	6.24
12	2	2010	C38	1	0	0	4.43082	2.07944	4.2485	0.693147	2.30259	-0.296209	0.817283	0.814725	0	0	6.68606	0.561231	0.0944	0.6429	0.264826	0.025081	0.342	2.89058	2.01036	3.00224	7.26123		15.6843	8.37653	11.24	9.47
12	5	2010	C34	0	1	0	1.09861	1.09861	0	0	0	-1	0	0	0.032345	0	4.88951	0.364954	0.0773	0.4676	0.225699	0.0745845	0.2077	2.39239	0	1.61285	7.87474	0.0569329	24.9315	5.75561	10.12	7.71
12	2	2010	F52	0	0	0	0	0	0	0	0	-1	0	0	0	0	5.7675	0.718966	0.0628	0.5322	0.187772	0.047491	0.4478	2.72824	0	9.64901	8.53601	0.0627817	22.0479	6.49879	7.57	4.21
12	1	2011	C27	0	0	0	2.94444	1.79176	3.04452	1.79176	2.89037	0.215034	0.840237	0.769231	0.0154114	0	6.04887	0.177752	0.2401	0.1466	0.355524	0.0530817	0.2314	2.91718	1.90472	3.46216	8.64224	0.0238524	66.1659	6.48476	9.29	6.44
12	5	2011	C34	0	1	0	2.07944	1.79176	1.09861	1.09861	1.09861	-0.831276	0.864197	0.5	0.0372092	0	5.04563	0.409272	0.0767	0.7272	0.124018	0.175013	0.1954	2.47986	0.693147	3.80738	7.92769	0.0882147	23.2568	6.06543	10.04	7.74
12	2	2011	O79	0	1	0	0	0	0	0	0	-1	0	0	0	0.0526316	5.68138	0.621109	0.0489	0.8794	0.151902	0.0475034	0.3006	3.01501	0	4.40136	8.37655	0.051315	-0.018031	5.92074	11.22	10
12	2	2011	F52	0	0	0	0	0	0	0	0	-1	0	0	0	0	5.88039	0.532363	0.0924	0.8179	0.256317	0.0246215	0.4511	2.79152	0	8.39046	8.43555	0.0474235	22.0484	6.69004	7.58	4.37
12	5	2011	C26	0	1	1	2.83321	0.693147	2.07944	0	0	-1	0.930041	0.82	0.00056727	0	7.33219	0.5037	0.0465	0.9452	0.103207	0.234995	0.1672	2.39339	0.693147	0.998228	8.83637	0.316676	22.3201	6.88659	2.93	1.57
12	2	2011	C38	1	0	0	5.23111	2.70805	4.94164	1.60944	3.4012	0.0129146	0.757222	0.789425	0	0	6.81949	0.566435	0.0732	0.9401	0.249274	0.023539	0.3465	2.94464	1.95437	3.46477	6.97915		16.6049	8.46667	11.22	10
12	2	2012	C38	1	0	0	5.23644	3.2581	5.3033	2.07944	4.00733	0.221687	0.824594	0.76281	0.035	0	6.73503	0.494206	0.0527	0.9333	0.153876	0.0108771	0.352	2.99592	1.92367	3.67355	9.07658		22.6084	7.01311	10.68	10.39
12	5	2012	C36	0	1	0	1.09861	0	1.38629	0	0.693147	-0.980827	0.375	0.666667	0.0370029	0	5.1752	0.439454	0.0581	0.8202	0.0724298	0.154696	0.1954	2.56029	0.875469	3.95036	7.97831	0.0547146	21.7205	6.01691	9.37	8.65
12	1	2012	C27	0	0	0	3.3673	2.99573	3.13549	1.94591	3.2581	0.484583	0.927246	0.849112	0.0373589	0	6.27958	0.190484	0.2297	0.1941	0.504652	0.0527188	0.2314	2.96985	1.94974	2.84777	8.73681	0.00119321	73.6494	6.52351	8.33	6.83
12	6	2012	C26	0	1	1	2.83321	1.09861	3.04452	0	0	-1	0.792899	0.92517	0.000624045	0	7.69275	0.672705	0.019	0.9618	0.0402707	0.234995	0.1672	2.48078	0.824175	0.898678	9.08091	0.187469	20.1104	6.65222	1.14	2.48
12	2	2012	F52	0	0	0	0	0	0	0	0	-1	0	0	0	0	5.91819	0.530868	0.059	0.8431	0.200713	0.0100096	0.4511	2.85105	0	7.82955	8.47324	0.0482661	22.5439	6.71969	4.56	5.43
12	1	2012	G55	0	0	0	0	0	0	0	0	-1	0	0	0	0	4.15251	0.74117	0.2401	0.35	0.0589876	0.00867347	0.2998	2.83929	0	0.00652361	6.25958		0.349378	4.73414	12.06	13.02
12	2	2012	S90	0	1	0	0	0	0	0	0	-1	0	0	0	0.0555556	5.5609	0.54628	0.0635	0.8512	0.160305	0.032282	0.3006	3.06289	0	3.85636	8.20576	0.0486477	5.81395	6.19124	10.68	10.39
12	2	2013	S90	0	1	0	0	0	0	0	0	-1	0	0	0	0.0526316	5.49015	0.47894	0.0574	0.8835	0.135492	0.0146978	0.3006	3.10858	0	3.61566	8.15536	0.0461826	0.56419	6.17423	10.66	10.11
12	6	2013	C26	0	1	1	3.46574	2.56495	1.60944	0.693147	1.94591	-0.618301	0.950139	0.693878	0.000643753	0	7.82463	0.654088	0.0342	1.0444	0.016767	0.15769	0.2449	2.56114	1.12059	1.66782	9.21453	0.0214732	22.1185	7.04118	0.84	2.85
12	5	2013	C36	0	1	0	2.77259	1.60944	2.56495	0.693147	1.38629	-0.959743	0.895062	0.867347	0.0407799	0	5.48276	0.47211	0.0615	0.7899	0.108223	0.0783439	0.1672	2.63473	0.890973	3.56096	7.97591	0.00281547	22.7057	6.2924	9.35	8.76
12	2	2013	C38	1	0	0	5.76519	4.86753	5.28827	1.60944	4.97673	1.60328	0.822859	0.804688	0.0389553	0	6.8279	0.508342	0.0622	0.8742	0.168956	0.00645456	0.352	3.0447	1.90624	2.37945			24.9581		10.66	10.11
12	2	2014	F52	0	0	0	0	0	0	0	0	-1	0	0	0	0	5.93744	0.487812	0.0503	0.6857	0.212868	0.00767234	0.4511	2.96041	0	7.19287	8.31996	0.0319469	19.336	6.92271	6.99	7.37
12	5	2014	C36	0	1	0	3.2581	2.70805	1.94591	1.09861	2.48491	-0.880611	0.912628	0.734694	0.0419154	0	5.54618	0.471359	0.0654	0.6018	0.0645808	0.0863734	0.1672	2.70402	1.12986	4.32844	8.06275	0.0105278	22.7216	6.43012	10.48	11.55
12	2	2014	S90	0	1	0	0	0	0	0	0	-1	0	0	0	0.0555556	5.44629	0.387614	0.1048	0.6815	0.162008	0.0200815	0.3006	3.15227	0	2.44159	8.14119	0.0862367	0.326123	6.16271	10.38	10.42
12	6	2014	C26	0	1	1	3.98898	3.46574	3.4012	1.09861	2.94444	0.0461381	0.948401	0.952932	0.0136616	0	8.06225	0.677649	0.0369	0.9847	0.0491627	0.0938753	0.2449	2.63552	1.12743	1.82876	9.13368	0.0455516	27.3013	6.97376	2.23	3.66
12	2	2014	C38	1	0	0	6.10256	5.34711	5.45532	2.3979	5.01064	0.879114	0.839273	0.806253	0.0405397	0	7.03762	0.54779	0.0808	0.8185	0.133319	0.00689874	0.3778	3.09121	1.89634	1.78223	9.04759		25.8855	7.51057	10.38	10.42
12	1	2015	C27	0	0	0	3.73767	3.3322	3.61092	2.83321	4.44265	2.55822	0.943359	0.946667	0.0285974	0	6.75914	0.177256	0.2218	0.241	0.192654	0.0330179	0.2314	3.11303	2.21997	2.31183	8.54052	0.0179851	64.6079	7.02349	8.31	9.22
12	1	2015	F52	0	1	1	0	0	0	0	0	-1	0	0	0	0	6.72202	0.530825	0.055	0.642	0.273748	0.0572123	0.2214	3.01245	0	11.9867	9.02172	0.00042511	19.8679	7.38246	6.36	7.63
12	1	2015	D44	1	1	0	3.66356	2.48491	3.49651	2.63906	3.71357	0.0745325	0.945376	0.938698	0.0016085	0.04	7.59238	0.80338	0.0595	0.868	0.0293632	0.0273802	0.3418	3.16504	1.19463	6.26541	8.91301	0.02158	20.4494	6.7583	7.99	8.51
12	2	2015	D45	1	1	0	0	0	0	0	0	-1	0	0	0	0.125	6.5062	0.474536	0.0739	0.8442	0.113255	0.0437438	0.4953	3.19414	0	1.84417	8.7678	0.128608	16.0929	6.4799	9.42	8.9
12	5	2015	C36	0	1	0	2.19722	1.94591	2.56495	1.09861	3.3322	-0.80542	0.848	0.902367	0.0412473	0	5.62459	0.472599	0.0592	0.3619	0.0520049	0.0922241	0.1672	2.76881	1.20397	3.87519	8.22684	0.018263	22.0289	6.34583	9.79	11.57
12	2	2015	F52	0	0	0	0	0	0	0	0	-1	0	0	0	0	5.95402	0.487041	0.0389	0.5683	0.216526	0.0299134	0.4488	3.01091	0	8.03428	8.29754	0.00175635	18.9079	6.91466	7.99	8.51
12	6	2015	C26	0	1	1	3.80666	2.94444	3.43399	2.19722	3.68888	0.779525	0.955772	0.963967	0.012513	0	8.2171	0.676864	0.0333	0.9935	0.0280681	0.085777	0.2449	2.70475	1.2051	1.63847	9.50241	0.0068496	23.0637	7.08559	3.91	4.16
12	2	2015	C38	1	0	0	6.608	5.77144	5.88332	3.04452	6.19236	2.44608	0.818193	0.795669	0.042441	0	7.26806	0.582086	0.0778	0.656	0.194916	0.0079539	0.3778	3.13566	1.85193	1.3786	8.97119		26.5408	7.74999	9.42	8.9
12	1	2015	C26	0	0	0	0	0	0	0	0	-1	0	0	0	0	4.86367	0.164287	0.2401	0.2071	0.479124	0.100483	0.5604	3.01815	0	1.68604	5.2575		8.63368	6.61586	8.47	7.34
12	1	2015	C25	1	1	0	2.56495	1.09861	1.60944	0.693147	0.693147	-0.934375	0.85198	0.5	0.0146593	0	6.67373	1.06367	-0.2787	0.5294	0.00935126	0.0027496	0.4179	3.01694	1.66771	5.46407	8.38845	0.0471641	-12.1907	6.25117	5.8	2.28
12	2	2016	C38	1	0	0	6.85013	6.07993	6.16331	4.29046	6.82111	3.59992	0.850385	0.806186	0.0425517	0	7.54412	0.631521	0.0757	0.623	0.220888	0.00335198	0.3778	3.17821	1.8128	1.01813	8.94729		25.8569	7.98842	7.89	8.87
12	5	2016	C36	0	1	0	3.09104	1.79176	2.48491	2.30259	3.71357	-0.771627	0.917535	0.914601	0.0427422	0	5.93945	0.427817	0.0529	0.5127	0.0752123	0.10748	0.168	2.82965	1.32176	3.44802	8.37609	0.138573	23.6365	6.40357	7.85	11.21
12	6	2016	C26	0	1	1	4.00733	2.99573	4.12713	3.55535	4.21951	1.85434	0.939592	0.964097	0.0111131	0.0740741	8.44845	0.642542	0.0718	0.9163	0.0403462	0.0555313	0.2108	2.7695	1.231	1.29807	9.55803	0.000214198	26.3587	7.47336	4.07	3.35
12	2	2016	D45	1	1	0	1.09861	0	0	0	0	-1	0.5	0	0	0.0625	6.55853	0.491874	0.0587	0.8717	0.0880839	0.0438479	0.4953	3.23432	0	1.63956	7.97762	0.0564025	20.1261	6.82959	7.89	8.87
12	2	2016	F52	0	0	0	0	0	0	0	0	-1	0	0	0	0	5.98836	0.475139	0.0391	0.6439	0.213337	0.0477842	0.4433	3.05898	0	7.58446	8.33711	0.0167409	19.9804	6.77094	6.87	7.97
12	1	2017	C27	0	0	0	5.01064	4.27667	4.65396	2.94444	5.18178	5.63373	0.971293	0.97503	0.0305884	0	7.12174	0.202369	0.1955	0.2953	0.139404	0.0253665	0.2314	3.19822	2.05263	2.65704	8.48011	0.00645675	65.0456	7.31384	7.29	8.9
12	2	2017	F52	0	0	0	0	0	0	0	0	-1	0	0	0	0	6.03223	0.470669	0.0475	0.7909	0.201219	0.0156572	0.4433	3.10485	0	6.97178	8.25868	0.0240829	20.0042	6.85695	6.89	6.99
12	5	2017	C36	0	1	0	4.29046	3.55535	3.46574	1.94591	3.17805	-0.87647	0.935337	0.954311	0.0363129	0	6.67272	0.41861	0.0592	0.7932	0.0940406	0.056756	0.145	2.88701	1.26731	4.49588	8.85452	0.126161	24.6974	6.71528	7.82	11.2
12	2	2017	C38	1	0	0	6.85013	6.07993	6.44095	4.14313	6.90475	3.96467	0.846785	0.826061	0.0425281	0	7.66615	0.614859	0.0934	0.4264	0.066429	0.00981897	0.3778	3.21903	1.7794	0.876566	9.19938		25.2601	8.12723	7.86	8.33
12	6	2017	C26	0	1	1	4.18965	3.04452	3.78419	2.30259	4.29046	1.78961	0.982613	0.959184	0.00721002	0	8.62403	0.655794	0.0689	0.8617	0.0517913	0.0646804	0.1939	2.8303	1.34645	1.2878	9.83285	0.0087862	17.8468	7.89414	3.76	3.67
12	2	2018	C38	1	0	0	6.09131	4.99721	0	0	6.80461	2.97452	0.844732	0.819728	0.0310127	0	7.76523	0.586257	0.0827	0.5984	0.072712	0.0118628	0.3778	3.25824	1.7649	0.772176	9.34662		26.2	8.14203	7.79	8.52
12	5	2018	C36	0	1	0	4.82831	3.91202	0	0	3.43399	-0.847566	0.955473	0.929084	0.0451807	0.0526316	6.7451	0.423723	0.0591	1.0582	0.0827295	0.0753373	0.1799	2.94126	1.19412	3.97606	9.10565	0.0413792	25.3118	6.78158	7.78	11.53
12	5	2018	C26	0	1	1	4.66344	3.80666	0	0	4.74493	2.85369	0.980809	0.978887	0.0152628	0	8.67655	0.663165	0.0691	1.0806	0.0367128	0.0726469	0.1935	2.88762	1.41296	1.19839	9.96717	0.00205177	11.1032	8.35622	3.41	3.92
12	1	2018	C27	0	0	0	4.49981	3.89182	0	0	4.76217	2.79119	0.964207	0.978319	0.0332088	0	7.23562	0.183198	0.1773	0.4883	0.153994	0.017976	0.2314	3.23825	1.98159	3.03728	8.48405	0.0158105	65.9902	7.3048	7.19	9.56
12	2	2018	F52	0	0	0	0	0	0	0	0	-1	0	0	0	0	6.20203	0.394411	0.0446	1.1668	0.186145	0.0116461	0.4433	3.14871	0	5.645	8.03008	0.00857104	21.2977	6.93451	6.86	7.56
12	2	2018	D45	1	1	0	1.94591	0.693147	0	0	1.09861	-0.945032	0.8125	0.915556	0.000680176	0.0666667	7.04266	0.697497	0.0314	1.0859	0.151963	0.027862	0.4953	3.31015	0.79493	1.13436	7.87017	0.0336812	23.2379	6.75148	7.79	8.52
12	5	2019	C36	0	1	0	3.80666	3.21888	0	0	3.73767	-0.797581	0.969852	0.948535	0.0421258	0.0526316	6.69572	0.40851	0.0241	1.1071	0.0394581	0.0667926	0.1923	2.99271	1.29757	4.71178	8.94468	0.00741167	25.3996	6.79244	7.83	13.67
12	2	2019	D45	1	1	0	1.38629	1.09861	0	0	1.79176	-0.863605	0	0.8125	0.000973569	0.0588235	7.10169	0.705187	0.0227	1.0881	0.0655515	0.0395778	0.4953	3.34601	1.04732	0.883748	8.13535	0.00840887	19.0682	6.64292	8.89	13.42
12	5	2019	C26	0	1	1	3.89182	3.09104	0	0	4.47734	1.59011	0.985613	0.980031	0.00616699	0.0416667	8.70154	0.639165	0.029	1.1343	0.0430703	0.080221	0.1935	2.94183	1.49219	1.23621	9.8952	0.0207944	6.90251	8.56136	4.26	7.83
12	2	2019	F52	0	0	0	0	0	0	0	0	-1	0	0	0	0	6.23675	0.374371	0.0502	1.161	0.146677	0.00601377	0.4433	3.19072	0	5.24446	7.94023	0.0109852	21.7172	6.90045	6.18	9.75
13	1	2007	D44	1	0	0	0	0	0	0	0	-1	0	0	0	0	5.5368	0.465867	0.0382	0.6221	0.0195107	0.0168203	0.451	2.50718	0	18.6631	5.92426	0.108527	11.5241	5.95299
13	2	2007	G58	0	0	0	0	0	0	0	0	-1	0	0	0	0	6.36516	0.348792	0.1453	0.5913	0.03286	0.0399179	0.4034	2.47748	0	3.10845	7.14441	0.0205382	69.6691	5.95252
13	5	2007	C39	0	1	0	0	0	0	0	0	-1	0	0	0.0410013	0	5.16926	0.106334	0.1448	0.496	0.506047	0.189417	0.2398	2.79478	0	8.64744	6.80017		53.7028
13	1	2007	C27	0	0	0	3.04452	0.693147	1.60944	1.09861	1.60944	-0.495268	0.666667	0.814815	0	0	5.08568	0.214278	0.1815	0.117	0.354172	0.0487196	0.2312	2.67339	1.81238	5.28251	7.53583	0.0235959	53.1771	6.43311
13	3	2007	L72	0	1	0	0	0	0	0	0	-1	0	0	0	0	3.64344	1.06367	0.0784	0.3044	0.00815977	0.0321279	0.2446	2.76967	0	30.4396	6.78559		53.0995	4.66971
13	11	2007	C26	0	1	0	0	0	0	0	0	-1	0	0	0.000500955	0	4.86137	0.347286	0.093	0.6913	0.142493	0.157206	0.4329	2.42071	0	3.03749	7.28688		25.7603
13	3	2008	L72	0	1	0	0	0	0	0	0	-1	0	0	0	0	3.48812	1.06367	-0.0337	0.5023	0.00632576	0.0355382	0.2446	2.83046	0	25.1897	6.79794		40.2697	4.0673	7.93	5.01
13	1	2008	D44	1	0	0	0	0	0	0	0	-1	0	0	0	0	5.47686	0.488947	-0.0146	1.0048	0.0195039	0.012138	0.451	2.58552	0	19.2846	5.96871	0.0560221	-1.58197	5.42321	6.39	3.58
13	11	2008	C26	0	1	0	0	0	0.693147	0.693147	0	-1	0	0.72	0.000240441	0	4.91254	0.29612	0.154	0.6229	0.181943	0.150743	0.4369	2.50584	0.693147	2.7561	7.32909		38.2291	5.85392	6.6	4.09
13	1	2008	C27	0	1	0	2.83321	1.38629	0	0	0	-1	0	0	0	0.0416667	5.52602	0.399984	0.0371	0.8975	0.0487973	0.0306141	0.2459	2.82092	1.46634	2.45375	8.45808	0.0060702	17.0793	5.95248	9.07	6.18
13	5	2008	C39	0	1	0	0	0	0	0	0	-1	0	0	0.0325182	0.190476	5.21567	0.0991502	0.1332	0.8556	0.43687	0.124998	0.2398	2.85412	0	9.52617	6.85541		54.7081	5.65909	9.59	7.34
13	2	2008	G58	0	0	0	0	0	0	0	0	-1	0	0	0	0	6.58945	0.475639	0.0926	0.987	0.0477948	0.170123	0.406	2.55809	0	1.00345	7.22257	0.151786	61.9069	5.72237	9.59	7.34
13	1	2008	G59	0	1	0	0	0	0	0	0.693147	1.55882	0	0	0	0	6.68025	0.621942	0.0367	1.0035	0.15425	0.0318677	0.4681	2.55682	1.8894	7.02434	8.53543	0.0368309	5.98016	8.11218	9.32	8.49
13	1	2009	C27	0	0	0	3.21888	2.07944	2.30259	0.693147	1.94591	-0.0424448	0.793651	0	0	0	5.74516	0.210992	0.1466	0.2072	0.566053	0.0393128	0.2314	2.80269	1.8553	4.00659	8.37078	0.0108327	48.9057	6.38551	9.07	6.18
13	5	2009	C39	0	1	0	3.52636	2.63906	0	0	0	-1	0.808081	0	0.036329	0.142857	5.34191	0.161596	0.1061	0.3199	0.368601	0.107521	0.2398	2.91012	0	7.59262	7.22257	0.00928379	43.1372	5.61478	9.59	7.34
13	3	2009	L72	0	1	0	0	0	0	0	0	-1	0	0	0	0	3.47735	1.06367	-0.0847	0.282	0.0734646	0.0737143	0.2041	2.88777	0	20.1011	6.79794		44.5287	4.11984	7.93	5.01
13	11	2009	C26	0	1	0	0	0	0	0	0	-1	0	0	0.00038016	0	5.01534	0.322599	0.0811	0.478	0.262399	0.214549	0.4369	2.58429	1.09861	2.81869	7.34666	0.108289	27.0064	5.82924	6.6	4.09
13	1	2009	D44	1	0	0	0	0	0	0	0	-1	0	0	0	0	5.1215	0.287939	0.078	0.4042	0.0552981	0.0275487	0.451	2.65818	0	23.9604	5.96101	0.0279559	-0.0385644	5.57177	6.39	3.58
13	2	2009	G58	0	0	0	1.09861	0	0	0	0	-1	0	0	0	0	6.79405	0.549822	0.0638	0.8839	0.0245374	0.125296	0.4078	2.63269	0	0.744156	7.22037	0.0217236	48.9164	5.69496	9.59	7.34
13	1	2010	D44	1	0	0	0	0	0	0	0	-1	0	0	0	0	5.09732	0.302007	-0.0076	0.3522	0.0695108	0.0135819	0.451	2.72591	0	23.8747	5.95584	0.0751661	3.00446	5.78127	5.12	3.07
13	3	2010	L72	0	1	0	0	0	0	0	0	-1	0	0	0	0	3.39119	1.03746	0.2401	0.1479	0.207205	0.0355415	0.2041	2.94198	0	14.0676	5.89164		41.765	6.0661	7.57	4.21
13	2	2010	G58	0	0	0	0	0	1.09861	0	0	-1	0	0	0	0	6.96001	0.544009	0.0624	0.9758	0.0245934	0.0926073	0.4083	2.70211	0.693147	0.562816	7.26822	0.00816621	48.2827	5.75294	10.12	7.71
13	11	2010	C26	0	1	0	0	0	0	0	0	-1	0	0	0.000672716	0	5.074	0.317519	0.079	0.3838	0.23028	0.0812686	0.4369	2.65702	1.38629	2.539	7.45761	0.0675566	25.0966	5.93834	5.12	3.18
13	5	2010	C39	0	1	0	3.2581	2.48491	3.2581	0	1.38629	-0.754491	0.834718	0.824617	0.0396542	0.0476191	5.54226	0.162205	0.2141	0.1109	0.403675	0.108923	0.2398	2.96316	0.693147	5.55589	7.30854	0.00135626	55.0845	6.1299	10.12	7.71
13	1	2011	B09	0	0	0	0	0	0	0	0	-1	0	0	0	0	5.75284	0.486809	0.069	0.5962	0.0838221	0.0146887	0.3302	2.78934	0.693147	46.5657	5.68698	0.033115	4.10793	5.87188	4.98	3.09
13	5	2011	C39	0	1	0	3.4012	2.83321	2.89037	2.07944	3.09104	-0.123136	0.767747	0.870536	0.0430438	0.0476191	5.63468	0.116143	0.1877	0.2762	0.424652	0.0913819	0.2247	3.01353	0.953678	4.60277	7.39388	0.0475561	50.0599	6.12927	10.04	7.74
13	1	2011	S90	0	1	0	0	0	0	0	0	-1	0	0	0	0.0625	5.89043	0.605222	0.0445	0.6727	0.115624	0.032315	0.1564	2.97529	1.79176	0	6.4552	0.0777275	52.8222	5.84048	10.15	9.42
13	2	2011	G58	0	0	0	0.693147	0.693147	0	0	0	-1	0.5	0	0	0	7.07432	0.597053	0.0405	1.0841	0.0863381	0.0701656	0.4083	2.76702	1.09861	0.450468	7.29845	0.0185486	41.6181	5.79866	10.04	7.74
13	11	2011	C26	0	1	0	1.09861	1.09861	0	0	0	-1	0.64	0	0.00703832	0	5.1579	0.288674	0.1284	0.5223	0.206595	0.0359091	0.4138	2.72483	1.60944	2.27797	7.33172	0.065151	30.284	6.30946	5.06	3.4
13	1	2011	C18	0	1	0	1.09861	0	1.60944	0	0.693147	-0.752	0	0	0	0	5.9891	0.331756	0.0729	0.786	0.249496	0.0420298	0.5849	2.78369	1.83828	9.23364	8.43338		38.5243	6.40975	8.2	4.69
13	3	2011	L72	0	1	0	0	0	0	0	0	-1	0	0	0	0	3.82421	0.376404	0.2401	0.2357	0.135899	0.0545768	0.3002	2.9934	0	8.25396	6.59851		39.5174	5.9639	7.58	4.37
13	11	2012	C26	0	1	0	0.693147	0	0.693147	0	0	-1	0	0	0.0078714	0	5.16128	0.255106	0.0979	0.5514	0.161011	0.0699946	0.4138	2.78833	1.38629	2.25784	7.36897	0.00387116	26.432	6.33964	5.24	5.9
13	3	2012	N78	1	1	0	0	0	0	0	0	-1	0	0	0	0	3.95701	0.255149	0.2401	0.2741	0.0951654	0.163008	0.3002	3.0423	0	15.8892	6.66057		33.3699	6.13269	4.56	5.43
13	1	2012	F52	0	1	1	0	0	0	0	0	-1	0	0	0	0	6.66222	0.765603	0.1246	0.8388	0.0994447	0.165985	0.1776	3.00888	2.07944	6.55333	8.4722	0.00193434	28.4368	7.41646	1.14	2.48
13	2	2012	G54	1	0	0	1.09861	1.09861	0	0	0	-1	0	0	0	0	7.1827	0.611355	0.0409	1.0894	0.0607002	0.0862977	0.4083	2.82797	1.38629	0.345643	7.40062	0.0186345	41.2947	5.64908	9.37	8.65
13	5	2012	C39	0	1	0	3.43399	2.70805	3.29584	2.19722	3.80666	-0.68019	0.738407	0.849413	0.0592063	0.0476191	5.63142	0.0951872	0.0536	0.3018	0.301633	0.0994259	0.2247	3.06148	1.09861	7.52146	7.62071	0.00475431	25.3816	6.01421	9.37	8.65
13	1	2012	B09	0	0	0	0	0	0	0	0	-1	0	0	0	0	5.80981	0.487297	0.0669	0.4796	0.00852479	0.0860819	0.3302	2.84899	1.09861	41.1414	5.70711	0.0377092	48.2623	6.55731	3.92	3.23
13	1	2013	B09	0	0	0	0	0	0	0	0.693147	-0.994829	0	0	0	0	6.05628	0.358713	0.0334	0.7602	0.190859	0.0317336	0.3051	2.90527	1.38629	30.9359	5.58725	0.0250881	43.172	6.52517	3.84	3.39
13	5	2013	C39	0	1	0	3.43399	2.77259	3.04452	1.79176	3.78419	-0.726659	0.803419	0.612245	0.0527915	0.0434783	6.25399	0.196086	0.0069	0.6136	0.303556	0.19344	0.2084	3.10723	1.26924	3.72589	7.85593	0.275749	13.9786	6.39436	9.35	8.76
13	11	2013	C26	0	1	0	1.38629	0.693147	0	0	0	-1	0.78125	0	0.0117951	0	5.24777	0.302447	0.0412	0.7953	0.0666017	0.029842	0.4138	2.84803	1.60944	2.01914	7.34923	0.0448684	18.8803	6.1054	5.12	6.69
13	1	2013	C27	0	0	0	4.62497	3.93183	2.19722	1.38629	3.46574	0.693052	0.947716	0.863905	0.0307272	0	6.39522	0.149746	0.2323	0.2234	0.320056	0.0804519	0.2314	3.01989	2.03908	3.07986	8.64242	0.0214915	63.4849	6.80494	8.27	6.84
13	3	2013	N78	1	1	0	0	0	0	0	0	-1	0	0	0	0	4.11541	0.280697	0.136	0.3869	0.110766	0.166772	0.3002	3.08892	0	12.9635	6.75577	0.07318	33.452	5.79394	4.47	5.46
13	2	2013	G54	1	0	0	0.693147	0	1.09861	0.693147	0.693147	-0.89821	0	0.666667	0	0	7.14712	0.601973	0.0395	1.1055	0.0769208	0.0347005	0.4083	2.88543	1.25276	0.0419594	7.36771	0.0423298	30.4483	5.85934	9.35	8.76
13	2	2014	G54	1	0	0	0	0	0	0	1.09861	-0.761084	0	0	0	0	7.13278	0.530826	0.065	1.0458	0.0448955	0.0187409	0.4084	2.93975	1.38629	0.0403648	7.29166	0.0319933	41.6828	5.99983	10.48	11.55
13	1	2014	B09	0	0	0	0	0	0	0	0.693147	-0.995567	0	0	0	0	5.9771	0.299452	0.049	0.538	0.0133278	0.0259668	0.3051	2.95856	1.60944	38.1703	5.49717	0.0285479	22.415	6.91932	3.57	2.13
13	5	2014	C39	0	1	0	4.63473	3.91202	4.02535	1.60944	3.80666	-0.761411	0.717	0.7911	0.0587617	0.0476191	6.24817	0.202393	-0.0063	0.5275	0.232438	0.0725219	0.2084	3.15099	1.30625	3.25612	8.02748	0.110106	10.5669	6.36447	10.48	11.55
13	3	2014	N78	1	1	0	0	0	0	0	0	-1	0	0	0	0	4.24096	0.272118	0.134	0.3332	0.0824763	0.178824	0.3002	3.13346	0	11.2897	6.96697	0.07679	37.9014	5.54339	6.99	7.37
13	11	2014	C26	0	1	0	1.60944	0	1.94591	0	0.693147	-0.941881	0.84	0.853333	0.00590906	0	5.2728	0.397828	-0.0717	0.6662	0.0462166	0.0643436	0.4138	2.90437	1.09861	1.96762	7.31255	0.0097284	5.26754	5.86338	5.37	8.64
13	1	2014	C27	0	0	0	0	0	4.60517	2.89037	4.00733	1.75588	0.940437	0.962222	0.0313121	0	6.61606	0.192	0.2109	0.2891	0.341803	0.0369579	0.2314	3.06754	2.14224	3.10148	8.52655	0.0221169	65.5433	6.72807	8.43	8.49
13	2	2015	G54	1	0	0	0	0	0	0	0	-1	0	0	0	0	7.09984	0.493845	0.0813	0.9614	0.0814962	0.008024	0.4084	2.99128	1.60944	0.0338593	7.22984	0.0509302	43.8378	6.10482	9.79	11.57
13	5	2015	C39	0	1	0	3.95124	3.17805	4.06044	2.19722	4.39445	-0.677731	0.670116	0.668642	0.0614568	0	6.06177	0.183904	-0.1651	0.4247	0.275157	0.0293242	0.2084	3.1929	1.38063	3.48723	7.45472	0.0520337	3.49069	6.71249	9.79	11.57
13	1	2015	H61	0	1	1	0.693147	0	0	0	0	-1	0.5	0.5	0	0	7.90235	0.686436	0.039	0.5718	0.140497	0.0243861	0.5032	3.08942	0.693147	9.08722	9.62912	0.193537	91.1043	6.2443	10.75	14.13
13	3	2015	N78	1	1	0	0	0	0	0	0	-1	0	0	0	0	4.48051	0.29778	0.1909	0.2342	0.129107	0.173597	0.3002	3.17611	0	10.1804	6.9976	0.0813518	43.2467	5.82761	7.99	8.51
13	5	2016	C39	0	1	0	3.21888	2.77259	3.78419	2.77259	4.09434	-0.786689	0.599366	0.798111	0.0309321	0	6.14359	0.199965	0.0373	0.5252	0.299118	0.00920117	0.2084	3.23314	1.51153	2.80949	7.05445	0.0403053	14.8543	7.23758	7.85	11.21
13	1	2016	C27	0	0	0	4.85981	3.95124	4.14313	3.52636	4.89035	3.88617	0.971471	0.952889	0.0265986	0	6.9037	0.157136	0.2191	0.2704	0.14218	0.035238	0.2314	3.15653	2.19387	1.84665	8.38754	0.00592461	66.9546	7.23697	7.35	9.09
13	1	2016	B09	0	0	0	1.38629	1.09861	0	0	0	-1	0.833333	0	0	0	6.88477	0.501488	0.0208	0.5901	0.116541	0.0376185	0.3211	3.05731	1.94591	37.2927	5.78074	0.101023	44.6903	6.48541	4.94	3
13	11	2016	C26	0	1	0	1.38629	0	1.94591	0.693147	0.693147	-0.957398	0.76	0.833333	0.0100949	0	6.09789	0.296608	0.0305	0.8547	0.0270038	0.00333316	0.4824	3.00834	1.31219	4.04942	6.61607		13.1744	6.79332	7.27	9.24
13	2	2016	G54	1	0	0	0.693147	0.693147	0	0	0.693147	-0.909091	0.75	0	0.00218467	0	7.3829	0.449772	0.1137	0.9266	0.161972	0.0303207	0.2455	3.04028	1.79176	0.0381914	7.71512	0.00184304	54.6545		7.85	11.21
13	3	2016	N78	1	1	0	0	0	0	0	0	-1	0	0	0	0	5.32504	0.667676	0.053	0.4921	0.0579714	0.234995	0.3002	3.21701	0	51.8701	7.1507	0.331438	39.4836	5.60486	6.87	7.97
13	3	2017	N78	1	1	0	0	0	0	0	0	-1	0	0	0	0	5.45797	0.331729	0.0411	0.6583	0.0781191	0.234995	0.2783	3.2563	0	43.7527	7.06561	0.0615567	31.0271	5.57666	6.89	6.99
13	1	2017	C30	0	1	1	0	0	0	0	0	-1	0	0	0	0.0416667	6.01193	0.740914	-0.036	0.7029	0.0923943	0.00663029	0.2878	3.21925	1.79176	9.11884	7.62071	0.0315514	15.261	6.28659	7.25	10.23
13	5	2017	C39	0	1	0	2.3979	1.60944	2.99573	2.48491	4.39445	-0.746981	0.553288	0.600592	0.0338261	0	6.14886	0.18813	0.0529	0.5806	0.314415	0.0145436	0.2084	3.27181	1.6614	2.39362	6.9489	0.0315798	14.4812	7.47932	7.82	11.2
13	11	2017	C26	0	1	0	0	0	1.38629	0	1.38629	-0.883766	0	0.76	0.00620122	0	6.02409	0.190848	0.0679	0.9018	0.0200589	0.00112627	0.4824	3.05654	1.44345	4.21083	6.74524		18.3837	6.66834	7.27	9.22
13	2	2017	G54	1	0	0	1.09861	0	1.38629	1.38629	0.693147	-0.915415	0	0	0.00316403	0.037037	7.41055	0.427832	0.1297	0.888	0.143013	0.0259638	0.2455	3.087	1.63413	0.042948	7.69257	0.0267942	59.6277		7.82	11.2
13	1	2017	B09	0	0	0	0	0	0.693147	0	0.693147	-0.997215	0.666667	0.666667	0	0	6.83962	0.423948	0.1005	0.539	0.0569333	0.0795061	0.2976	3.10325	1.60944	39.017	5.75574	0.0214137	63.539	7.2412	4.81	2.71
13	1	2018	B09	0	0	0	2.07944	0	0	0	0.693147	-0.997253	0.844291	0.5	0.00125725	0	6.7961	0.427777	0.0331	0.7495	0.00632576	0.0627595	0.2976	3.14718	1.38629	39.2651	5.93754	0.00663207	62.0899	7.32581	4.62	3.22
13	1	2018	D44	1	1	0	0	0	0	0	0	-1	0	0	0.00127266	0.0588235	7.08883	0.575916	0.0317	1.1297	0.157237	0.094983	0.5733	3.30529	0	2.17881	8.54869	0.00998905	14.2591		4.92	6.54
13	3	2018	N78	1	1	0	0	0	0	0	0	-1	0	0	0	0	5.52385	0.36453	0.0156	0.8908	0.0472621	0.218211	0.2783	3.29411	0	39.8515	7.03878	0.0776757	31.5182	5.43598	6.86	7.56
13	2	2018	G54	1	0	0	0	0	0	0	0	-1	0	0	0.00040959	0	7.3967	0.383508	0.1418	0.8991	0.130297	0.0518763	0.2455	3.13162	1.66771	0.0352175	7.6953	0.0023806	60.2604		7.78	11.53
13	11	2018	C26	0	1	0	0	0	0	0	1.60944	-0.864783	0	0	0.00626985	0	6.06981	0.170395	0.0774	0.9851	0.0819327	0.00356385	0.4824	3.10251	1.65542	3.87945	6.97821	0.0367403	22.6994	6.6491	7.26	9.6
13	5	2019	C39	0	1	0	1.60944	1.60944	0	0	3.66356	-0.895383	0.697692	0.892562	0.0414641	0	6.27968	0.238237	0.0508	0.668	0.35945	0.0215736	0.2084	3.34495	1.8858	1.79252	7.09838	0.0187322	15.5393	7.61434	7.83	13.67
13	1	2019	C27	0	0	0	3.78419	2.83321	0	0	4.74493	2.91597	0.968867	0.962463	0.0696098	0	7.06165	0.139923	-0.0401	0.4707	0.163222	0.0288433	0.2314	3.27673	1.93126	3.63971	8.50775	0.00059362	47.6514	6.34607	7.07	11.35
13	1	2019	S90	0	1	1	4.65396	4.51086	0	0	6.36303	5.05528	0.5	0.75	0.0549253	0	6.35171	0.348601	0.0724	0.4175	0.089675	0.0013563	0.6957	3.29689	1.88667	0.865537	6.35089	0.010704	28.4619	5.27062	7.07	11.35
13	2	2019	G54	1	0	0	0	0	0	0	0.693147	-0.933208	0	0	0	0	7.47786	0.420036	0.1133	0.7926	0.159365	0.0465683	0.2456	3.17435	1.84055	0.0361757	7.67555	0.00897165	55.6429		7.83	13.67
13	11	2019	C26	0	1	0	0	0	0	0	0.693147	-0.970229	0	0	0.0306931	0	6.03742	0.108735	0.0458	1.0411	0.119613	0.00237743	0.4824	3.14647	1.83023	3.85996	7.06219	0.0388641	14.2795	6.58061	6.05	10.4
13	1	2019	B09	0	0	0	0	0	0	0	1.60944	-0.989533	0	0.869565	0	0	6.83297	0.420149	0.0323	0.7563	0.0221545	0.0218346	0.3027	3.18925	1.12847	36.2969	5.80814	0.0331342	48.8372	6.35753	5.22	5.29
14	1	2007	C28	0	1	0	0	0	0	0	0	-1	0	0	0	0	4.44974	1.06367	-0.2787	0.2696	0.00632576	0.000170377	0.3698	2.70064	0	13.8399	8.08395		-107.673	2.79036
14	2	2007	F52	0	0	0	0	0	0	0	0	-1	0	0	0	0	6.06169	0.697551	0.0959	0.3836	0.302599	0.0710603	0.1723	2.83778	2.18122	3.30065	9.26454	0.0650516	20.8019	6.60706
14	9	2007	C31	0	1	0	0.693147	0	0	0	0	-1	0	0	0.0153386	0	6.46966	0.582177	0.1467	0.8312	0.13431	0.133711	0.7387	1.96636	0	0	8.85238		10.2128
14	8	2007	C26	0	0	0	0	0	0	0	0	-1	0	0	0.00021984	0	4.03174	0.222933	0.069	0.6692	0.182813	0.109148	0.3584	2.97864	0	2.65018	6.78333		15.3069
14	1	2007	C34	0	0	0	0	0	0	0	0	-1	0	0	0.00210538	0	5.18683	0.464092	0.1697	0.3871	0.208489	0.0459711	0.2597	2.57142	1.94591	5.1926	7.99362		35.9302	6.07148
14	1	2007	C32	0	1	1	0	0	0	0	0	-1	0	0	0	0	4.75757	0.502265	0.1093	0.5549	0.277464	0.0622914	0.6109	2.07221	0	2.12636	7.34343		13.8864
14	2	2007	S90	0	0	0	0	0	0	0	0	-1	0	0	0	0	5.10633	0.167579	0.0091	0.2128	0.0995158	0.045951	0.2645	3.05666	0	13.5664	7.31721	0.0115642	69.2738	4.77215
14	9	2008	C26	0	0	0	0	0	0	0	0	-1	0	0	0	0	4.27505	0.386668	0.0215	0.9694	0.184077	0.0126311	0.3584	3.02826	0	2.013	6.78333		15.1226	5.10091	7.93	5.01
14	2	2008	S90	0	0	0	0	0	0	0	0	-1	0	0	0.011504	0	5.10121	0.192152	0.0097	0.5355	0.112135	0.0167675	0.2591	3.10264	0	12.7564	7.00941	0.0123608	66.9436	5.28764	6.96	3.56
14	9	2008	C31	0	1	0	3.09104	1.38629	0.693147	0	0	-1	0.886667	0	0.00769807	0.125	6.56364	0.629897	0.0467	0.9808	0.213162	0.0936162	0.7387	2.07048	0.693147	0.0027692	8.9049		3.16105	7.89731	9.35	6.98
14	2	2008	F52	0	0	0	0	0	0	0	0.693147	0.736842	0	0	0	0	6.25154	0.70319	0.0843	0.8574	0.273843	0.166678	0.1842	2.89468	2.2882	3.21585	9.40245	0.112294	21.1272	6.75929	8.67	5.8
14	1	2008	C32	0	1	1	0	0	0	0	0	-1	0	0	0	0.142857	4.55903	0.496675	-0.0354	0.7595	0.198575	0.0946404	0.6108	2.1908	0	2.62262	7.27448		1.61414	6.06921	7.95	4.01
14	1	2008	C28	0	1	0	0.693147	0.693147	0	0	0	-1	0.5	0	0	0	6.46083	0.571947	0.0013	1.0536	0.072689	0.0229685	0.529466	2.50328	0	1.71888	8.64822	0.0683487	7.75526	6.70911	8.62	4.56
14	9	2009	C31	0	1	0	2.99573	0	2.94444	0	0	-1	0.930606	0.9024	0.03429	0.0588235	6.61287	0.644501	0.0304	0.8023	0.126887	0.112518	0.7387	2.18927	0.719123	0.118207	8.88489	0.0209841	3.26309	7.65083	9.35	6.98
14	9	2009	C26	0	0	0	0	0	0	0	0	-1	0	0	0	0	4.20786	0.449063	-0.0957	0.5996	0.213886	0.0546508	0.3307	3.07552	0	2.09429	6.82655	0.000251151	-6.62031	5.42232	7.93	5.01
14	2	2009	S90	0	0	0	0	0	0	0	0	-1	0	0	0.014766	0	5.09617	0.192789	0.0115	0.2323	0.115662	0.00810231	0.2586	3.14659	0	10.7589	6.49072	0.0167769	60.555	5.47917	6.96	3.56
14	1	2009	C32	0	1	1	0	0	0	0	0	-1	0	0	0	0.0476191	4.73291	0.566132	0.0319	0.5072	0.0876075	0.0983198	0.6108	2.2968	0	1.72985	7.26543	0.0291642	11.8512	6.25958	7.95	4.01
14	2	2009	F52	0	0	0	0	0	0	0	0	-1	0	0	0	0	6.37314	0.734018	0.0874	0.4944	0.227919	0.129347	0.1842	2.94852	2.38482	20.5366	9.47201	0.045461	20.1596	6.90405	8.67	5.8
14	1	2010	C32	0	1	1	0	0	0	0	0	-1	0	0	0	0.0454546	4.89903	0.64205	0.0171	0.3396	0.0953049	0.0613177	0.5614	2.39264	0	1.77825	7.28824	0.0345157	10.0453	6.30097	8.64	3.78
14	1	2010	C30	0	1	0	2.70805	1.94591	2.70805	1.79176	3.04452	4.73991	0.892834	0.936347	0.0133907	0	6.47443	0.623202	0.0501	0.533	0.132009	0.0741084	0.1941	2.89149	1.57735	6.15403	7.76811	0.00630066	21.832	6.5458	10.9	10.58
14	9	2010	C26	0	0	0	0	0	0	0	0	-1	0	0	0	0	3.54704	0.828965	-0.2787	0.2812	0.00632576	0.00690798	0.2145	3.12065	0	37.7835	6.82111		-20.1747	4.96105	7.57	4.21
14	2	2010	F52	0	0	0	0	0	0	0	0	-1	0	0	0	0	6.61572	0.751975	0.0796	0.4993	0.266046	0.087527	0.1842	2.99961	2.47293	17.6958	9.57359	0.0154674	19.8688	7.13831	8.23	4.45
14	1	2010	C34	0	0	0	1.94591	0	2.3979	0.693147	2.56495	2.06207	0	0	0.0228257	0	6.00558	0.492912	0.0259	0.5426	0.348138	0.022934	0.5032	2.88625	1.89085	0.413818	8.01102	0.0117492	21.7816	7.36517	10.9	10.58
14	9	2010	C31	0	1	0	3.21888	1.09861	3.04452	0.693147	1.38629	-0.907129	0.959419	0.930748	0.0350015	0.125	6.6408	0.644824	0.0489	0.9051	0.072252	0.0533066	0.7387	2.29543	0.921406	0.102711	8.89973	0.0686537	4.03547	7.75852	8.65	7.18
14	2	2010	S90	0	0	0	0.693147	0.693147	0	0	0	-1	0	0	0.00703672	0	5.05291	0.166907	0.0063	0.2033	0.143146	0.00337971	0.238	3.18869	0	8.36271	6.39192	0.0579195	54.2345	5.21987	5.14	2.98
14	1	2011	C32	0	1	1	2.07944	1.79176	0.693147	0	0	-1	0.919421	0	0.00206504	0.0454546	4.69409	0.82016	-0.1996	0.5181	0.0424656	0.0277679	0.5363	2.48009	0.693147	2.06523	7.2998	0.0665221	-2.95144	6.33932	8.44	3.8
14	1	2011	F52	0	0	0	1.60944	0	0	0	0	-1	0	0	0	0	6.80666	0.800112	0.0383	0.9402	0.0976949	0.0161338	0.481	2.90176	0	2.05665	7.31588	0.0195805	0.993414	10.4408	10.8	10.5
14	1	2011	R86	0	1	0	1.60944	0	0.693147	0	0	-1	0	0	0	0	5.8108	0.559019	0.0583	0.4445	0.0740222	0.149885	0.3607	2.76726	2.59027	1.3203	8.50269	0.050457	41.1468	5.58732	5.06	3.4
14	9	2011	C31	0	1	0	2.70805	0.693147	3.13549	0	2.63906	-0.851762	0.906574	0.9672	0.0329013	0.0625	6.80589	0.672046	0.0698	0.9145	0.162405	0.0466899	0.738	2.39139	1.08762	0.0776966	8.95377	0.0249309	4.59346	7.94103	8.55	7.42
14	2	2011	S90	0	0	0	0	0	0	0	0	-1	0	0	0.0393058	0	4.96261	0.111885	0.0096	0.3055	0.163342	0.00433529	0.2381	3.22909	0	3.62154	6.04263	0.0245505	46.1167	5.20474	5	3.01
14	2	2011	F52	0	0	0	0	0	0	0	0	-1	0	0	0	0	6.87781	0.769568	0.0674	0.638	0.23492	0.143556	0.2017	3.04822	2.5539	13.3222	9.67514	0.106921	20.2123	7.14766	8.2	4.69
14	8	2011	C26	0	0	0	0	0	0	0	0	-1	0	0	0	0	3.39119	0.532355	0.029	0.2676	0.0106482	0.234995	0.2145	3.16383	0	67.6475	3.13549		14.3373	6.2537	7.58	4.37
14	2	2012	I63	1	0	0	0	0	0	0	0	-1	0	0	0.160674	0	5.00292	0.128211	0.0191	0.2121	0.269412	0.0266698	0.2679	3.26792	0	4.26852	6.11589	0.00392367	63.618	5.33375	6.29	4.35
14	9	2012	C31	0	1	0	2.94444	1.09861	3.2581	1.09861	2.83321	-0.893484	0.932785	0.923077	0.0392089	0.0625	6.77568	0.687201	0.0114	1.0068	0.0957821	0.0221506	0.738	2.47894	1.27507	0.0692802	8.98281	0.0559122	1.88514	7.81873	8.37	8.34
14	2	2012	G55	0	1	0	2.3979	2.07944	0	0	2.30259	0.469388	0	0	0	0	5.87164	0.4375	0.0692	0.7768	0.0707582	0.0521114	0.2506	3.31219	1.2745	5.12703	7.00033	0.146558	19.586	5.7053	9.37	8.65
14	2	2012	F52	0	0	0	0	0	0	0	0.693147	-0.711712	0	0	0	0.111111	7.00747	0.760921	0.0727	0.7756	0.196938	0.151544	0.2202	3.09457	2.6288	14.5149	9.66739	0.0776287	20.3796	7.31238	7.67	6.2
14	2	2013	I64	0	0	0	0	0	0	0	0	-1	0	0	0.16359	0	4.96845	0.109044	0.0117	0.1109	0.374062	0.0294484	0.2727	3.30529	0	4.27208	6.44572	0.00878739	57.6494	5.23114	6.17	4.48
14	9	2013	C31	0	1	0	3.13549	1.09861	2.83321	0	2.99573	-0.895588	0.9225	0.926276	0.0359546	0.0625	6.75843	0.69808	0.0455	1.0156	0.0701099	0.0395512	0.7288	2.55945	1.41838	0.0594967	8.96239	0.0130576	3.32781	7.87209	8.28	8.45
14	2	2013	G55	0	1	0	2.19722	1.60944	1.38629	0.693147	2.48491	0.119687	0	0	0	0	5.97664	0.354787	0.0439	0.7015	0.0994301	0.0338662	0.2562	3.34798	1.44299	5.70838	7.08423	0.0125872	12.938	6.35324	9.35	8.76
14	1	2013	E48	0	1	0	2.63906	1.94591	2.56495	0	2.63906	-0.85603	0.852608	0.540816	0.00286042	0	6.84907	0.755201	0.0346	0.9307	0.0698058	0.0123169	0.6066	3.03924	0.830348	0.255863	7.87284		13.0219	7.8076	8.27	6.84
14	2	2013	F52	0	0	0	0	0	0	0	0	-1	0	0	0	0.04	7.14238	0.752536	0.0716	0.7906	0.164765	0.120804	0.2402	3.13887	2.69848	13.5314	9.68546	0.0665521	20.3596	7.38355	7.73	6.52
14	1	2013	C32	0	1	1	1.09861	0.693147	1.79176	1.79176	2.19722	-0.668884	0.816326	0.890739	0.00237645	0.130435	5.18181	0.558425	-0.003	0.8135	0.0822468	0.00899513	0.359	2.63493	0.916291	35.7026	7.2086		9.7859	5.98062	4.63	2.96
14	9	2013	K70	0	0	0	0	0	0	0	0	-1	0	0	0	0	3.39119	0.214958	0.0242	0.1109	0.0636385	0.0151615	0.2145	3.24498	0	89.5031	3.2581		35.9228	5.19404	4.47	5.46
14	2	2014	I64	0	0	0	0	0	0	0	0	-1	0	0	0.160011	0	4.97324	0.0743834	0.0229	0.1109	0.496405	0.0308992	0.2756	3.34133	0	4.56943	6.93634	0.021956	48.214	4.915	7.23	4.35
14	9	2014	K70	0	0	0	0	0	0	0	0	-1	0	0	0	0	3.39119	0.203442	0.0052	0.1109	0.108431	0.00502828	0.2145	3.28321	0	83.7509	3.17805	0.0316896	60.631	4.70318	6.99	7.37
14	9	2014	C31	0	1	0	2.70805	0	3.09104	0	2.77259	-0.93126	0.919753	0.930612	0.0377273	0.0625	6.69045	0.677343	0.035	0.9198	0.137471	0.0121438	0.6889	2.63395	1.51484	0.102821	8.96431	0.0489383	3.14672	7.8098	7.85	9.74
14	2	2014	F52	0	0	0	0	0	0	0	0	-1	0	0	0	0.0434783	7.35633	0.759467	0.0594	0.7861	0.142925	0.148706	0.2513	3.18129	2.76362	18.3455	9.63593	0.117367	20.8242	7.34865	7.03	6.72
14	1	2014	C32	0	1	1	0.693147	0.693147	0	0	2.30259	-0.654917	0	0	0.00250446	0.0833333	5.05704	0.483068	0.052	0.6173	0.0339331	0.0338966	0.359	2.7042	1.25276	39.2415	7.2086	0.0228519	27.4016	5.7361	5.93	2.65
14	2	2015	G55	0	1	0	1.09861	0	0.693147	0.693147	2.94444	0.74359	0	0	0	0	6.30709	0.488875	0.0377	0.6471	0.0728787	0.0688293	0.2583	3.41593	1.79695	4.82686	7.5979	0.036675	19.2654	6.39831	9.79	11.57
14	2	2015	F52	0	0	0	0	0	0	0	0	-1	0	0	0	0	7.48231	0.767476	0.0652	0.7202	0.112875	0.136823	0.2409	3.22198	2.77259	15.7515	9.50069	0.0669039	21.7616	7.43221	6.42	6.69
14	1	2015	E48	0	1	0	2.83321	2.07944	2.83321	1.79176	2.77259	-0.895901	0.777344	0.867347	0.00613122	0	6.94946	0.708156	0.0566	0.8246	0.0676399	0.00530439	0.6066	3.13067	1.1474	0.267751	8.81789	0.00938093	14.8148	7.41269	8.31	9.22
14	1	2015	C32	0	1	1	0	0	0	0	1.79176	-0.856459	0	0	0.00177384	0.0869565	5.19241	0.537494	0.0365	0.5539	0.047599	0.0385475	0.359	2.76898	1.50408	33.9256	7.25276	0.0282268	19.9884	6.05242	5.8	2.28
14	2	2015	I64	0	0	0	0	0	0	0	0	-1	0	0	0.360253	0	5.00516	0.0690073	0.0161	0.1109	0.547451	0.0516551	0.2762	3.3761	0	9.19562	7.36645	0.0931033	43.2014	4.77667	6.07	2.83
14	9	2015	C31	0	1	0	3.17805	1.60944	3.04452	0	2.63906	-0.952392	0.934602	0.946746	0.0451557	0.0625	6.57006	0.76853	-0.1493	0.7693	0.115858	0.0349204	0.6889	2.70328	1.61244	0.141157	8.92026	0.0320421	-4.48373	7.47548	5.82	10.3
14	2	2016	I64	0	0	0	0	0	0	0	0	-1	0	0	0.467193	0	5.01215	0.0690073	0.0084	0.1109	0.566053	0.0735065	0.2769	3.40971	0	13.5979	7.46049	0.033906	32.092	4.91695	6.02	3.22
14	1	2016	C32	0	1	1	1.94591	1.38629	1.60944	0.693147	1.94591	-0.855759	0.84375	0.691358	0.00222852	0	5.24818	0.519974	0.071	0.27	0.0478526	0.0630988	0.3259	2.82982	1.50408	31.8114	7.24637	0.00947995	20.9762	6.10131	5.45	2.52
14	1	2016	E48	0	1	0	3.43399	2.56495	2.77259	2.19722	3.3673	-0.843872	0.896975	0.785124	0.00231059	0	7.31676	0.769289	0.0446	0.8979	0.149473	0.00543214	0.6066	3.17343	1.27078	0.283834	8.98143	0.00747056	14.2994		7.35	9.09
14	9	2016	C31	0	1	0	0.693147	0.693147	2.56495	0	3.13549	-0.910437	0.277778	0.833333	0.0380303	0	7.13771	0.419669	0.1098	0.7489	0.219096	0.0428898	0.5342	2.76812	1.73744	2.62945	9.05754	0.0576398	12.5249	7.45046	7.28	10.07
14	2	2016	F52	0	0	0	0	0	0	0	0	-1	0	0	0	0	7.4844	0.659722	0.0769	0.7906	0.123033	0.0294342	0.2154	3.26108	2.77259	15.3215	9.3579	0.0379975	22.2067	7.5153	6.85	6.79
14	1	2017	E48	0	1	0	3.61092	2.77259	3.04452	1.79176	2.77259	-0.904627	0.953318	0.951524	0.0072859	0	7.47516	0.769372	0.0483	0.9291	0.100594	0.0131499	0.6066	3.21444	1.35584	0.213718	9.04145	0.00455627	12.6889		7.29	8.9
14	9	2017	C31	0	1	0	3.04452	0.693147	3.04452	1.09861	2.70805	-0.946373	0.937778	0.940443	0.0362813	0	7.36273	0.30094	0.2401	0.5841	0.234033	0.0510055	0.5342	2.82901	1.81077	2.07348	9.03551	0.0238455	26.0955	7.92376	7.25	10.23
14	1	2017	C35	0	1	1	2.94444	0.693147	2.99573	1.09861	4.09434	-0.178834	0.5	0.75	0.00884127	0	5.26531	0.467891	0.0291	0.5737	0.0399299	0.0121145	0.433	3.234	2.19415	7.2595	7.37526		16.1665	6.19867	7.22	11.38
14	2	2017	F52	0	0	0	0	0	0	0	0	-1	0	0	0	0	7.4972	0.601672	0.0916	0.8027	0.108523	0.0230854	0.2155	3.29871	2.77259	14.6858	9.34862	0.00438567	22.705	7.55243	6.81	5.87
14	2	2017	G55	0	1	0	3.09104	1.38629	3.29584	2.19722	3.17805	0.945455	0.84375	0	0	0	6.38438	0.477613	0.0532	0.5501	0.0762496	0.0289006	0.2583	3.47955	1.86478	3.80054	7.65112	0.0293496	24.1594	6.26118	7.82	11.2
14	2	2017	I64	0	0	0	1.79176	1.79176	0	0	0	-1	0	0	0.574928	0	4.98262	0.0690073	0.015	0.1109	0.437489	0.0643105	0.2574	3.44223	0	11.7618	7.06305	0.0105362	1.74567	4.97476	5.98	2.75
14	9	2017	I64	0	0	0	0	0	0	0	0	-1	0	0	0.151219	0	5.76616	0.160871	-0.0023	0.4194	0.189875	0.0221909	0.1886	3.38984	0	2.86385	6.10702	0.22762	75.3275	5.9274	6.89	6.99
14	1	2017	C32	0	1	1	2.07944	1.38629	1.38629	1.09861	2.56495	-0.702069	0.891796	0.880907	0.00148165	0.0434783	5.46609	0.231485	0.0366	0.4172	0.0234491	0.0498699	0.274	2.88716	1.58563	40.134	7.38956	0.225167	14.1948	6.48874	5.45	2.75
14	1	2018	C32	0	1	1	2.07944	0.693147	0	0	2.56495	-0.775672	0.888889	0.927336	0.00273439	0	5.39549	0.294656	-0.1079	0.7835	0.0197003	0.046661	0.274	2.9414	1.53471	42.1232	7.40245	0.102838	4.1222	6.0689	5.4	3.38
14	8	2018	I64	0	0	0	0	0	0	0	0	-1	0	0	0.0621357	0	5.6393	0.174544	-0.0893	0.6097	0.0380324	0.114231	0.1886	3.423	0	10.7668	5.50939	0.0440164	50.3204	6.68445	6.86	7.56
14	2	2018	F52	0	0	0	0	0	0	0	0	-1	0	0	0	0	7.73616	0.639567	0.0627	1.0383	0.135858	0.119116	0.2155	3.33498	2.77259	30.8727	9.11812	0.135042	22.3236	7.64233	6.77	6.79
14	9	2018	C31	0	1	0	3.46574	2.07944	0	0	2.3979	-0.964854	0.964756	0.9	0.022595	0	7.94548	0.347514	0.2401	0.9675	0.20468	0.104212	0.5502	2.8864	1.92842	2.0705	9.35945	0.111114	28.667	8.17646	7.16	10.56
14	1	2018	E48	0	1	0	4.18965	2.83321	0	0	2.3979	-0.94411	0.940576	0.972089	0.00952224	0	7.77911	0.733793	0.0427	1.0115	0.124835	0.0213919	0.6066	3.25383	1.35539	0.232774	9.07154	0.023246	10.7308		7.19	9.56
14	2	2018	I64	0	0	0	1.09861	1.09861	0	0	0.693147	-0.986313	0	0	0.308916	0	4.86008	0.0690073	-0.157	0.1109	0.522373	0.0293139	0.2622	3.47372	0	13.9314	7.10988	0.0693927	-62.9208	4.32681	5.91	3.32
14	8	2019	I64	0	0	0	0	0	0	0	0	-1	0	0	0.0515513	0	5.27715	0.925251	-0.2787	0.5307	0.0568221	0.0177084	0.1886	3.45509	0	13.3655	5.40268		40.9282	6.85952	6.18	9.75
14	2	2019	F52	0	0	0	0	0	0	0	0	-1	0	0	0	0	7.76663	0.596956	0.069	0.9711	0.0848493	0.0613279	0.2155	3.36997	2.77259	29.1314	9.14602	0.00338686	22.4296	7.63741	7.27	10.84
14	1	2019	E48	0	1	0	3.66356	3.2581	0	0	3.04452	-0.908031	0.970984	0.939565	0.0144198	0	8.07313	0.742626	0.0372	1.1036	0.0989674	0.0130424	0.6066	3.29173	1.39704	0.167266	9.24908	0.0132434	9.27644		7.07	11.35
14	2	2019	G55	0	1	0	0.693147	0.693147	0	0	2.94444	0.202247	0.91375	0	0.00416902	0	6.83097	0.38872	0.0427	0.9948	0.123396	0.0599756	0.2964	3.53937	1.99655	2.29681	7.79194	0.0453329	15.8895	6.74647	7.83	13.67
14	1	2019	C32	0	1	1	2.19722	0.693147	0	0	3.04452	-0.649123	0.921875	0.912109	0.00234648	0	5.41249	0.298382	0.0219	0.7258	0.068205	0.034144	0.274	2.99285	1.48041	40.1224	7.41698	0.0124471	10.0553	6.62266	6.46	8.69
14	2	2019	I64	0	0	0	0	0	0	0	0	-1	0	0	0.250306	0	4.87917	0.0690073	-0.0001	0.1109	0.545406	0.0249338	0.2622	3.50425	0	13.1265	7.05445	0.00315835	-25.7121	4.83699	5.48	6.9
15	3	2007	C39	0	1	1	0	0	0	0	0	-1	0	0	0	0	4.41729	0.149557	0.0938	0.5657	0.341605	0.158504	0.2661	3.02493	0	0.939551	7.35628		23.3477
15	1	2007	A04	0	0	0	0	0	0	0	0	-1	0	0	0	0	4.43628	0.778058	0.0767	0.3492	0.026536	0.0481053	0.2517	2.89687	0	11.6514	7.89952		17.8776	5.27677
15	1	2007	C26	0	0	0	0	0	0	0	0	-1	0	0	0	0	5.61863	0.554548	0.0533	0.4679	0.0764463	0.092918	0.1	2.81045	1.85932	3.40569	8.14758	0.0501355	15.4805	6.29003
15	2	2007	S90	0	1	0	1.60944	1.60944	0.693147	0.693147	0	-1	0.722222	0.625	0	0	5.56508	0.557693	0.0769	0.5308	0.182128	0.0320593	0.164	3.11107	1.09861	2.21907	6.89568	0.0243624	13.8423	5.86763
15	3	2007	C26	0	0	0	0	0	0	0	0	-1	0	0	0	0	4.24065	0.452938	0.0408	0.2482	0.0486441	0.00698971	0.2537	2.90356	0	0.760177	7.24637		13.0293	5.90883
15	9	2007	C26	0	1	0	0	0	0	0	0	-1	0	0	0	0	4.23244	0.516017	0.0242	0.7143	0.224438	0.0713219	0.5832	2.10019	0	0.0915894	6.88551		11.5039
15	1	2008	A04	0	0	0	0	0	0	0	0	-1	0	0	0	0	4.20687	0.957424	-0.1672	0.6014	0.0159438	0.00115152	0.2517	2.95059	0	14.2834	7.90249		7.46995	5.06485	8.66	6.26
15	1	2008	S90	0	1	0	0	0	0	0	0	-1	0	0	0	0	7.25943	0.617015	0.0498	0.8975	0.103322	0.0906755	0.1557	2.77624	2.3394	2.64249	9.39416	0.0345	25.3177	6.1693	7.73	4.72
15	1	2008	C26	0	0	0	0	0	0	0	0	-1	0	0	0	0	5.59134	0.578799	0.0047	0.8829	0.0431936	0.0333156	0.1	2.86888	2.00409	3.05274	8.15047	0.0610089	8.88622	6.20715	8.66	6.26
15	2	2008	S90	0	1	0	0	0	0	0	0	-1	0	0	0	0	5.16689	0.328355	0.087	0.9483	0.128194	0.00638269	0.164	3.15466	1.38629	3.24216	6.66823	0.0477148	10.6279	7.00574	9.59	7.34
15	9	2008	C26	0	1	0	0	0	0	0	0	-1	0	0	0.0189505	0	4.27135	0.599453	-0.0326	0.9297	0.14813	0.0936859	0.5832	2.21569	0	0.0830816	7.05618		8.47345	5.32598	7.93	5.01
15	3	2008	C26	0	0	0	2.3979	2.07944	0	0	0	-1	0	0	0	0	4.15736	0.564549	-0.1327	0.311	0.0436806	0.0777941	0.2537	2.95694	0	7.35022	7.30519		-0.912201	5.70587	8.9	6.42
15	9	2009	C26	0	1	0	0	0	0	0	0	-1	0	0	0.0192093	0	4.23805	0.572254	0.0426	0.6034	0.139667	0.0494268	0.5832	2.31922	0	0.0841339	6.95655	0.048695	16.2989	5.65119	7.93	5.01
15	2	2009	S90	0	1	0	2.56495	1.60944	0.693147	0.693147	0.693147	0.0655738	0.5	0.32	0	0	5.15613	0.269815	0.0695	0.5462	0.135859	0.015127	0.164	3.19643	1.25276	0.354431	6.56386	0.0217283	6.25225	5.63177	9.59	7.34
15	1	2009	C26	0	0	0	1.60944	1.60944	0	0	0.693147	-0.62701	0.818878	0	0	0	5.64086	0.589261	0.0244	0.3776	0.11941	0.0159301	0.1	2.92409	2.13053	3.94661	8.02682	0.0356104	9.00852	6.38722	8.66	6.26
15	3	2009	C39	0	1	1	1.60944	0	2.30259	0	0	-1	0.704082	0.897778	0.0826574	0	4.43872	0.146808	0.0049	0.5775	0.192729	0.0796484	0.2661	3.11762	0.693147	1.47322	7.56631	0.0289999	9.71452	5.03481	9.32	8.49
15	1	2009	A04	0	0	0	0	0	0	0	0	-1	0	0	0	0	4.10028	1.02438	-0.0022	0.2923	0.0241677	0.00319598	0.2517	3.00158	0	15.4538	7.75148		26.7136	5.55113	8.66	6.26
15	3	2010	C39	0	1	1	2.99573	0	1.94591	0	0	-1	0.906574	0.76	0.0799624	0	4.42388	0.15632	-0.0176	0.3666	0.0880674	0.0857142	0.2661	3.16094	0.955511	1.47435	7.4524	0.00123963	6.67887	5.46827	9.96	9.2
15	1	2010	A04	0	0	0	0	0	0	0	0	-1	0	0	0	0	4.18913	1.01044	0.0443	0.2845	0.0815627	0.13464	0.2517	3.05009	0	13.6955	7.65112		11.56	5.1874	8.46	5.79
15	1	2010	C26	0	1	1	1.38629	1.09861	0	0	0	-1	0.77551	0	0.000295261	0	5.07978	0.779167	-0.0108	0.5318	0.0421156	0.0114203	0.3054	3.13566	2.2959	11.6769	7.62364	0.0486811	6.66589	5.64894	10.9	10.58
15	1	2010	C26	0	0	0	2.30259	0.693147	0.693147	0	0	-1	0.828402	0.375	0	0	5.49279	0.513404	0.0582	0.3765	0.32048	0.029589	0.1	2.97641	2.21784	3.61142	8.02027	0.11609	9.7777	6.59398	8.46	5.79
15	2	2010	K70	0	0	0	0	0	0	0	0	-1	0	0	0	0	6.57795	0.734616	0.0474	0.9098	0.0230193	0.000567756	0.7695	3.1149	2.07944	0	6.16542		45.4675		10.13	9.3
15	2	2010	S90	0	1	0	1.94591	0.693147	0.693147	0	0.693147	-0.613139	0	0	0	0	5.20798	0.218068	0.1237	0.4132	0.198991	0.100992	0.164	3.23653	1.13498	2.7606	6.41999	0.0323964	26.8359	5.8647	10.12	7.71
15	9	2010	C26	0	1	0	0	0	0	0	0	-1	0	0	0.0208029	0	4.3527	0.580354	0.0977	0.3212	0.134301	0.117878	0.5832	2.41303	0	0.0732964	6.96602	0.0368781	22.7744	5.85084	7.57	4.21
15	2	2011	S90	0	1	0	2.07944	1.09861	1.60944	1.60944	1.09861	-0.720379	0	0	0	0	5.8365	0.476831	0.0919	0.802	0.182028	0.100461	0.164	3.27507	1.05209	5.52634	6.89163	0.291055	17.9109	5.41576	10.04	7.74
15	9	2011	C26	0	1	0	0	0	0	0	0	-1	0.625	0	0.030801	0	4.66172	0.593942	0.0701	0.5701	0.0621804	0.141596	0.517	2.49879	0	2.38773	7.35819	0.298521	17.8236	5.77553	7.58	4.37
15	3	2011	C39	0	1	1	3.04452	1.79176	2.89037	0	0.693147	-0.958245	0.876735	0.913265	0.0593995	0	4.47348	0.194668	0.009	0.5377	0.0899966	0.0905161	0.2535	3.20245	1.0116	1.34254	7.32712	0.00619529	8.66084	5.37635	9.95	9.35
15	1	2011	C26	0	0	0	2.56495	1.09861	2.70805	1.09861	0	-1	0.929845	0.920635	0.00239839	0	5.46556	0.524906	-0.0256	0.5475	0.137813	0.0808284	0.1	3.02613	2.04066	4.32803	8.11999	0.0366713	3.15607	6.4754	8.47	5.34
15	1	2011	C29	0	0	0	0	0	0	0	0	-1	0	0	0	0	3.95021	1.06367	-0.1673	0.2095	0.0150351	0.0206987	0.2517	3.09636	0	16.144	7.64731		6.35716	5.10741	8.47	5.34
15	3	2012	C39	0	1	1	3.3322	1.94591	3.09104	1.09861	2.07944	-0.949121	0.931002	0.822917	0.0492787	0	4.40679	0.247693	-0.1039	0.5217	0.0341092	0.019903	0.2535	3.24231	1.14513	1.54828	7.4495	0.0683151	-8.8499	5.24224	12.06	13.02
15	1	2012	C29	0	0	0	0	0	0	0	0	-1	0	0	0.000743935	0	3.83104	1.06367	-0.0945	0.2051	0.0257608	0.033719	0.2517	3.14058	0	17.6971	7.64731		0.175435	4.93411	6.27	7.31
15	9	2012	C26	0	1	0	0.693147	0.693147	0	0	0	-1	0	0	0.0199563	0	4.83661	0.702003	0.0005	0.6765	0.0507914	0.0783605	0.4676	2.57777	0	3.17784	7.40428	0.125051	13.4847	5.57916	4.56	5.43
15	1	2012	C26	0	0	0	1.38629	1.38629	1.94591	0.693147	2.19722	-0.35535	0.845703	0.917778	0.0037309	0	5.44297	0.509003	0.0261	0.4917	0.147245	0.0832419	0.1	3.07349	2.08433	3.35882	8.11403	0.0113473	1.82128	6.30607	6.27	7.31
15	3	2013	C39	0	1	1	2.94444	1.60944	3.21888	0.693147	2.94444	-0.885578	0.944	0.94625	0.0429469	0	4.4002	0.302856	-0.0513	0.4278	0.0665446	0.0396399	0.2535	3.28064	1.24079	1.46718	7.39634	0.00615104	-0.00864929	5.45653	12.15	13.2
15	1	2013	C26	0	0	0	1.79176	1.38629	1.38629	0.693147	2.48491	-0.300219	0.899408	0.666667	0.00341258	0.0476191	5.22152	0.48871	-0.0807	0.4442	0.0447609	0.0396535	0.1	3.11872	2.15735	3.95546	8.03787	0.0367711	0.154496	6.27796	6.2	7.37
15	1	2013	C29	0	0	0	1.60944	0.693147	1.38629	0	0.693147	-0.971391	0.493827	0.5	0.00117627	0	4.30834	0.898231	0.0698	0.2617	0.292548	0.000756914	0.2477	3.18293	0.693147	2.9968	7.64731		4.07736	4.88081	6.2	7.37
15	9	2014	C26	0	1	0	0.693147	0.693147	1.79176	0	0	-1	0	0.875	0.0198	0	5.04649	0.796821	-0.0099	0.5784	0.0168946	0.190112	0.4676	2.71917	0.693147	2.43976	7.20712	0.168725	8.23156	5.80035	6.99	7.37
15	2	2014	G55	0	1	0	0	0	1.09861	0.693147	2.30259	0.0751232	0	0	0	0	6.28605	0.50672	0.0231	0.5539	0.0687769	0.0599429	0.2583	3.38253	1.61567	4.5438	7.13887	0.111813	14.9019	6.70907	10.48	11.55
15	1	2014	C34	0	1	1	5.14166	3.80666	4.82028	2.83321	3.85015	0.107721	0.971815	0.971225	0.0351794	0	6.56383	0.370088	0.1108	0.5432	0.267812	0.0431766	0.5606	3.29956	1.03919	2.1359	7.87284	0.00246136	22.4138	7.25831	10.48	11.55
15	1	2014	C28	0	1	0	2.94444	1.94591	3.97029	1.60944	4.18965	2.9731	0.920621	0.965495	0.00555539	0	9.00339	0.770023	0.0371	0.9763	0.0147825	0.0514587	0.7201	3.04575	1.85591	0.113599	11.2967		9.75851	8.06924	7.31	12.33
15	3	2014	C39	0	1	1	3.21888	2.30259	2.77259	0	2.77259	-0.918663	0.955247	0.950413	0.0364823	0	4.4138	0.300588	0.0173	0.3684	0.0575455	0.0170494	0.2535	3.31755	1.40072	1.30451	7.43662		5.02066	5.47681	10.69	11
15	2	2014	K70	0	0	0	0	0	0	0	0	-1	0	0	0	0	6.3991	0.387116	0.0605	0.8677	0.0545808	0.000801685	0.7695	3.27832	2.48491	0.0194109	6.74524	0.00434321	19.4353	8.36334	9.57	12.05
15	1	2014	C29	0	0	0	0	0	0	0	0.693147	-0.974955	0	0	0.00649231	0	4.15352	0.980329	-0.0528	0.1973	0.172221	0.032501	0.2413	3.22356	1.09861	0	6.28786		10.8299	5.34031	6.98	7.93
15	2	2015	K70	0	0	0	0	0	0	0	0	-1	0	0	0	0	6.67766	0.543365	0.0221	0.3162	0.0353477	0.000170377	0.4793	3.31532	2.56495	0.0113658	6.81564	0.00671872	29.0264	7.25168	8.88	13.58
15	1	2015	F52	0	0	0	0	0	0	0	0	-1	0	0	0.00123002	0	6.12562	0.483679	0.038	0.5633	0.126167	0.0244928	0.3349	3.18117	1.38629	1.05244	7.06817	0.000910583	26.0782	6.96314	7.2	12.15
15	3	2015	C39	0	1	1	3.09104	1.38629	2.70805	0	2.77259	-0.939575	0.92602	0.930748	0.0370403	0	4.2879	0.272696	-0.0722	0.1514	0.0995843	0.0183711	0.2535	3.35315	1.53256	1.3939	7.16549		-2.03308	5.33133	11.18	11.49
15	1	2015	C26	0	0	0	2.99573	2.56495	2.19722	1.38629	3.17805	0.0494632	0.5	0.871972	0.0315723	0	5.04505	0.484045	0.0383	0.2757	0.112127	0.0428407	0.1	3.20345	2.20219	4.17296	7.94165		5.5307	6.14872	7.28	8.62
15	1	2015	C29	0	0	0	0	0	0.693147	0.693147	0.693147	-0.979261	0	0.444444	0.0029147	0	4.05669	0.941537	0.0558	0.1109	0.182145	0.00310399	0.2413	3.2626	1.25276	0.0125813	5.9135	0.0263175	17.5199	5.28427	7.28	8.62
15	3	2016	C39	0	1	1	2.3979	1.38629	3.09104	1.09861	2.99573	-0.931307	0.782222	0.939358	0.0374244	0	4.14136	0.315807	-0.1661	0.1498	0.0322993	0.0167612	0.2535	3.38753	1.60944	1.52398	7.1309	0.0488015	-0.538948	5.3387	8.26	11.56
15	1	2016	D44	1	1	0	3.17805	2.19722	2.63906	0.693147	2.63906	-0.691487	0.934783	0.911565	0	0	9.91986	0.721002	0.0687	1.0597	0.0204355	0.0851454	0.4918	3.06575	1.29277	2.33007	9.1082	0.038297	48.4106	7.76774	7.14	11.61
15	1	2016	C26	0	0	0	2.63906	2.63906	1.94591	1.38629	2.94444	-0.233162	0	0.888889	0.0300165	0	4.89163	0.35885	0.0554	0.1779	0.0345518	0.0610891	0.1	3.24327	2.23896	4.72978	7.85941		17.0497	6.14584	6.18	8.56
15	9	2016	C26	0	1	0	0	0	0	0	1.38629	-0.872194	0	0	0.0315	0	5.38839	0.501184	0.0241	0.4629	0.0552439	0.0786859	0.2951	2.84303	1.28785	5.81217	7.09506	0.0560993	23.5936	5.66598	6.87	7.97
15	1	2016	C29	0	0	0	1.09861	0	0	0	0.693147	-0.981345	0.375	0	0	0	3.55969	0.934028	-0.2123	0.1109	0.206288	0.00208763	0.2413	3.30017	1.50408	0	4.26268	0.0393211	6.91659	5.30175	6.18	8.56
15	2	2016	G55	0	1	0	1.38629	0.693147	0	0	2.89037	0.545455	0.444444	0.666667	0	0	6.35106	0.490038	0.0445	0.7414	0.0540914	0.0480883	0.2583	3.44824	1.88707	3.74694	7.61678	0.0127377	22.4022	6.24498	7.85	11.21
15	2	2017	K70	0	0	0	0	0	0	0	0	-1	0	0	0	0	7.18578	0.678841	0.0577	0.6796	0.0626414	0.000388432	0.4793	3.38545	2.70805	0.0107405	7.07581	0.017573	24.869	8.42995	8.08	12.57
15	3	2017	C39	0	1	1	2.77259	0	2.48491	1.79176	2.48491	-0.96521	0.876171	0.915	0.0306993	0	4.16551	0.310016	0.0278	0.2643	0.0400321	0.0143862	0.2535	3.42076	1.7346	1.44716	6.94986		11.9436	5.56486	8.09	11.87
15	9	2017	C26	0	1	0	2.19722	0.693147	0	0	1.09861	-0.922511	0.845	0	0.0307842	0.0416667	5.54786	0.554595	0.0334	0.6239	0.0339981	0.104899	0.2951	2.89965	1.53148	4.76356	7.14283	0.0499855	25.8007	5.70052	6.89	6.99
15	1	2017	C26	0	0	0	2.89037	2.3979	2.3979	1.60944	3.61092	0.394804	0.7	0	0.0296618	0	5.01779	0.416092	0.0358	0.2695	0.0866156	0.0521961	0.1305	3.28156	2.23789	4.06101	7.83913	0.00358026	17.1225	6.28272	6.14	8.89
15	9	2018	C26	0	1	0	0	0	0	0	1.38629	-0.898587	0	0.791111	0.0236166	0	5.76386	0.632338	0.0477	0.7884	0.0440016	0.112233	0.2951	2.95323	1.40399	6.85964	7.19068	0.0522936	25.9585	6.03838	6.86	7.56
15	2	2018	G55	0	1	0	2.07944	1.60944	0	0	3.29584	0.961918	0.797784	0.765432	0.00111478	0	6.52923	0.522906	0.0539	0.7821	0.135087	0.0501352	0.2583	3.50991	1.8506	3.17223	7.97212	0.00405424	19.1693	6.44265	7.78	11.53
15	3	2018	C39	0	1	1	0	0	0	0	2.56495	-0.965557	0	0.865234	0.0361831	0	4.08672	0.35371	-0.1025	0.3532	0.122144	0.0107929	0.2535	3.45292	1.81843	1.53715	6.91274		7.63101	5.51884	7.9	12.11
15	1	2018	C26	0	0	0	2.94444	1.09861	0	0	4.00733	0.825432	0.935537	0.444444	0.0317823	0	5.00694	0.35626	0.0832	0.5336	0.0359562	0.0444999	0.1305	3.31844	2.30143	4.31069	7.82244	0.00461453	16.8921	6.48021	6.09	9.21
15	1	2018	E48	0	1	1	5.2575	4.34381	0	0	5.06259	-0.122532	0.978698	0.98102	0.0262374	0	8.04081	0.705392	0.0483	0.9882	0.155395	0.00872211	0.4003	2.88609	1.72791	2.3024	8.9803	0.0220426	18.5604	8.11712	7.79	8.52
15	1	2018	C29	0	0	0	0	0	0	0	0	-1	0	0	0	0	3.39119	0.926764	-0.2258	0.1109	0.155958	0.00650578	0.2413	3.37133	1.67398		4.17439	0.0490462	2.227	8.16463	6.09	9.21
15	1	2018	Q83	1	0	0	0	0	0	0	0	-1	0	0	0	0	5.44143	0.212188	0.0805	0.7024	0.0111481	0.0428169	0.3505	3.28321	0	78.1051	5.14749		-101.069	5.09935	5.91	3.32
15	3	2019	C39	0	1	1	0	0	0	0	2.63906	-0.96421	0	0.5	0.0327853	0	4.08037	0.326759	0.0214	0.2328	0.0899481	0.0164901	0.2535	3.48409	1.95916	1.75369	6.72503	0.0244922	16.0335	5.6917	7.11	13.02
15	1	2019	C26	0	0	0	1.79176	1.79176	0	0	4.14313	0.845823	0.916604	0.9272	0.0305209	0	5.08791	0.347894	0.05	0.5461	0.0569789	0.0718935	0.1305	3.35401	2.21641	3.80341	7.81843	0.0420233	13.3691	6.60717	7.11	11.04
15	9	2019	C26	0	1	0	0	0	0	0	0.693147	-0.970229	0.939643	0.72	0.0403073	0	5.88051	0.659071	0.0411	0.6879	0.0370866	0.0570697	0.2993	3.00408	1.5449	5.64053	7.17089	0.0246983	24.9254	6.11549	6.18	9.75
16	1	2007	D44	1	1	0	0	0	0	0	0	-1	0	0	0	0	4.91827	0.491635	0.1238	0.2836	0.102248	0.0802664	0.2957	2.39064	0	0.81209	7.79565	0.0434499	31.5676	5.59283
16	3	2007	C25	1	0	0	0	0	0	0	0	-1	0	0	0	0	6.18685	0.669896	0.1225	0.5039	0.160708	0.234995	0.2727	2.80086	0	0.0108652	9.29017	0.273095	18.0109	5.74514
16	4	2007	C26	0	0	0	0	0	0	0	0	-1	0	0	0.0120422	0	3.55637	0.308197	0.0592	0.5178	0.42189	0.0740928	0.3592	2.6892	0	0	6.25383		11.1126
16	9	2007	C26	0	0	0	0	0	0	0	0	-1	0	0	0	0	4.72982	0.380616	0.0369	0.5153	0.0781586	0.0585518	0.4025	2.05031	0	2.56352	7.0184		12.3175
16	2	2007	C27	0	0	0	0.693147	0.693147	0	0	0.693147	-0.272727	0.777778	0	0	0	4.4923	0.0690073	-0.1985	0.1672	0.0849205	0.0213063	0.1246	2.80542	1.54045	5.90973	6.84162	0.0383371	16.0457	5.12979
16	3	2007	C34	0	1	1	1.09861	1.09861	0	0	1.79176	5.61765	0.64	0	0.00285165	0	3.96113	0.29251	0.0414	0.3827	0.192716	0.0356798	0.206	2.37235	1.50408	3.91428	7.3192	0.000394153	12.3434	4.88178
16	4	2007	M74	0	1	0	0.693147	0.693147	0	0	0	-1	0.5	0	0.00146924	0	5.04292	0.624042	0.05	0.5085	0.550726	0.00752069	0.6001	1.99705	0	0.833064	6.53088		18.6452
16	1	2008	B06	0	0	0	0	0	0	0	0	-1	0	0	0	0	6.17557	0.654899	0.0897	0.9614	0.0418006	0.0608805	0.5554	2.18835	0	12.4042	9.44565	0.187675	32.7125	5.47522	9.39	5.97
16	4	2008	M74	0	1	0	0	0	0.693147	0.693147	0	-1	0	0	0.0074112	0.105263	5.43927	0.711908	0.0449	0.7548	0.372609	0.0209778	0.6001	2.12433	0.693147	1.1275	6.58893		17.972	7.10982	9.39	5.97
16	2	2008	C27	0	0	0	0.693147	0.693147	0	0	0	-1	0.666667	0	0.0126186	0	4.36446	0.107216	-0.1818	0.3652	0.0833652	0.017727	0.1246	2.86414	1.7346	5.4919	5.90263	0.034198	-0.103739	5.15639	10.15	8.43
16	3	2008	C25	1	0	0	0	0	0	0	0	-1	0	0	0	0	6.35557	0.72901	0.0463	0.8658	0.111395	0.154204	0.2727	2.85985	0	0.00695977	9.23766	0.0307897	18.3779	5.8975	8.67	5.8
16	4	2008	C26	0	0	0	0.693147	0	0	0	0	-1	0	0	0.0232183	0.315789	3.5973	0.484589	-0.1674	0.6179	0.176601	0.219645	0.3592	2.75492	0	0	6.28413		-6.05506	5.65632	9.39	5.97
16	9	2008	C26	0	0	0	0	0	0	0	0	-1	0	0	0	0.0416667	4.53209	0.534565	-0.2634	0.7826	0.038779	0.0130116	0.4025	2.17137	0	3.02177	7.03262		-36.9161	4.97004	5.91	3.29
16	3	2009	C34	0	1	1	1.09861	1.09861	1.38629	1.38629	2.07944	8.21053	0.75	0.641975	0	0	3.95895	0.316073	0.0138	0.178	0.0653316	0.00956494	0.206	2.54338	1.66255	5.19492	7.36391	0.0175373	22.7203	5.04132	7.93	5.01
16	3	2009	C25	1	0	0	0	0	0	0	0	-1	0	0	0	0	6.45242	0.821311	-0.0362	0.7038	0.095322	0.112607	0.2727	2.91554	0	0.0090402	9.27912	0.00927204	-7.07242	5.39667	8.67	5.8
16	4	2009	C26	0	0	0	1.09861	0.693147	1.09861	0.693147	0	-1	0.75	0	0.00113274	0.157895	3.72779	0.520745	0.0466	0.4148	0.0774082	0.127915	0.3592	2.8166	0.693147	0	6.29157	0.00525254	12.3298	5.58173	9.39	5.97
16	2	2009	K70	0	0	0	0	0	0	0	0	-1	0	0	0	0	6.21956	0.669169	0.2147	0.8304	0.0316391	0.000218621	0.7695	3.0695	1.94591	0	5.99146		61.7974		9.69	8.57
16	2	2009	C27	0	0	0	0	0	0.693147	0.693147	0	-1	0	0	0.0196303	0	4.33427	0.0690073	0.0344	0.195	0.0948697	0.00809752	0.1246	2.91961	1.89712	3.63277	6.02587		42.5347	5.17816	10.15	8.43
16	4	2009	M74	0	1	0	0	0	0.693147	0.693147	0	-1	0	0.5	0.00128547	0.0952381	5.46042	0.701114	0.0632	0.5571	0.406964	0.0327661	0.6001	2.23722	0.916291	3.11533	6.59851	0.0166993	17.2286	7.33018	9.39	5.97
16	1	2009	B06	0	0	0	1.09861	1.09861	0	0	0	-1	0.75	0	0.00659851	0	7.20385	0.569256	0.1011	0.4978	0.148448	0.135223	0.5673	2.2426	0	3.73518	9.44636	0.000475801	19.5316	6.99285	8.23	4
16	1	2009	C31	0	1	0	2.07944	1.09861	0.693147	0	0	-1	0.880165	0	0	0	7.31073	0.664082	0.0495	0.8501	0.0439535	0.0912807	0.7695	2.36352	1.09861	0	9.0974	0.0202457	7.09572	8.02226	8.49	2.95
16	9	2009	C26	0	0	0	0	0	0	0	0	-1	0	0	0	0	4.26476	0.602258	-0.1918	0.4397	0.00632576	0.00409428	0.4025	2.27935	0	3.78393	7.01302		10.8427	4.27966	5.91	3.29
16	4	2010	C26	0	0	0	1.09861	1.09861	0.693147	0	0	-1	0.666667	0.5	0.0312496	0.111111	3.74355	0.463518	0.0903	0.2856	0.0827751	0.0444885	0.3592	2.87468	0.980829	0	6.34212	0.0726588	11.4274	6.0618	9.45	6.25
16	4	2010	M74	0	1	0	1.09861	1.09861	0	0	0	-1	0.769231	0	0.0370544	0.0869565	5.5589	0.661101	0.0875	0.202	0.297482	0.0236453	0.6001	2.33866	1.25276	2.68331	6.63726	0.033918	22.7628	7.16566	9.45	6.25
16	3	2010	C34	0	1	1	2.07944	1.09861	1.60944	1.09861	2.30259	1.29655	0.82	0.863905	0.0053629	0	3.89265	0.245625	0.0315	0.1784	0.0300177	0.0067349	0.2158	2.61904	1.63576	3.61725	7.30854	0.0531959	20.2271	5.25078	7.57	4.21
16	3	2010	G55	0	0	0	0	0	0	0	0	-1	0	0	0	0	6.65762	0.853835	0.0298	0.777	0.0708661	0.175796	0.2727	2.9683	0	0.0131258	9.24937	0.127505	10.3216	5.6371	8.23	4.45
16	2	2010	C27	0	0	0	0	0	0.693147	0.693147	1.60944	0.391304	0.790123	0.625	0.0295802	0	4.57681	0.0855663	0.0086	0.132	0.139889	0.0116679	0.1	2.97216	1.83258	17.5572	5.97381		46.9404	5.28453	11.24	9.47
16	9	2010	C26	0	0	0	0	0	0	0	0	-1	0	0	0	0	4.13679	0.529276	0.0465	0.499	0.00632576	0.00486298	0.4025	2.37679	0	4.15104	6.99577		-4.67082	5.23857	5.11	2.67
16	4	2011	E50	0	1	0	1.09861	1.09861	0.693147	0.693147	1.60944	-0.904597	0.8	0	0.0348305	0.0434783	5.95009	0.708947	0.0836	0.3017	0.303407	0.0136774	0.6001	2.43074	1.50408	1.91586	6.71417	0.0530788	23.6451	7.33974	9.42	7.77
16	3	2011	C34	0	1	1	1.60944	1.09861	1.79176	1.09861	2.19722	-0.325103	0.760331	0.625	0.00699043	0	3.87552	0.256212	-0.0127	0.3632	0.0262194	0.00887811	0.2158	2.68938	1.66073	3.60882	7.30182	0.0461482	16.6981	5.27756	7.58	4.37
16	3	2011	G55	0	0	0	0	0	0	0	0	-1	0	0	0	0	6.78372	0.973778	-0.0625	0.8183	0.0687101	0.0929041	0.2672	3.01842	0	0.0096854	9.17347	0.0282532	-7.25019	5.72617	8.2	4.69
16	2	2011	C27	0	0	0	0.693147	0.693147	0	0	2.19722	0.555556	0.857143	0.861111	0.013244	0	4.5849	0.0690073	0.0042	0.2402	0.207046	0.0409708	0.1	3.02208	1.981	17.7704	5.95324	0.00537559	48.1397	5.47283	11.22	10
16	9	2011	C26	0	0	0	0	0	0	0	0	-1	0	0	0	0	4.07427	0.840411	-0.2787	0.2854	0.0076136	0.0168092	0.4025	2.46558	0	4.16191	6.97167		-0.707174	5.46459	5.15	2.76
16	2	2011	K70	0	0	0	0	0	0	0	0.693147	-0.423581	0	0	0	0	6.94079	0.776253	0.0506	0.9579	0.0434394	0.000460215	0.7695	3.15833	2.19722	0.010805	6.32794	0.0126275	43.2361		10.15	9.42
16	4	2011	C26	0	0	0	1.09861	0	0	0	0	-1	0.5	0	0.0307161	0.0588235	4.45457	0.250997	0.0751	0.3324	0.358739	0.115289	0.3091	2.92958	1.29928	5.13559	6.37502	0.154619	13.0374	6.32601	9.42	7.77
16	1	2012	E48	0	0	0	2.07944	1.38629	2.48491	0	1.60944	-0.946372	0.844291	0.863905	0.00123161	0	5.63666	0.759488	0.0162	0.7236	0.175974	0.00186044	0.1837	2.9934	0.980829	0.734589	6.23245	0.0297686	13.0689	7.31439	9.44	10.57
16	4	2012	C26	0	0	0	1.60944	1.09861	1.09861	0	1.09861	-0.838838	0.8	0.5	0.033246	0.117647	4.54037	0.312799	0.0318	0.4473	0.114844	0.230688	0.3091	2.98163	1.28093	4.61388	6.59304	0.0780566	9.00029	6.17603	8.05	7.24
16	4	2012	E48	0	1	0	2.3979	1.79176	0	0	1.09861	-0.973186	0.9248	0	0.0311766	0.0869565	6.10826	0.688284	0.0864	0.3545	0.288806	0.0075421	0.6001	2.51505	1.70475	1.591	6.91672	0.0373048	20.3322	7.50624	8.05	7.24
16	3	2012	C34	0	1	1	1.38629	1.38629	1.79176	1.38629	2.99573	-0.448199	0.72	0.77686	0.00940919	0	3.87992	0.252177	0.0238	0.1988	0.0375463	0.0188219	0.2158	2.7551	1.70869	3.57104	7.28001	0.00611947	15.7407	5.15125	4.56	5.43
16	3	2012	G55	0	0	0	0	0	0	0	0	-1	0	0	0	0	6.26453	1.06367	-0.2787	0.6629	0.015879	0.00802199	0.2672	3.06614	0	0.0136233	8.18423	0.076245	-24.4144	6.0572	7.67	6.2
16	2	2012	C27	0	0	0	0.693147	0.693147	0	0	1.60944	-0.762467	0.83865	0.5	0.0279109	0	4.52489	0.0904971	0.0224	0.2245	0.21486	0.0683545	0.1	3.06963	2.11021	17.7109	6.15698	0.00500508	48.8774	5.4491	10.68	10.39
16	2	2012	K70	0	0	0	0	0	0	0	0.693147	-0.612732	0	0	0	0	6.97903	0.73887	0.0404	0.9331	0.0345053	0.000194644	0.7695	3.19995	2.30259	0.0123753	6.2634	0.0311083	44.1796	8.00669	9.44	10.57
16	1	2012	C33	0	0	0	3.58352	2.3979	2.70805	1.09861	3.71357	-0.148211	0.901633	0.94375	0.0616803	0	4.99664	0.411781	0.0175	0.8867	0.116824	0.14485	0.3962	2.57372	1.30587	0	8.59877	0.0800537	12.4609	5.9686	4.66	3.42
16	3	2013	C30	0	1	1	3.17805	2.3979	2.19722	0.693147	2.83321	0.019425	0.891293	0.873469	0.0390078	0	6.20022	0.266653	0.1049	0.7712	0.274104	0.0111831	0.3604	2.81676	1.44947	2.55409	8.41516	0.0935683	37.0357	6.10417	4.47	5.46
16	4	2013	E48	0	1	0	5.11799	4.69135	2.94444	0.693147	1.94591	-0.933552	0.938301	0.925781	0.0320865	0.0454546	6.13577	0.650399	0.0588	0.4105	0.29041	0.00537123	0.5911	2.59281	0.757226	1.5623	6.97541	0.0240622	21.6445	7.36033	7.95	7.29
16	2	2013	K70	0	0	0	0	0	0	0	0	-1	0	0	0	0	6.71358	0.604261	0.0568	0.953	0.0442301	0.00121829	0.7695	3.2399	2.3979	0.0194109	6.54965	0.0101705	23.3196	8.71197	9.31	10.66
16	4	2013	C26	0	0	0	0.693147	0	1.38629	0.693147	1.38629	-0.809151	0	0.75	0.0374294	0.117647	4.68275	0.444338	-0.0387	0.5837	0.0416277	0.0701299	0.3091	3.03109	1.28785	4.24802	6.57088	0.0614713	3.89896	5.69381	7.95	7.29
16	2	2013	C27	0	0	0	1.79176	1.79176	0	0	2.3979	-0.453854	0.919896	0.855	0.0360976	0	4.42195	0.111607	-0.1078	0.2357	0.169907	0.0192349	0.1	3.11502	2.22462	11.9142	6.05209	0.035654	50.2584	5.28161	10.66	10.11
16	4	2014	E48	0	1	0	3.29584	2.19722	3.49651	1.60944	2.48491	-0.898181	0.940771	0.947721	0.0446084	0.238095	6.5769	0.741983	0.0387	0.5425	0.235858	0.00132741	0.5911	2.66495	1.01885	0.949269	7.10414	0.0280262	16.3234	7.53342	8.62	9.19
16	4	2014	C26	0	0	0	1.38629	1.09861	1.09861	0.693147	1.09861	-0.883762	0.8	0.5	0.0351327	0.0588235	4.65939	0.428029	0.0209	0.4173	0.0384712	0.031577	0.3091	3.07823	1.41099	4.24436	6.58203	0.0453938	7.72489	6.12609	8.62	9.19
16	9	2014	C26	0	0	0	2.48491	2.19722	2.70805	1.09861	0.693147	-0.941881	0.727273	0.875433	0.0227131	0	5.96489	0.592381	0.0373	0.7194	0.0581323	0.0361581	0.2692	2.69262	0.867501	4.95597	8.04687	0.0405461	24.9679	6.10669	4.32	3.21
16	2	2014	C27	0	0	0	1.09861	1.09861	1.09861	1.09861	2.3979	-0.489651	0.8	0.861111	0.0329751	0	4.41653	0.117947	0.0055	0.1423	0.0340048	0.135733	0.1	3.15845	2.0149	12.4663	5.96615	0.102024	59.2863	5.43441	10.38	10.42
16	3	2014	C30	0	1	1	3.3322	1.94591	3.43399	1.79176	3.29584	0.239364	0.844812	0.870709	0.0420037	0	8.49888	0.0690073	0.0101	1.1668	0.0110393	0.00204973	0.3604	2.87484	1.3999	0.356785	8.43837	0.023562	36.2413	6.05549	6.99	7.37
16	4	2015	E48	0	1	0	3.71357	3.43399	2.89037	1.79176	2.94444	-0.875081	0.902441	0.927438	0.0391422	0.05	6.35495	0.653375	0.0333	0.4371	0.266064	0.00333637	0.5833	2.73224	1.26012	1.18668	7.08841	0.0252478	12.8042	7.62481	6.36	7.63
16	9	2015	C26	0	0	0	2.99573	2.19722	2.77259	2.19722	2.30259	-0.589341	0.899691	0.921488	0.0210545	0	6.17396	0.507919	-0.0073	0.6301	0.0748207	0.0469962	0.3669	2.75813	1.0316	4.14262	7.84031	0.0273985	20.9093	6.10495	5.92	4.49
16	4	2015	C26	0	0	0	1.60944	0.693147	0.693147	0	1.38629	-0.863114	0.734694	0	0.0317685	0.0588235	4.56526	0.511169	-0.1229	0.2393	0.0176875	0.0248708	0.3091	3.12324	1.5724	4.55222	6.57368	0.041698	2.24418	5.90006	6.36	7.63
16	2	2015	C27	0	0	0	1.09861	1.09861	0.693147	0.693147	2.83321	-0.322244	0.625	0.5	0.0516358	0	4.43619	0.270619	-0.1073	0.1109	0.0237926	0.0362757	0.1	3.20006	2.02438	7.08225	6.06611	0.0487924	62.1541	5.36548	9.42	8.9
16	3	2015	C30	0	1	1	3.61092	2.48491	3.7612	2.63906	3.73767	0.298381	0.917354	0.920916	0.0572695	0	6.24721	0.192024	0.0555	0.4651	0.0703102	0.0240259	0.3604	2.92973	1.37964	3.48043	8.41649	0.0127291	35.9506	5.76202	7.99	8.51
16	4	2016	C26	0	0	0	2.19722	0.693147	1.94591	0	0.693147	-0.957398	0.887574	0.833333	0.0323381	0.0555556	4.58369	0.464449	0.0625	0.2333	0.0467929	0.00248413	0.3091	3.16631	1.49752	4.35487	6.57088	0.0566332	15.2629	6.21512	7.42	7.69
16	2	2016	C27	0	0	0	1.60944	0	1.94591	1.09861	2.07944	-0.740885	0	0.816326	0.0319888	0	4.63216	0.399331	0.0256	0.1109	0.0638417	0.0188753	0.1	3.24001	1.71172	6.81611	6.02587	0.0226167	65.4204	5.7205	7.89	8.87
16	4	2016	E48	0	1	0	2.83321	2.63906	2.99573	2.63906	3.29584	-0.855024	0.947692	0.938957	0.0530382	0.0476191	6.37265	0.648752	0.0136	0.5985	0.288139	0.00268878	0.5833	2.79528	1.4358	1.13479	7.07242	0.0217248	18.1574	6.87329	7.42	7.69
16	3	2016	C30	0	1	1	4.12713	2.83321	3.73767	2.07944	3.63759	-0.035545	0.974326	0.947692	0.0473594	0	6.93447	0.282296	0.0189	0.6937	0.2644	0.0272844	0.3368	2.98176	1.43075	5.72165	9.25579	0.0376227	21.3821	6.21114	6.87	7.97
16	9	2016	C26	0	0	0	1.79176	1.09861	2.63906	1.79176	2.48491	-0.531377	0.808561	0.904432	0.0217689	0	6.26072	0.509407	0.0326	0.5307	0.0599148	0.0541041	0.37	2.81961	1.20193	3.77412	7.77863	0.00991101	25.0123	6.34266	6.32	5.49
16	2	2016	K70	0	0	0	0	0	0	0	0.693147	-0.847206	0	0	0	0	7.01361	0.668969	0.0271	0.4712	0.0713044	0.000229214	0.4793	3.351	2.63906	0.00659738	6.84268	0.0194688	24.3126	7.68582	8.16	12.97
16	3	2017	C35	0	1	1	4.45435	3.80666	3.98898	2.56495	4.07754	-0.192752	0.977185	0.962882	0.0418033	0	6.88127	0.226262	0.0149	0.7881	0.22905	0.0221828	0.233	3.03122	1.47411	5.82949	9.08693	0.0048523	19.0972	6.52735	6.89	6.99
16	2	2017	C27	0	0	0	1.38629	1.38629	0	0	1.94591	-0.775128	0.782222	0	0	0	4.54503	0.274877	0.0201	0.1277	0.0437174	0.0259008	0.14	3.27843	1.8777	4.89898	5.63835	0.0528335	76.0593	6.17216	7.86	8.33
16	3	2017	G55	0	0	0	0	0	0	0	0	-1	0	0	0	0	3.97209	0.391237	0.1082	0.1219	0.359252	0.00381868	0.1789	3.27559	0		6.1334	0.0368259	16.4392	6.8478	6.81	5.87
16	4	2017	E48	0	1	0	3.46574	2.99573	2.07944	1.79176	3.21888	-0.847404	0.965712	0.865	0.0351253	0.1	6.4251	0.678613	-0.0155	0.6788	0.294035	0.112061	0.5833	2.85459	1.6223	1.93976	7.06476	0.0894639	15.2094	7.44264	7.34	8.3
16	4	2017	C26	0	0	0	1.94591	0.693147	2.07944	0	1.38629	-0.883766	0.77551	0.666667	0.0350668	0.0555556	4.60539	0.304874	0.1869	0.2957	0.0588834	0.00427122	0.3091	3.20761	1.49478	4.14955	6.608	0.0418673	22.7798	6.53755	7.34	8.3
16	1	2017	G56	0	0	0	2.99573	1.38629	3.3322	2.48491	3.89182	3.06008	0.899408	0.945215	0.000146841	0.32	10.0678	0.597265	0.0489	0.827	0.0235999	0.0748493	0.4098	2.53971	1.83161	1.86696	11.3327	0.000368914	17.3567	8.21495	7.22	11.38
16	2	2018	C27	0	0	0	0	0	0	0	1.38629	-0.901952	0	0.653061	0.0318165	0	4.5389	0.305737	-0.0298	0.2408	0.0425863	0.00656032	0.14	3.31542	1.91692	4.3161	5.75257	0.00119525	75.1298	6.22873	7.79	8.52
16	4	2018	E48	0	1	0	3.68888	3.04452	0	0	3.17805	-0.871454	0.955283	0.914934	0.0323312	0.176471	6.38715	0.640494	0.0271	0.9324	0.228628	0.022387	0.5885	2.91057	1.75209	2.48949	7.06305	0.0437598	11.3639	7.78414	7.35	8.58
16	2	2018	K70	0	0	0	0	0	0	0	0	-1	0	0	0	0	7.79671	0.803889	0.0329	0.9079	0.0710979	0.000469863	0.4793	3.41875	2.77259	0.00950664	7.26753	0.0174731	34.1471	8.18953	7.98	12.83
16	4	2018	C26	0	0	0	1.79176	1.09861	0	0	1.38629	-0.898587	0.721893	0.814815	0.0324147	0.0526316	4.52623	0.223689	0.0522	0.4673	0.0491868	0.00597515	0.3091	3.24726	1.60227	4.37499	6.59167	0.0362214	15.5936	6.46201	7.35	8.58
16	3	2018	C35	0	1	1	4.35671	3.4012	0	0	4.02535	-0.239385	0.971852	0.97363	0.0497574	0	6.9501	0.245685	0.0381	0.9537	0.300493	0.0346926	0.233	3.07835	1.56845	5.28843	8.99777	0.0220206	23.1306	6.62282	6.86	7.56
16	9	2018	C26	0	0	0	2.56495	2.19722	0	0	2.89037	-0.425327	0.805411	0.920635	0.0267661	0	6.30631	0.412818	0.091	0.8199	0.0624662	0.0916932	0.3705	2.93228	1.55304	3.95855	7.74414	0.0179377	29.7276	6.79887	6.15	8.42
16	3	2018	G55	0	0	0	0	0	0	0	0	-1	0	0	0	0	4.15765	0.399409	0.1254	0.1987	0.202739	0.234995	0.1789	3.31269	0		5.86079	0.428332	19.2674	6.68286	6.77	6.79
16	4	2019	E48	0	1	0	2.99573	2.77259	0	0	3.09104	-0.903433	0.964016	0.943483	0.0359453	0.157895	6.50482	0.662781	0.029	0.8181	0.221797	0.0118	0.5922	2.96359	1.78344	2.14106	7.11396	0.00806606	12.1912	7.88403	6.93	11.52
16	3	2019	G55	0	0	0	0	0	0	0	0	-1	0	0	0	0	4.14712	0.343084	0.0574	0.1388	0.20177	0.128175	0.1789	3.34846	0	0.496105	5.68358	0.0939758	12.3262	6.69776	7.27	10.84
16	2	2019	C27	0	0	0	0	0	0	0	1.09861	-0.931299	0	0	0.138746	0	4.5281	0.278996	0.0339	0.2294	0.0579592	0.0165896	0.14	3.3511	2.05412	3.79599	5.80513	0.00447902	74.4183	6.26378	8.89	13.42
16	4	2019	C26	0	0	0	1.09861	0.693147	0	0	1.94591	-0.821372	0.9088	0.493827	0.0333049	0	4.51613	0.200417	0.0415	0.4978	0.109078	0.00181833	0.3	3.28541	1.74047	4.29852	6.56386	0.0383416	13.7433	6.48726	6.93	11.52
16	3	2019	C35	0	1	1	3.49651	3.2581	0	0	4.20469	-0.0962608	0.979335	0.973986	0.0549635	0	7.00499	0.256386	0.0247	0.8715	0.350074	0.03156	0.2297	3.12336	1.59326	4.80146	9.02918	0.00841777	21.2476	6.68076	6.18	9.75
16	2	2019	K70	0	0	0	0	0	0	0	0	-1	0	0	0	0	8.29462	0.831331	0.0567	0.9619	0.173251	0.000170377	0.4793	3.45098	2.77259	0.0151617	7.37526	0.0116475	41.6086	8.50186	7.35	13.13
17	2	2007	C27	0	0	0	3.4012	1.94591	3.2581	2.70805	2.48491	0.388013	0.913495	0.838313	0	0	5.67797	0.732213	0.0878	0.4422	0.0691803	0.0214101	0.3537	2.76881	1.70103	9.06009	8.8639		36.9308	6.33542
17	1	2007	C38	1	1	0	1.94591	0.693147	2.89037	0	1.60944	-0.34626	0.760331	0.777778	0	0	5.68711	0.683432	0.0189	0.7138	0.132852	0.0256358	0.1	2.48773	1.66188	20.6008		0.00405329	14.2011
17	2	2007	C26	0	1	0	0	0	1.09861	0	0.693147	-0.569721	0	0	0	0	4.26818	0.35789	0.0309	0.5438	0.108796	0.04287	0.45425	3.41593	0	6.60321	6.52356	0.0181934	13.9531	6.58093
17	5	2007	C35	0	1	1	2.30259	1.94591	1.09861	0	0	-1	0.8544	0	0	0	5.08977	0.363478	0.1587	0.3088	0.486175	0.0372664	0.5023	2.24014	0.693147	0.580859	6.56103		47.179
17	9	2007	B09	0	1	1	0	0	0	0	0	-1	0	0	0	0	5.50406	0.263375	0.0826	0.3539	0.401984	0.0997471	0.4404	2.07048	0	5.9061	8.25245		27.1326
17	9	2008	B09	0	1	1	0	0	0	0	0	-1	0	0	0.0360875	0.166667	5.56307	0.279416	0.0361	0.6542	0.223875	0.121603	0.4404	2.18927	0	10.9779	8.13769		28.3025	5.90258	7.93	5.01
17	2	2008	C27	0	0	0	2.19722	2.07944	2.48491	1.60944	2.30259	0.121538	0	0.746914	0.0150768	0	5.64343	0.695836	0.0751	0.7286	0.0535601	0.0100734	0.3558	2.82965	1.70186	7.66778	8.60995		32.6022	6.37643	9.59	7.34
17	2	2008	C26	0	1	0	0	0	0	0	0	-1	0.722222	0	0	0	4.22171	0.321461	0.0242	0.8706	0.130192	0.0108028	0.45425	3.44824	0	6.83208	6.45363	0.0519425	12.5627	6.72608	9.59	7.34
17	5	2008	C35	0	1	1	2.94444	1.94591	1.60944	0.693147	0	-1	0.834821	0.790123	0.0588666	0.32	5.34137	0.352878	0.1704	0.4027	0.468757	0.0471531	0.5023	2.34129	0.847298	0.688511	6.78106		45.4099	6.72972	9.59	7.34
17	1	2008	B06	0	0	0	0.693147	0.693147	0	0	0	-1	0.666667	0	0.00986094	0.0333333	7.45112	0.515603	0.2401	0.8956	0.158618	0.134074	0.6574	2.124	0	10.5755	10.1403	0.171089	41.1464	7.11414	6.54	3.88
17	1	2008	C38	1	1	0	2.30259	0	2.07944	1.09861	2.19722	0.0847458	0.826446	0.847222	0.00147319	0	5.82904	0.682342	0.0237	0.9932	0.0997639	0.0408581	0.1025	2.56755	1.80597	17.0782	8.1588	0.00723549	22.5428	7.10465	9.39	5.97
17	2	2009	C27	0	0	0	2.89037	2.56495	1.94591	1.79176	1.94591	-0.0424448	0.863588	0.882798	0.0174394	0	5.68869	0.671257	0.0616	0.3565	0.107601	0.00900341	0.3558	2.88701	1.82719	6.99072	8.55082		34.5916	6.47629	9.59	7.34
17	1	2009	C38	1	1	0	3.52636	2.48491	3.21888	0.693147	1.38629	-0.509554	0.904844	0.881944	0	0	6.17315	0.718073	0.0788	0.6906	0.156169	0.041721	0.1801	2.64148	1.86147	12.6115	8.13006	0.01809	27.6398	7.46265	9.39	5.97
17	5	2009	C35	0	1	1	4.29046	3.78419	2.99573	2.07944	0.693147	-0.681035	0.939667	0.907298	0.0555967	0.05	5.40646	0.244996	0.1868	0.3451	0.489561	0.0412612	0.5023	2.43315	0.841567	0.618592	6.8533	0.0308514	42.6997	6.86079	9.59	7.34
17	2	2009	C26	0	1	0	0	0	2.19722	0.693147	0	-1	0	0.5	0	0	4.34185	0.38723	0.0255	0.5909	0.150215	0.00711927	0.45425	3.47955	0	5.89525	6.43935	0.0388545	16.1199	6.68471	9.59	7.34
17	9	2009	B09	0	1	1	2.48491	1.79176	0	0	0	-1	0.733382	0.625	0.0248174	0	5.61767	0.303205	0.064	0.2896	0.115154	0.125127	0.4404	2.29543	0.693147	14.8927	8.33998	0.0297689	30.2864	5.99439	7.93	5.01
17	2	2009	H61	0	1	1	0	0	0	0	0	-1	0	0	0	0	4.40478	0.242701	-0.0819	0.4167	0.0621121	0.0213858	0.3719	2.88359	0	4.98521	7.19893	0.0359144	46.8599	4.64058	9.59	7.34
17	2	2010	C27	0	0	0	2.63906	2.63906	1.38629	1.09861	3.29584	1.68792	0.847737	0.77551	0.0186903	0	5.72532	0.618722	0.1012	0.308	0.106784	0.0277503	0.3558	2.94126	1.9298	6.56268	8.64734		35.0044	6.60966	10.12	7.71
17	5	2010	C35	0	1	1	3.29584	2.89037	3.91202	2.94444	2.70805	0.617778	0.888889	0.937	0.0611166	0.0454546	5.62903	0.269563	0.1887	0.149	0.360138	0.0235769	0.5023	2.51727	0.894432	0.529719	7.08757	0.0321216	49.2531	6.83485	10.12	7.71
17	1	2010	C38	1	1	0	4.15888	2.3979	2.94444	1.09861	2.63906	0.0165877	0.9586	0.899753	0.00157333	0	6.56894	0.614091	0.0512	0.7709	0.279145	0.0182438	0.2138	2.71031	1.93962	9.58199	8.24197	0.0215109	23.7914	7.65897	9.45	6.25
17	9	2010	B09	0	1	1	2.30259	1.79176	1.94591	0	0	-1	0.809689	0.688091	0.0255328	0	5.75231	0.348367	0.1014	0.1513	0.208257	0.113475	0.4048	2.39139	0.81093	10.5569	8.88572	0.0266964	33.262	6.26365	7.57	4.21
17	2	2010	C26	0	1	0	1.09861	1.09861	2.30259	0	0.693147	-0.760399	0.608997	0	0.00144929	0	4.54552	0.489093	0.0221	0.4533	0.163178	0.0436331	0.45425	3.50991	0	4.62042	6.39526	0.00229608	13.9414	7.00499	10.12	7.71
17	5	2011	C35	0	1	1	3.7612	3.61092	3.29584	2.99573	4.20469	1.88415	0.942485	0.942174	0.0595942	0.05	5.82529	0.271372	0.1756	0.3091	0.360084	0.0151627	0.477	2.59486	1.12168	0.518758	8.30622	0.0596007	49.7088	6.44877	10.04	7.74
17	9	2011	B09	0	1	1	2.94444	2.3979	2.07944	1.09861	1.79176	-0.941616	0.94	0.755556	0.0327325	0	5.90913	0.318846	0.196	0.3022	0.0834157	0.134042	0.3454	2.47894	0.980829	8.89608	8.95558	0.0332824	32.5267	6.56348	7.58	4.37
17	1	2011	C38	1	1	0	4.58497	2.83321	4.33073	2.19722	3.78419	0.501908	0.960878	0.960084	0.00306573	0	6.63497	0.624569	0.0075	1.0409	0.184369	0.0289614	0.2138	2.77471	1.85014	8.53212	8.30622	0.043905	21.288	7.70455	9.42	7.77
17	1	2011	D45	1	0	0	0	0	0.693147	0	0	-1	0.75	0	0	0.233333	6.83097	0.55514	0.0636	0.67	0.223288	0.139517	0.51	2.80846	0	3.1461	8.55603	0.0403501	15.8424	7.31392	10.04	7.74
17	2	2011	C26	0	1	0	0	0	1.38629	1.09861	1.09861	-0.745856	0.691358	0.64	0.00061329	0	5.02917	0.345721	0.0185	0.5971	0.310695	0.0687637	0.3522	3.53937	0.693147	2.74149	6.39192	0.0261842	9.73353	7.47205	10.04	7.74
17	9	2012	B09	0	1	1	2.56495	1.60944	2.70805	1.94591	1.94591	-0.961618	0.888889	0.908587	0.0356794	0	6.08161	0.322738	0.154	0.26	0.0710941	0.131437	0.3454	2.55945	1.07361	8.90108	8.92758	0.0334049	27.5191	6.71276	4.56	5.43
17	1	2012	C38	1	1	0	5.14749	3.61092	4.97673	2.30259	4.45435	0.923025	0.93169	0.94401	0.0032168	0	6.67154	0.621935	0.0215	1.0312	0.215734	0.020805	0.2158	2.83521	1.76286	7.96676	9.62053	0.0109219	23.7758	7.06093	8.05	7.24
17	9	2012	C26	0	0	0	0	0	0	0	0	-1	0	0	0	0	3.97163	0.662738	0.0383	0.3129	0.0130558	0.0219322	0.1579	2.54712	0	4.38548	6.86901		5.66267	5.61434	3.63	2.43
17	2	2012	C27	0	0	0	3.13549	2.83321	2.30259	1.79176	3.46574	0.840883	0.850108	0.880886	0.0319626	0	5.86065	0.504818	0.1387	0.3428	0.109123	0.0384683	0.3558	3.04164	1.99774	6.81025	8.59249		36.4425	6.89461	9.37	8.65
17	2	2012	C26	0	1	0	0.693147	0.693147	1.94591	1.09861	0.693147	-0.919419	0.698962	0.75	0.000315845	0	5.22066	0.449016	0.0172	0.566	0.136202	0.0847432	0.3522	3.55186	0.847298	3.2782	6.66057	0.0123707	5.97933	7.81226	9.37	8.65
17	1	2013	C38	1	1	0	4.81218	3.68888	4.95583	1.79176	4.70953	0.988614	0.951206	0.954861	0.00240632	0	6.74901	0.623602	0.0264	0.9652	0.262713	0.00954402	0.2158	2.89225	1.71409	6.95896	9.49228	0.0166503	24.1407	7.26214	7.95	7.29
17	9	2013	C26	0	0	0	1.09861	0	2.19722	1.60944	0	-1	0.75	0.8992	0.0258036	0	5.70885	0.604181	0.0352	0.8209	0.0212082	0.0375273	0.2955	2.62251	0.693147	3.56876	7.95437	0.164621	22.7225	6.11711	3.49	2.63
17	5	2013	C34	0	1	1	5.03695	4.29046	4.44265	3.29584	5.32301	4.05931	0.946183	0.898935	0.0724674	0.0476191	6.22756	0.283765	0.1514	0.329	0.325385	0.0304727	0.477	2.73402	1.26601	0.340611	8.82556	0.0056036	54.6153	6.33952	9.35	8.76
17	3	2013	G55	0	0	0	0	0	0	0	0	-1	0	0	0	0	4.23855	1.06367	-0.2787	0.1109	0.0826805	0.00410025	0.2672	3.11168	0	0	7.69848		-15.7623	6.28598	7.73	6.52
17	2	2013	C26	0	1	0	0	0	2.07944	0.693147	2.48491	-0.300219	0.764463	0	0.000221667	0	5.5238	0.58191	0.0242	0.4493	0.0784952	0.0466678	0.3522	3.55186	1.20397	2.35276	6.60665	0.00894644	6.29412	7.83844	9.35	8.76
17	2	2013	H61	0	1	1	0	0	0	0	0	-1	0	0	0	0	4.34539	0.160154	0.059	0.4361	0.168021	0.0184644	0.3719	3.0855	0	4.41103	7.02643	0.0284267	54.2832	5.12785	9.35	8.76
17	9	2013	B09	0	1	1	3.71357	3.09104	2.19722	0	3.17805	-0.881077	0.929176	0.828402	0.0309857	0	6.10073	0.297587	0.0623	0.4847	0.0211748	0.11183	0.3454	2.63395	1.24867	8.43213	8.87122	0.00428597	18.4602	6.8021	4.47	5.46
17	9	2014	B09	0	1	1	3.85015	2.3979	3.89182	1.94591	3.09104	-0.9069	0.966173	0.95068	0.0286637	0	6.19703	0.343893	0.0384	0.4142	0.0283548	0.124472	0.3454	2.70328	1.14099	8.55551	8.78875	0.0529772	15.2279	6.92291	6.99	7.37
17	2	2014	C26	0	1	0	0.693147	0.693147	2.70805	1.38629	2.19722	-0.53505	0.816326	0.859504	0.0218682	0	5.7109	0.642641	0.0263	0.4729	0.0293075	0.0204049	0.3522	3.55186	1.32176	1.89201	6.5582	0.0410717	5.2941	8.15538	10.48	11.55
17	5	2014	C34	0	1	1	5.0814	4.11087	5.06259	3.66356	5.64897	5.81489	0.960475	0.950195	0.075241	0.0952381	6.50044	0.348761	0.1372	0.3077	0.375012	0.0143906	0.477	2.79696	1.25843	1.2833	9.1427	0.039893	54.8128	6.354	10.48	11.55
17	1	2015	C38	1	1	0	5.40717	3.89182	4.85203	3.13549	5.64897	0.998445	0.952768	0.943377	0.0601705	0.0476191	6.81083	0.622796	-0.0076	0.8431	0.226479	0.00988978	0.2158	2.99743	1.76419	6.3757	9.81416	0.0241342	20.1274	7.08467	6.36	7.63
17	5	2015	C34	0	1	1	4.90527	4.15888	4.8752	3.91202	6.06146	6.63167	0.955536	0.956598	0.0838853	0.166667	6.64771	0.381416	0.1349	0.2579	0.323461	0.0218727	0.477	2.85616	1.35614	1.28675	9.44494	0.0124567	52.1925	6.43063	9.79	11.57
17	3	2015	G55	0	0	0	0	0	0	0	0	-1	0	0	0	0	3.95763	0.501002	0.2401	0.1109	0.170632	0.00291799	0.1789	3.19699	0	0	6.33859		14.0048	6.55727	6.42	6.69
17	9	2015	B09	0	1	1	2.70805	1.79176	3.61092	1.79176	3.52636	-0.885725	0.919668	0.966701	0.0311613	0	6.35516	0.404013	0.0137	0.4916	0.031657	0.104817	0.4239	2.76812	1.23876	9.6162	9.07864	0.016224	13.3714	6.74814	7.99	8.51
17	1	2016	E48	0	1	0	6.85013	6.07993	6.9575	5.84354	7.88796	13.8545	0.976851	0.974056	0.0162953	0	10.2894	0.80231	0.0263	0.9464	0.152192	0.0169498	0.5439	2.32406	1.56666	6.86055	12.555	0.0077152	8.58782	8.21033	7.14	11.61
17	3	2016	G55	0	0	0	0	0	0	0	0	-1	0	0	0	0	3.98487	0.496333	0.0258	0.1109	0.207011	0.000230294	0.1789	3.23706	0	0	6.24804	0.0736103	18.8963	6.56345	6.85	6.79
17	9	2016	B09	0	1	1	2.77259	1.94591	2.48491	1.94591	3.43399	-0.904854	0.938727	0.930057	0.0327904	0	6.4769	0.327508	0.032	0.4545	0.0457263	0.0705802	0.3991	2.82901	1.45173	7.82495	8.67077	0.00779947	15.7597	7.08887	6.87	7.97
17	5	2016	C34	0	1	1	5.52146	3.98898	5.39363	4.09434	6.23441	7.09303	0.958581	0.952662	0.0822278	0.0869565	7.0831	0.255045	0.0825	0.5395	0.26919	0.0149589	0.5252	2.91206	1.39149	0.945997	9.96703	0.0246071	46.9936	6.24405	7.85	11.21
17	2	2016	C26	0	1	0	1.38629	0.693147	2.07944	1.38629	2.48491	-0.531377	0.868014	0.903047	0.0228952	0	6.03555	0.571952	0.0187	0.5407	0.0411182	0.0125432	0.3004	3.55186	1.42139	1.40152	6.69208	0.0171866	3.0748	8.68855	7.85	11.21
17	1	2016	C38	1	1	0	5.65249	4.43082	5.40717	2.99573	5.79606	0.647133	0.962053	0.955967	0.0543068	0.0476191	7.1323	0.586964	0.0087	0.9243	0.318695	0.0107734	0.2247	3.04614	1.75452	4.90878	9.85051	0.00595745	19.9439	7.25438	7.42	7.69
17	2	2017	C26	0	1	0	2.83321	2.19722	3.3322	1.79176	3.46574	0.201081	0.894531	0.880165	0.03	0	6.17849	0.617673	0.022	0.7104	0.059099	0.00947028	0.3004	3.55186	1.43508	1.20449	6.74406	0.0190037	2.82354	8.85584	7.82	11.2
17	9	2017	C26	0	0	0	2.77259	2.48491	1.94591	1.79176	2.99573	-0.263853	0.924037	0.9024	0.028458	0	6.34723	0.474157	0.0894	0.5606	0.0569065	0.0573667	0.3704	2.87753	1.40431	3.37318	7.71957	0.00937153	32.9542	6.85506	6.25	7.21
17	1	2017	C38	1	1	0	6.12468	5.22575	5.42495	3.21888	5.78074	0.610028	0.961387	0.932576	0.0453386	0	7.37598	0.676899	0.0014	1.0107	0.318877	0.0336263	0.2247	3.09258	1.77899	4.84198	9.7515	0.0172187	17.8287	7.56288	7.34	8.3
17	5	2017	C34	0	1	1	5.273	4.09434	5.34711	4.20469	6.19441	7.85959	0.945245	0.954164	0.0841818	0.142857	7.14687	0.252693	0.0876	0.6455	0.291634	0.0138418	0.5252	2.965	1.4746	1.148	10.0973	0.0111574	41.8177	6.12631	7.82	11.2
17	9	2017	B09	0	1	1	3.82864	2.3979	2.89037	1.94591	3.52636	-0.908094	0.913885	0.953469	0.0212876	0	6.53616	0.326739	0.0588	0.525	0.0618571	0.0890938	0.3991	2.8864	1.58746	9.10378	8.74162	0.0142518	12.2466	7.45858	6.89	6.99
17	1	2018	C18	0	1	0	6.27288	4.89035	0	0	5.86647	17.8394	0.981685	0.986267	0.0110039	0	8.06212	0.428663	0.0092	1.1203	0.0983591	0.0287678	0.4357	2.58944	1.70371	13.8321	10.1896	0.0179506	8.80505	7.46161	7.18	11.46
17	2	2018	C26	0	1	0	3.58352	3.04452	0	0	3.04452	-0.323914	0.950839	0.950572	0.0239744	0	6.56175	0.73211	0.0179	0.934	0.0641543	0.00131181	0.3004	3.55186	1.02263	0.790618	6.72743	0.0249098	3.2702	8.15164	7.78	11.53
17	9	2018	B09	0	1	1	3.09104	1.79176	0	0	3.61092	-0.901099	0.941858	0.959494	0.0191775	0	6.53632	0.284926	0.0579	0.6043	0.0588765	0.0886056	0.3991	2.94068	1.63003	8.79668	8.7814	0.0122312	9.87395	7.60126	6.86	7.56
17	5	2018	C34	0	1	1	5.3845	4.36945	0	0	6.22258	7.87869	0.932158	0.95051	0.0830509	0.0952381	7.20417	0.292452	0.0627	0.8003	0.31503	0.0107953	0.5252	3.01527	1.5775	1.12945	10.1642	0.0127664	41.3826	6.29244	7.78	11.53
17	1	2018	C38	1	1	0	6.65415	5.83481	0	0	5.82305	0.486584	0.96768	0.954776	0.0469831	0	7.35063	0.66999	-0.0003	1.1484	0.288183	0.0406503	0.2358	3.13697	1.84575	5.25376	9.71239	0.00835836	18.6606	7.58855	7.35	8.58
17	5	2019	C34	0	1	1	4.45435	3.80666	0	0	6.24804	7.43327	0.961294	0.948296	0.111306	0.0909091	7.25822	0.301373	0.068	0.5189	0.313806	0.0175903	0.5296	3.06314	1.66232	1.51186	10.1666	0.0279688	38.9837	6.46086	7.83	13.67
17	1	2019	G54	1	1	0	0	0	0	0	0	-1	0	0	0	0	6.48031	0.388376	0.0547	1.0611	0.139705	0.0152056	0.5435	2.37465	0	0.305206	6.80904	0.0408181	53.8626		4.83	9.29
17	2	2019	C26	0	1	0	1.38629	1.09861	0	0	2.94444	-0.464116	0.806441	0.852145	0.026246	0	6.79152	0.785858	0.0242	0.7642	0.0844414	0.0193128	0.3104	3.55186	1.195	0.809097	6.96224	0.00270012	7.05875	7.97873	7.83	13.67
17	9	2019	B09	0	1	1	1.79176	1.60944	0	0	3.04452	-0.947667	0.978678	0.949011	0.0167043	0	6.52351	0.2597	0.0366	0.6044	0.049429	0.0911183	0.3991	2.99216	1.73673	8.44142	8.58728	0.0158918	8.30619	7.77871	6.18	9.75
17	1	2019	C38	1	1	0	6.24804	6.01372	0	0	5.92426	0.492168	0.970481	0.963323	0.047264	0	7.25927	0.640058	0.0039	1.1407	0.379223	0.0229618	0.2379	3.17947	1.78294	6.57114	9.5481	0.00596391	18.7127	7.57063	6.93	11.52
18	2	2007	H61	0	1	1	0	0	0	0	0	-1	0	0	0	0	4.38359	0.259517	0.0568	0.4661	0.0641189	0.0563344	0.3719	2.76495	0	5.6956	7.36897	0.0369956	68.4312	4.90363
18	8	2007	L72	0	0	0	0	0	0	0	0	-1	0	0	0	0	4.3183	0.462199	0.079	0.6018	0.196091	0.150691	0.1464	2.95679	0	5.70754	6.77765		56.6285
18	2	2007	C26	0	0	0	0	0	0	0	0	-1	0	0	0	0	5.63107	0.730627	0.0559	0.5313	0.200418	0.0715326	0.2851	2.86016	0	6.14311	7.59287	0.0408353	6.68262	7.09456
18	5	2007	E50	0	1	0	0	0	1.38629	0	0	-1	0	0	0.00773239	0	4.66999	0.504653	0.0609	0.6794	0.266761	0.134468	0.2846	2.59821	0	2.5069	7.55171		16.5615
18	2	2007	D44	1	1	0	2.94444	0.693147	2.99573	0	0	-1	0.831648	0.802045	0	0	4.49486	0.245363	0.0791	0.1849	0.152101	0.0413203	0.1347	2.77819	1.03459	1.28365	6.81564	0.0144727	32.1372	4.9026
18	5	2008	E50	0	1	0	0	0	0	0	0	-1	0	0	0.0022797	0.32	4.9726	0.551249	0.0466	0.9084	0.159947	0.172064	0.2846	2.66998	0	4.08535	7.83201		15.4264	6.28484	9.59	7.34
18	2	2008	H61	0	1	1	0	0	0	0	0	-1	0	0	0	0	4.41442	0.246785	0.0162	0.7432	0.0749499	0.038117	0.3719	2.82603	0	5.22839	7.26263	0.0284034	61.1783	4.78604	9.59	7.34
18	2	2008	C26	0	0	0	0	0	0	0	0	-1	0	0	0	0	5.7537	0.756393	0.0557	0.6126	0.131141	0.0374635	0.2851	2.91584	0	5.34818	7.68891	0.0266136	7.89265	7.1118	10.15	8.43
18	8	2008	L72	0	0	0	0	0	0	0	0	-1	0	0	0.0600016	0	4.35937	0.472129	0.0589	0.8784	0.113746	0.0955742	0.1464	3.00747	0	5.33228	6.7417		55.4449	4.81778	8.67	5.8
18	8	2009	L72	0	0	0	0	0	0	0	0	-1	0	0	0	0	4.44985	0.488744	0.0801	0.5101	0.109022	0.109995	0.1464	3.05571	0	5.20831	6.84055	0.0114746	58.2511	4.9626	8.67	5.8
18	2	2009	C26	0	0	0	0	0	0	0	0	-1	0	0	0	0	5.92634	0.800544	0.0294	0.4864	0.187855	0.011896	0.2851	2.96858	0	4.26417	7.82044	0.0534286	5.64949	7.03174	10.15	8.43
18	2	2009	C13	0	1	0	0	0	0	0	0	-1	0	0	0	0	4.54471	0.295416	0.0789	0.384	0.288984	0.0527052	0.494	3.22165	2.54375	15.3614	6.89366		14.8665	6.56174	9.59	7.34
18	5	2009	E50	0	1	0	2.30259	0.693147	1.94591	0	0	-1	0.759259	0.512397	0.00166788	0.32	5.61843	0.758066	0.0243	0.751	0.130055	0.234995	0.2846	2.73694	0.693147	3.1768	8.00437	0.347144	13.9525	6.32066	9.59	7.34
18	5	2010	E50	0	1	0	2.07944	1.38629	0	0	1.09861	-0.878652	0.887574	0.734694	0.00515567	0	6.12122	0.645863	0.0295	0.7033	0.166357	0.213933	0.1968	2.7997	0.980829	2.0033	8.30499	0.154071	16.2317	6.31495	10.12	7.71
18	2	2010	D44	1	1	0	2.94444	1.79176	2.94444	0.693147	1.60944	0.788235	0.86673	0.900556	0	0	4.82577	0.205617	0.0326	0.3635	0.141827	0.00340722	0.1006	2.94916	1.43325	8.19728	6.4892	0.029723	23.9314	5.26749	10.12	7.71
18	8	2010	L72	0	0	0	0	0	0	0	0	-1	0	0	0	0	4.6156	0.55475	0.0816	0.3652	0.0869639	0.180519	0.1464	3.10172	0	4.30009	7.15696	0.139972	51.5922	5.09119	8.23	4.45
18	2	2010	C13	0	1	0	0	0	0	0	0	-1	0	0	0	0	4.60817	0.27863	0.0867	0.4379	0.420511	0.0283321	0.5018	3.26077	2.61938	14.0504	6.85751	0.0499111	14.3346	6.71048	10.12	7.71
18	2	2010	H61	0	1	1	0	0	0	0	0	-1	0	0	0	0	4.3136	0.180748	0.0177	0.2546	0.0878149	0.0170293	0.3719	2.93801	0	5.17244	7.10168	0.0363603	56.8774	4.89548	10.12	7.71
18	2	2011	S90	0	1	0	2.48491	1.79176	2.83321	0	3.3673	2.91469	0.867347	0.88875	0	0	4.63208	0.18351	0.0544	0.3633	0.205075	0.0149925	0.1057	3.00022	1.56165	10.0272	6.57647	0.0714428	33.4575	5.04335	10.04	7.74
18	2	2011	C26	0	0	0	3.43399	2.77259	0	0	0	-1	0.939427	0	0	0	6.64163	0.620172	0.0301	0.7728	0.0957966	0.0205519	0.4475	3.06639	0	4.43236	8.04943	0.0189702	6.37869	7.25543	11.22	10
18	2	2011	C13	0	1	0	0	0	0	0	0	-1	0	0	0	0	4.71606	0.291967	0.0797	0.4641	0.449149	0.0308655	0.5018	3.29841	2.6897	12.2794	6.87936	0.0381988	14.4271	6.80283	10.04	7.74
18	8	2011	L72	0	0	0	0	0	0	0	0	-1	0	0	0	0	4.80243	0.595585	0.0951	0.4867	0.090229	0.134611	0.1464	3.14571	0	5.12299	7.29302	0.010551	55.9669	5.11555	8.2	4.69
18	1	2011	C35	0	1	0	2.83321	2.07944	4.34381	1.94591	1.94591	-0.737805	0.934256	0.95216	0.0311353	0	5.4688	0.334281	0.07	0.7757	0.295019	0.0597888	0.5776	2.44966	0.693147	5.9611	7.08339		40.4092		5.15	2.76
18	5	2011	E50	0	1	0	3.46574	2.30259	2.07944	0	1.94591	-0.856895	0.930006	0.852071	0.00388046	0.1	6.47598	0.748631	0.0246	0.8587	0.114941	0.234995	0.1968	2.85875	1.07756	1.69748	8.59526	0.182044	17.647	6.3834	10.04	7.74
18	2	2011	H61	0	1	1	0	0	0	0	0	-1	0	0	0	0	4.28551	0.173977	0.0402	0.4054	0.17974	0.0244616	0.3719	2.98963	0	5.09683	7.06647	0.0348861	54.1267	5.07048	10.04	7.74
18	2	2012	C13	0	1	0	0	0	0	0	0	-1	0	0	0	0	4.80032	0.298454	0.0678	0.2847	0.363356	0.1087	0.5119	3.33468	2.7554	10.9911	6.90073	0.0490056	12.7614	6.91192	9.37	8.65
18	8	2012	N78	1	0	0	0	0	0	0	0	-1	0	0	0	0	4.96269	0.578768	0.0964	0.6105	0.100655	0.130525	0.1464	3.18785	0	3.09569	7.37526	0.00318139	50.6746	5.03307	7.67	6.2
18	2	2012	H61	0	1	1	0	0	0	0	0	-1	0	0	0	0	4.31871	0.177834	0.0558	0.4006	0.283399	0.0163468	0.3719	3.03871	0	4.75932	7.05186	0.0332425	52.9422	5.14498	9.37	8.65
18	5	2012	E50	0	1	0	3.58352	2.30259	3.2581	0.693147	2.56495	-0.839117	0.920139	0.928395	0.00676281	0.0454546	6.58615	0.793397	-0.0121	0.9197	0.107142	0.0603259	0.1968	2.9145	1.03524	2.02399	8.48838	0.107652	10.4259	6.43763	9.37	8.65
18	2	2012	C26	0	0	0	4.52179	4.52179	3.4012	2.70805	1.09861	-0.838838	0.889183	0.95	0.0145494	0	6.81625	0.650526	0.0599	0.8577	0.0906688	0.0244628	0.4475	3.11193	0.693147	3.63548	8.22363	0.024847	10.5884	7.40385	10.68	10.39
18	2	2013	C26	0	0	0	5.14749	5.05625	4.77068	4.72739	2.3979	-0.363836	0.894499	0.798286	0.0116444	0	6.94013	0.654953	0.0651	0.822	0.0700794	0.0464839	0.4475	3.15548	0.785929	3.5727	8.28853	0.0144965	13.9714	7.31714	10.66	10.11
18	5	2013	E50	0	1	0	3.43399	2.3979	3.61092	1.38629	3.3322	-0.700984	0.936276	0.928571	0.0105488	0.105263	6.61837	0.7412	-0.043	0.8904	0.0902739	0.0260212	0.1968	2.96732	1.08018	2.81229	8.59378	0.0153796	7.39641	6.50978	9.35	8.76
18	2	2013	C13	0	1	0	1.60944	0	0	0	0	-1	0.777778	0	0	0	4.87866	0.293831	0.0834	0.3128	0.327442	0.0335447	0.5126	3.36969	2.77259	9.9385	6.93634	0.0514019	12.9815	7.05327	9.35	8.76
18	8	2013	N78	1	0	0	0	0	0	0	0	-1	0	0	0	0	5.12513	0.488658	0.0674	0.6066	0.0809341	0.142619	0.1464	3.22828	0	2.55072	7.41517	0.0693188	47.5275	4.91496	7.73	6.52
18	2	2014	H61	0	1	1	0	0	0	0	0	-1	0	0	0	0	4.37074	0.29115	0.0664	0.2184	0.120608	0.0142805	0.3719	3.13019	0	4.13916	6.90274	0.0279567	56.622	5.14913	10.48	11.55
18	2	2014	C26	0	0	0	4.75359	4.68213	3.7612	3.43399	3.21888	0.394851	0.828888	0.912518	0.0142127	0	6.97998	0.630683	0.0682	0.7246	0.0575082	0.0213354	0.4475	3.19722	1.0732	3.72665	8.26075	0.0314418	16.925	7.24034	10.38	10.42
18	2	2014	C13	0	1	0	0	0	1.60944	0	0	-1	0	0.777778	0	0	4.9992	0.270361	0.1293	0.2654	0.477085	0.0348998	0.5126	3.40351	2.60516	8.05976	7.15774	0.0922178	11.3305	6.97831	10.48	11.55
18	5	2014	E50	0	1	0	3.73767	3.17805	3.29584	2.19722	3.43399	-0.722311	0.94707	0.948347	0.0120445	0	6.59331	0.750858	0.0128	0.7216	0.0669743	0.00989637	0.1968	3.01748	1.23808	1.60172	8.57149		9.04288	6.73081	10.48	11.55
18	8	2014	N78	1	0	0	0	0	0	0	0	-1	0	0	0	0	5.34743	0.451102	0.0284	0.596	0.177969	0.102242	0.1507	3.26714	0	1.97194	7.54908	0.000219579	49.8617	4.94783	7.03	6.72
18	8	2015	N78	1	0	0	0	0	0	0	0	-1	0	0	0	0	5.41534	0.463427	0.0648	0.4303	0.0792631	0.118701	0.1507	3.30455	0	1.77854	7.56579	0.0196248	51.9504	5.03197	6.42	6.69
18	2	2015	H61	0	1	1	1.09861	0	1.09861	0	0	-1	0	0	0	0	4.44668	0.269534	0.0615	0.1513	0.285362	0.0177507	0.3719	3.17297	0.693147	3.68279	6.7901	0.0396444	56.9389	5.22493	9.79	11.57
18	2	2015	C26	0	0	0	5.16479	5.05625	3.4012	3.09104	3.78419	0.96204	0.8823	0.915638	0.0157424	0	6.71915	0.518339	0.0384	0.6423	0.0456363	0.0557908	0.4475	3.23728	1.29886	5.05028	7.95578	0.000841935	12.8586	6.97025	9.42	8.9
18	2	2015	C13	0	1	0	0	0	0	0	0.693147	-0.976679	0	0	0	0	4.98432	0.208073	0.0636	0.2021	0.469976	0.0257142	0.5126	3.43623	2.67644	8.00394	6.82111	0.0139808	12.0752	7.17242	9.79	11.57
18	5	2015	E50	0	1	0	4.2485	3.58352	3.49651	2.56495	3.8712	-0.673823	0.932334	0.940454	0.00787888	0	6.55543	0.817106	-0.0512	0.518	0.0799327	0.0322137	0.152	3.06524	1.34707	2.08915	8.51017		6.64874	6.79119	9.79	11.57
18	1	2016	E48	0	1	1	6.85013	6.07993	6.69456	5.45104	7.14362	6.05364	0.982858	0.979038	0.0183146	0	10.2894	0.76673	0.0373	0.9495	0.135652	0.0460858	0.6384	2.41096	1.25137	18.5043	11.6849	0.00150927	14.9021	8.18496	7.14	11.61
18	2	2016	C26	0	0	0	5.52146	5.47646	4.43082	4.20469	3.52636	0.405869	0.860625	0.937608	0.0204157	0	6.96267	0.540696	0.0261	0.7012	0.0479079	0.0582021	0.5175	3.2758	1.36681	4.32174	7.97865	0.0305602	18.3922	6.71245	7.89	8.87
18	2	2016	C13	0	1	0	0	0	0	0	0	-1	0	0	0	0	5.07395	0.214726	0.0886	0.2246	0.274643	0.0337294	0.515	3.46791	2.74299	7.11438	6.80572	0.0109057	13.9121	7.24663	7.85	11.21
18	5	2016	E50	0	1	0	4.30407	3.80666	3.73767	2.56495	4.2485	-0.615256	0.970469	0.95026	0.0148832	0	6.51833	0.823031	0.0159	0.5082	0.0646808	0.0045118	0.1374	3.11083	1.42641	1.61717	8.30647	0.0311786	13.926	6.91475	7.85	11.21
18	1	2016	G55	0	1	0	3.46574	2.19722	2.48491	0	6.04737	37.3636	0	0	0.000233311	0	9.38985	0.686185	-0.0566	0.9092	0.269017	0.0455623	0.4461	2.38903	1.97155	1.7571	9.94228	0.0970693	-0.991593	8.30455	8.26	11.56
18	8	2016	N78	1	0	0	0	0	0	0	0	-1	0	0	0	0	5.55466	0.664747	0.0202	0.4273	0.0404027	0.0829215	0.1997	3.34061	0	1.87749	7.61923	0.0279105	51.1915	4.99659	6.85	6.79
18	2	2017	C13	0	1	0	0	0	0	0	0	-1	0	0	0	0	5.3245	0.291799	0.0898	0.4546	0.555763	0.0231224	0.515	3.49861	2.77259	5.34964	6.80572	0.0642967	13.3299	7.36285	7.82	11.2
18	2	2017	C26	0	0	0	5.50533	5.45532	3.7612	3.4012	3.95124	0.975972	0.913064	0.916118	0.0306273	0	7.11128	0.548565	0.0857	0.694	0.0921468	0.0264571	0.5175	3.31289	1.51771	3.76588	8.14294	0.0262519	31.8789	6.92558	7.86	8.33
18	2	2017	H61	0	1	1	1.09861	0	0	0	0	-1	0	0	4.46053e-05	0	6.09764	0.419242	0.0609	0.6851	0.310279	0.0162993	0.4441	3.2534	1.38629	13.1304	8.62155	0.434604	16.5586	7.30112	7.82	11.2
18	8	2017	N78	1	0	0	0	0	0	0	0	-1	0	0	0	0	5.5918	0.674919	0.0488	0.6053	0.0324838	0.0671795	0.1997	3.37541	0	1.91115	7.51861	0.0410474	52.8183	5.20586	6.81	5.87
18	1	2017	C30	0	1	0	5.63835	4.14313	5.45104	3.89182	5.46806	5.03133	0.98475	0.980048	0.0018434	0	10.0528	0.698899	0.029	1.0408	0.0556144	0.00810589	0.449285	2.56029	1.39115	4.6756	10.8652	0.0549888	25.1943	7.74478	7.22	11.38
18	5	2018	E50	0	1	0	4.36945	3.58352	0	0	4.33073	-0.580827	0.96351	0.941327	0.0176158	0	6.14644	0.79435	0.0162	0.6025	0.132365	0.0125126	0.1374	3.19621	1.61763	2.98401	8.25349	0.0147756	9.93956	7.09394	7.78	11.53
18	8	2018	N78	1	0	0	0	0	0	0	0	-1	0	0	0	0	5.66081	0.659234	0.1035	0.6622	0.225754	0.0498276	0.2507	3.40904	0	2.00686	7.29641	0.106609	55.6139	5.52071	6.77	6.79
18	2	2018	C13	0	1	0	0	0	0	0	0.693147	-0.974932	0	0	0	0	5.35583	0.256164	0.0976	0.6735	0.544773	0.0157869	0.515	3.5284	2.77259	5.08746	7.46737	0.0199149	21.6389	7.12358	7.78	11.53
18	2	2018	H61	0	1	1	1.38629	1.38629	0	0	0		0.722222	0	0.0016145	0	6.12976	0.432239	0.0687	0.848	0.380024	0.0194535	0.446	3.29132	1.25276	12.4591	8.68609	0.171449	15.3842	7.37971	7.78	11.53
18	2	2018	S90	0	1	0	4.40672	3.2581	0	0	4.52179	0.0553506	0.885568	0.905272	0.0284097	0	5.55723	0.6367	0.0601	0.5124	0.121664	0.0205633	0.1449	3.29916	2.14089	7.6563	6.4552	0.00957598	45.5081	6.19943	7.78	11.53
18	2	2018	C26	0	0	0	4.77068	4.43082	0	0	4.30407	1.46771	0.941308	0.897045	0.0283474	0	7.20224	0.64405	0.0744	0.82	0.0200852	0.0196214	0.5175	3.34865	1.56794	4.25658	8.18869	0.0220942	28.9189	7.08298	7.79	8.52
18	2	2019	C26	0	0	0	0	0	0	0	4.06044	0.696966	0	0.375	0.0233642	0	7.22786	0.670422	-0.0084	0.9262	0.00632576	0.0290909	0.4584	3.38318	1.75129	4.48145	8.13035	0.018929	21.3996	6.87844	8.89	13.42
18	2	2019	S90	0	1	0	2.48491	2.48491	0	0	4.36945	-0.184263	0.806393	0.891357	0.034722	0	5.53712	0.599001	0.073	0.4515	0.0971994	0.0510824	0.1449	3.33541	2.08786	7.46195	6.4151	0.0312162	41.9529	5.96911	7.83	13.67
18	5	2019	E50	0	1	0	3.13549	2.94444	0	0	4.36945	-0.641321	0.960209	0.961256	0.026073	0	6.13763	0.807797	0.0373	0.564	0.167209	0.0193433	0.1374	3.23631	1.66891	2.92649	8.03463	0.00291856	12.2555	7.14789	7.83	13.67
18	1	2019	C33	0	0	0	0	0	0	0	1.38629	-0.961209	0.925714	0.930556	0.0181574	0	6.49919	0.465601	0.0372	0.9072	0.062343	0.0339311	0.5644	2.81413	1.38266	2.5542	7.1325	0.0095429	12.8671	7.62365	8.21	14.3
18	2	2019	H61	0	1	1	0.693147	0.693147	0	0	0		0.625	0	0.00248071	0	6.16936	0.425437	0.0789	0.8374	0.53238	0.0319616	0.446	3.32785	1.50408	11.7356	8.71883	0.0146561	13.8108	7.46979	7.83	13.67
18	2	2019	C13	0	1	0	0.693147	0.693147	0	0	0.693147	-0.957298	0.857143	0	0	0	5.55197	0.301763	0.1201	0.5438	0.548067	0.0146839	0.515	3.55186	2.77259	4.16352	7.40732	0.0284545	23.4674	7.35079	7.83	13.67
18	8	2019	N78	1	0	0	0	0	0	0	0	-1	0	0	0	0	5.66506	0.60999	0.0674	0.832	0.114884	0.0276727	0.2009	3.44158	0	1.93916	7.38337	0.0286221	57.2011	5.49637	7.27	10.84
19	1	2007	S90	0	0	0	0	0	0	0	2.63906	7.46226	0	0.775087	0	0	5.68209	0.7714	0.039	0.3977	0.0978309	0.000320224	0.2004	3.12396	1.97408	0.0396074	4.89035	0.0532534	24.5077	8.09953
19	5	2007	O81	0	1	0	0	0	0	0	0	-1	0	0	0	0	6.48137	0.829914	0.0009	0.7921	0.126433	0.00730329	0.495	2.40296	0	0.837854	6.89264		14.3671
19	5	2007	I65	0	1	1	0	0	0	0	0		0	0	0	0	5.13414	0.219015	0.0535	0.6379	0.336385	0.0877169	0.3773	2.76778	0	2.21104	7.72268		28.7902
19	1	2008	S90	0	0	0	0	0	0.693147	0	2.70805	9.22472	0	0.75	0	0.133333	5.61672	0.758998	0.035	0.8039	0.0991567	0.000179851	0.1919	3.167	1.96944	0.0281525		0.0123503	27.7084		9.32	8.49
19	5	2008	O81	0	1	0	0	0	0	0	0	-1	0	0	0	0	6.2409	0.762887	0.0024	0.8517	0.115364	0.0208134	0.4952	2.48955	0	1.09456	7.15149		8.53659	7.62329	9.59	7.34
19	5	2008	I65	0	1	1	0	0	0	0	0		0	0	0	0	5.07919	0.182806	0.0029	0.7936	0.304161	0.0263616	0.3773	2.82868	0	2.04798	7.49499		25.8695	5.19799	9.59	7.34
19	2	2008	D44	1	1	0	3.09104	1.79176	3.09104	0	0	-1	0.907444	0.89546	0	0	4.50451	0.192692	-0.0319	0.4367	0.109648	0.0131987	0.112	2.83849	1.16899	12.3873	6.71174	0.0655225	21.5847	4.94178	9.59	7.34
19	2	2009	D44	1	1	0	3.13549	1.38629	3.13549	1.60944	0.693147	0.555556	0.887596	0.900699	0.0114035	0	4.63028	0.189438	0.0584	0.2447	0.13656	0.0106212	0.1006	2.89535	1.29505	10.4472	6.45834	0.0191052	19.926	5.02661	9.59	7.34
19	1	2009	S90	0	0	0	0	0	0	0	2.07944	6.45902	0	0	0	0.133333	5.66729	0.726146	0.066	0.3062	0.0440405	0.000174154	0.1919	3.20827	2.10006	0.0254499	4.61512	0.00279236	42.4624	8.28226	9.32	8.49
19	5	2009	I65	0	1	1	0	0	0	0	0		0	0	0	0	4.93854	0.133351	-0.0651	0.4921	0.36207	0.0117464	0.3773	2.88609	0	1.40029	6.65028	0.0518592	24.3281	5.26747	9.59	7.34
19	5	2009	O81	0	1	0	0	0	0	0	0	-1	0	0	0	0	6.82373	0.851878	0.0111	0.8789	0.093415	0.0166192	0.4952	2.56924	0	0.931254	7.26473	0.0348265	10.6041	7.24457	9.59	7.34
19	3	2009	C38	1	0	0	0.693147	0	0	0	0	-1	0.444444	0.571429	0	0	3.39119	0.404139	0.2401	0.1109	0.566053	0.00394329	0.3062	2.74179	1.38629	0			13.7019		9.35	6.98
19	5	2010	O81	0	1	0	3.04452	1.60944	0.693147	0	0	-1	0.821361	0	0	0	7.16013	0.884369	0.0004	0.7157	0.0506681	0.00804492	0.4952	2.64304	0	1.16619	7.84424	0.0636223	7.45892	7.78396	10.12	7.71
19	1	2010	K70	0	0	0	0	0	0	0	2.99573	13.1143	0	0	0	0.133333	5.60775	0.646478	0.0858	0.4533	0.206207	0.000260766	0.2002	3.2479	2.21557	0.0178633	4.58497	0.0453468	35.7978		9.96	9.2
19	3	2010	C38	1	0	0	5.33272	4.79579	4.55388	3.29584	0.693147	-0.921801	0.840844	0.891574	0	0	6.15787	0.327206	0.1312	0.7363	0.289134	0.0277928	0.7142	2.80426	0.734532	1.93885	8.99937	0.388428	25.9336	6.11948	8.65	7.18
19	5	2010	I65	0	1	1	0	0	0	0	0	-1	0	0	0	0	4.95055	0.13695	0.0115	0.4032	0.417338	0.0086339	0.3773	2.94039	0	1.07269	6.66823	0.0545545	23.1701	5.33777	10.12	7.71
19	1	2011	K70	0	0	0	0.693147	0	0	0	3.3673	15.1397	0	0	0	0.133333	5.69871	0.543696	0.1931	0.6822	0.214984	0.000180299	0.2002	3.28602	2.31911	0.0076838	4.94164	0.0156169	57.9434		9.95	9.35
19	3	2011	C39	0	0	0	5.19296	4.69135	4.33073	3.58352	3.4012	0.210908	0.869435	0.88162	0	0	6.12295	0.269682	0.138	0.8274	0.180115	0.0460797	0.7077	2.86305	0.895138	2.06592	8.67676	0.0872509	35.7641	5.96832	8.55	7.42
19	5	2011	O81	0	1	0	3.46574	2.48491	2.99573	0	0.693147	-0.552941	0.873647	0.82438	0	0	7.16003	0.894582	-0.0036	0.8373	0.0513935	0.0268254	0.4952	2.71177	0.693147	1.14201	8.00803	0.0449747	9.52079	7.83478	10.04	7.74
19	5	2011	I65	0	1	1	0	0	0	0	0	-1	0	0	0	0	4.95315	0.138932	0.0045	0.4633	0.311569	0.0852043	0.3773	2.99188	0	2.93355	6.62141	0.00724814	16.2369	5.31542	10.04	7.74
19	2	2011	C38	1	1	0	2.3979	1.38629	2.30259	0	2.07944	-0.755503	0.651405	0.716553	0	0	5.7575	0.100524	0.1102	0.4068	0.218881	0.021513	0.1347	3.00131	2.38639	6.92866	8.897	0.0338884	28.3099	6.10866	10.04	7.74
19	2	2012	S90	0	1	0	2.70805	2.07944	2.30259	1.60944	4.35671	2.45714	0.744802	0.88	0.0451042	0	4.58185	0.137633	0.0776	0.3383	0.110349	0.0171781	0.1335	3.04879	1.71041	10.1567	6.47235	0.029575	33.8809	5.05874	9.37	8.65
19	5	2012	L72	0	1	0	2.19722	1.38629	2.94444	0.693147	1.94591	1.23077	0.71875	0.666667	0	0	6.95414	0.854032	0.0276	0.815	0.0967765	0.0274791	0.4952	2.77607	0.946144	1.43976	8.06149	0.0485738	11.1204	7.75947	9.37	8.65
19	3	2012	C39	0	0	0	5.0689	4.69135	4.48864	3.71357	4.75359	-0.164132	0.888869	0.8913	0.0282	0	6.36301	0.437781	0.0857	0.7312	0.19035	0.0948837	0.7077	2.91857	1.05613	0.986616	8.6663	0.125496	35.6864	5.82028	8.37	8.34
19	5	2012	L72	0	1	1	1.94591	0	2.07944	0	0	-1	0	0	0	0	6.01562	0.116921	0.0591	0.8475	0.404199	0.00204678	0.494	3.04086	0.693147	1.13642	8.4722	0.0842285	36.5308	6.09477	9.37	8.65
19	1	2012	K70	0	0	0	0	0	0	0	2.77259	4.80902	0	0	0	0.0666667	5.79728	0.538781	0.1733	0.593	0.351519	0.000170377	0.2002	3.32274	2.2882	0.000467609	4.94876	0.0134002	54.5951	8.74183	12.06	13.02
19	5	2013	L72	0	1	1	0.693147	0	0	0	0	-1	0	0	0	0	6.06443	0.103193	0.0608	0.7966	0.434873	0.0230419	0.494	3.08754	1.09861	1.0043	8.49617	0.00423503	40.1632	5.96066	9.35	8.76
19	3	2013	C39	0	0	0	4.58497	4.17439	4.11087	3.85015	5.00395	-0.059199	0.888793	0.904359	0.024	0	6.87967	0.619171	0.0809	0.7216	0.174594	0.0231107	0.7077	2.97117	1.23321	0.628517	8.89289	0.0389199	28.025	6.82536	8.28	8.45
19	1	2013	K70	0	0	0	0	0	0	0	3.46574	9.87719	0	0	0	0	6.03104	0.5022	0.12	0.8291	0.445379	0.000170377	0.2082	3.35816	2.38482	0.000135783	4.95583	0.0163099	51.7971	8.52085	12.15	13.2
19	2	2013	C38	1	1	0	4.15888	0.693147	3.93183	0	2.63906	-0.764982	0.88489	0.807164	0.0318232	0	5.82416	0.132906	0.0874	0.553	0.266074	0.0202124	0.1347	3.09611	2.28045	5.13473	9.09111	0.0164896	25.1861	6.18253	9.35	8.76
19	5	2013	L72	0	1	0	2.70805	0.693147	2.07944	0	2.07944	2.5	0.493827	0.592593	0	0	7.28142	0.795727	0.0255	0.8184	0.0822042	0.010188	0.4087	2.83649	1.19392	0.399556	8.32312	0.0445463	8.63535	8.30706	9.35	8.76
19	2	2013	S90	0	1	0	2.83321	2.07944	2.48491	1.60944	3.91202	0.99469	0.861678	0.836565	0.0481959	0	4.69495	0.187312	0.0904	0.2154	0.110929	0.0662858	0.1491	3.09512	1.82013	8.58278	6.47851	0.0402676	39.8467	5.1423	9.35	8.76
19	3	2014	C39	0	0	0	3.52636	2.94444	3.80666	3.55535	5.27811	0.0573829	0.875962	0.876629	0.0118	0	6.95144	0.617403	0.0617	0.7962	0.259133	0.014711	0.6363	3.02115	1.42359	0.600027	8.72988	0.0351745	11.506	7.10673	7.85	9.74
19	2	2014	S90	0	1	0	2.63906	1.38629	2.83321	0.693147	4.04305	0.565006	0.75	0.846939	0.0395952	0	4.71227	0.213197	0.0642	0.2131	0.200567	0.0601684	0.15	3.13939	1.89292	11.9266	6.33505	0.00980004	38.612	4.99136	10.48	11.55
19	1	2014	K70	0	0	0	0	0	0	0	2.70805	3.33184	0	0	0	0	6.17883	0.480995	0.0857	0.7132	0.138562	0.000170377	0.2082	3.39237	2.47293	3.90297e-05	4.92725	0.0143461	49.0718	8.38962	10.69	11
19	5	2014	L72	0	1	1	0.693147	0.693147	0.693147	0	0.693147	-0.270833	0	0	0	0	6.11763	0.187535	-0.1048	0.6687	0.278085	0.0135914	0.4711	3.13215	1.31219	1.09671	8.52615	0.0378915	37.3064	5.85037	10.48	11.55
19	1	2015	K70	0	0	0	0	0	0	0	2.70805	1.88724	0	0	0	0	6.68519	0.657062	0.0384	0.7105	0.117661	0.000238491	0.2082	3.42544	2.5539	0	5.25227	0.0139889	52.0099	8.35777	11.18	11.49
19	3	2015	C39	0	0	0	2.56495	2.3979	3.43399	3.2581	5.29832	-0.198356	0.899306	0.849112	0.0151472	0	6.80047	0.663016	0.0505	0.7684	0.261939	0.040921	0.6363	3.06874	1.60182	0.887169	8.78753	0.00224778	13.6307	6.84035	5.82	10.3
19	5	2015	L72	0	1	0	1.09861	0.693147	1.60944	0.693147	2.83321	5.82927	0.5	0.653061	0	0	8.09631	0.798286	0.0418	0.45	0.112663	0.0463929	0.3642	2.94737	1.49124	3.88944	9.59927	0.00607798	6.51156	8.61583	9.79	11.57
19	5	2015	L72	0	1	1	1.94591	0	1.94591	0	1.38629	0.280488	0	0	0	0	6.08222	0.174983	-0.0166	0.2311	0.121501	0.17352	0.4711	3.17485	1.27629	1.12854	8.4105	0.104012	29.0942	5.75626	9.79	11.57
19	2	2015	S90	0	1	0	2.07944	1.09861	2.56495	2.19722	4.43082	0.860987	0.691358	0.844291	0.0415491	0	4.81522	0.36587	0.0607	0.1229	0.1089	0.0226587	0.1479	3.18179	1.97441	14.1942	6.37843	0.027032	40.2474	5.34225	9.79	11.57
19	2	2015	C38	1	1	0	3.98898	2.56495	3.2581	0.693147	2.89037	-0.879952	0.930436	0.883346	0.0322916	0.0952381	6.4066	0.163774	0.0028	0.3138	0.154349	0.0113415	0.1347	3.1827	2.19265	2.70964	8.99082	0.0239628	24.0244	6.35562	9.79	11.57
19	3	2016	C39	0	0	0	2.19722	1.60944	2.83321	2.70805	5.44674	-0.164833	0.899063	0.872358	0.0148789	0	7.54716	0.309024	0.0391	0.76	0.340341	0.12557	0.2868	3.11417	1.75801	1.51646	8.67982	0.224593	15.1401	6.70738	7.28	10.07
19	5	2016	L72	0	1	1	1.09861	0	0.693147	0	1.09861	-0.454545	0	0	0.00279369	0	6.15273	0.190285	0.0388	0.4714	0.119085	0.00967328	0.4746	3.2158	1.4781	0.942525	8.30524	0.0969311	24.861	5.61302	7.85	11.21
19	1	2016	C26	0	1	0	3.80666	2.19722	3.55535	1.94591	1.09861	-0.914796	0.948926	0.925078	0.042191	0.277778	4.79825	0.170184	0.1042	0.4869	0.100364	0.092985	0.4109	2.39589	0.693147	11.7261	7.25205		46.8672		6.93	8.05
19	2	2016	S90	0	1	0	2.83321	2.07944	2.19722	1.09861	4.45435	0.546579	0.895868	0.82	0.0450139	0	5.28139	0.582156	0.0422	0.2589	0.0835298	0.00709313	0.1449	3.22246	2.06945	8.3865	6.46303	0.0191969	43.5988	5.69491	7.85	11.21
19	5	2016	L72	0	1	0	1.09861	0	1.09861	0.693147	2.07944	0.909091	0	0	0.000234151	0	8.35213	0.816394	0.045	0.7372	0.0741939	0.0164982	0.3639	2.99852	1.67398	3.2676	9.82325	0.0649439	6.5784	8.74918	7.85	11.21
19	1	2016	K70	0	0	0	0	0	0	0	3.21888	2.66705	0	0	0	0	7.51571	0.821369	0.0313	0.9302	0.0382609	0.000170377	0.2082	3.45746	2.6288	0	5.88332	0.00171939	33.0224	8.97844	8.26	11.56
19	5	2017	L72	0	1	0	3.17805	1.09861	0.693147	0	2.70805	2.3242	0.743764	0	0	0	8.4611	0.816934	0.0399	0.8823	0.0648611	0.0105482	0.3615	3.04718	1.83508	3.17731	9.90843	0.0270586	6.51295	8.84106	7.82	11.2
19	5	2017	L72	0	1	1	0	0	1.38629	0.693147	1.60944	-0.0502283	0	0	0.00133503	0	6.06727	0.0872238	0.019	0.7173	0.0641737	0.0153621	0.4764	3.25514	1.55814	17.8719	8.20029	0.0212082	28.5368	5.59338	7.82	11.2
19	1	2017	K70	0	0	0	1.94591	1.09861	0	0	2.89037	1.3134	0.88	0	0	0	9.0213	0.855773	0.0367	0.9904	0.0634998	0.00484456	0.7613	3.48848	2.69848	1.10433	7.48324	0.0405901	27.8721	8.89298	8.09	11.87
19	2	2017	S90	0	1	0	3.73767	2.94444	1.79176	0	4.17439	-0.0290771	0.816	0.831758	0.0390289	0	5.45816	0.628915	0.055	0.4604	0.0919696	0.0245358	0.1449	3.26155	2.16668	8.90641	6.4708	0.0178358	42.1172	6.13523	7.82	11.2
19	2	2017	C38	1	1	0	4.5326	3.09104	4.12713	2.07944	3.43399	-0.850462	0.913946	0.92128	0.033678	0.0869565	6.34314	0.15437	0.1557	0.4999	0.100459	0.0393405	0.1347	3.26239	2.18014	2.74048	9.12805	0.0169821	22.6336	6.56905	7.82	11.2
19	3	2017	C39	0	0	0	2.94444	2.83321	2.19722	1.60944	5.44674	-0.269407	0.887901	0.810185	0.0269341	0	7.65105	0.389247	0.0171	0.9723	0.201117	0.234995	0.2637	3.15763	1.90805	1.4132	8.50188	0.213058	11.8691	6.64626	7.25	10.23
19	1	2018	K70	0	0	0	1.60944	0.693147	0	0	2.89037	1.37379	0.5	0.8125	2.42326e-05	0	8.93544	0.859335	0.0473	0.9907	0.0363281	0.00379793	0.7613	3.51857	2.38123	1.11442	7.54486	0.0163295	32.8114	9.04779	7.9	12.11
19	5	2018	L72	0	1	1	2.3979	0	0	0	1.38629	-0.608696	0	0	0.00495952	0	6.09012	0.0976758	0.0112	0.9541	0.0451072	0.0113724	0.4764	3.29299	1.4604	16.9472	7.85438	0.021868	30.5415	5.76577	7.78	11.53
19	3	2018	C39	0	0	0	5.19296	4.30407	0	0	5.27811	-0.440305	0.960068	0.88	0.0645235	0	7.55485	0.605061	-0.2235	1.0987	0.132504	0.103868	0.2637	3.19928	2.03938	1.50192	8.52298	0.0626598	8.60131	6.48608	7.16	10.56
19	5	2018	L72	0	1	0	3.66356	2.70805	0	0	2.56495	0.565217	0.953832	0.890211	0	0.1	8.37568	0.801002	0.045	0.956	0.0413828	0.005117	0.183	3.09358	1.76294	2.56819	9.71033	0.0277462	6.62334	8.99156	7.78	11.53
19	1	2018	C26	0	0	0	2.70805	1.79176	0	0	3.09104	-0.29011	0.931916	0.716735	0.0314986	0.05	6.1578	0.527784	0.0568	0.9362	0.0837703	0.100944	0.4883	2.92586	1.08043	4.01526	7.84346	0.014882	26.8132	6.55128	7.79	8.52
19	3	2019	C39	0	0	0	4.79579	4.43082	0	0	5.27811	-0.46315	0.944741	0.967826	0.241799	0	7.2885	0.661928	-0.1538	0.8529	0.0174521	0.0178415	0.2537	3.23926	2.05538	1.88787	8.10198	0.0549718	-49.9953	5.59769	7.18	12.34
19	2	2019	C38	1	1	0	3.61092	2.07944	0	0	3.58352	-0.859984	0.943123	0.95426	0.0416633	0.0909091	6.42733	0.205303	0.0525	0.8414	0.170008	0.00865983	0.1347	3.33619	2.08804	2.71775	8.92824	0.0100608	23.2823	6.48698	7.83	13.67
19	1	2019	K70	0	0	0	0	0	0	0	1.94591	-0.148649	0	0.48	2.03152e-05	0	8.85259	0.80533	0.0633	0.9973	0.0432299	0.00227564	0.7613	3.54778	2.2736	0.388086	7.71957	0.0162855	38.3062	8.82303	7.11	13.02
19	5	2019	L72	0	1	1	0	0	0	0	0.693147	-0.896175	0	0	0.00434314	0	6.12247	0.111838	0.0168	0.6521	0.169698	0.0302158	0.4764	3.32946	1.66916	15.956	7.65397	0.000606467	34.3228	5.74031	7.83	13.67
19	5	2019	L72	0	1	0	2.63906	2.07944	0	0	2.56495	0.245902	0.769965	0.936719	0	0.111111	8.34072	0.798924	0.0418	0.988	0.043855	0.00566127	0.183	3.13792	1.74538	2.57153	9.49288	0.0262851	5.53231	9.13395	7.83	13.67
20	3	2007	C35	0	1	0	4.04305	2.63906	0	0	0	-1	0.976033	0.885813	0.0488	0	4.13799	0.215383	0.069	0.6316	0.519306	0.00634757	0.6846	2.07737	0.693147	1.99648	6.18621		32.1908
20	7	2007	C39	0	1	0	2.48491	1.09861	2.07944	0	0	-1	0.882653	0.777778	0.0479193	0	4.22234	0.329618	0.0653	0.5745	0.477836	0.0523838	0.4088	2.61395	0.693147	1.84769	7.5606		26.4742
20	2	2007	C38	1	1	0	2.19722	0	2.48491	0	1.60944	-0.34626	0.7	0	0	0	5.82982	0.110381	0.1487	0.3984	0.323632	0.0411353	0.1347	2.77955	2.17736	4.24537	9.09963	0.010301	20.4899	5.56549
20	5	2007	F52	0	1	0	0	0	0	0	0	-1	0	0	0	0	5.11148	0.49659	0.0969	0.5769	0.403908	0.161187	0.6	2.90467	0	3.83148	7.53209		22.6351
20	3	2007	C30	0	1	0	0	0	0	0	0	-1	0.5	0	0	0	4.09606	0.345771	0.1444	0.3548	0.147334	0.002251	0.3318	2.49305	2.31911	10.189	5.76832	0.0617262	42.4622	5.42361
20	2	2007	D44	1	1	0	0	0	0	0	0.693147	2.47368	0	0	0	0	6.93667	0.40491	0.0212	0.8492	0.0286356	0.0805059	0.5454	2.70567	1.88707	2.24072	8.35913	0.0338368	12.8716	6.22612
20	5	2008	F52	0	1	0	0	0	0	0	0	-1	0	0	0	0.0909091	5.22356	0.497789	0.1094	0.7427	0.204671	0.234995	0.6	2.95799	0	3.51595	7.56528		22.1037	7.0351	9.59	7.34
20	2	2008	C38	1	1	0	2.30259	0	2.48491	0	1.38629	-0.59322	0.48	0.7	0	0	5.64907	0.0697986	0.0953	0.778	0.327838	0.0476914	0.1347	2.83977	2.23064	6.76616	9.02762	0.0275429	20.1083	5.74732	9.59	7.34
20	3	2008	C30	0	1	0	0	0	0	0	0	-1	0	0	0	0	4.3129	0.381446	0.1276	0.6052	0.134462	0.0385826	0.3318	2.57247	2.41293	46.6605	5.78996	0.0272082	45.3054	5.77238	8.62	4.56
20	7	2008	C39	0	1	0	2.3979	0.693147	2.63906	0.693147	0	-1	0.888889	0.90535	0.045816	0.136364	4.19815	0.280967	0.0524	0.7528	0.39453	0.112163	0.4088	2.68464	0.854415	1.91497	7.91279		21.1702	5.01316	8.62	4.56
20	2	2008	D44	1	1	0	0	0	0	0	0	-1	0	0	0	0	6.81347	0.541113	0.0184	1.0498	0.0595847	0.157492	0.5454	2.77035	2.02815	3.25162	8.30771	0.0138448	3.27249	6.3236	9.39	5.97
20	3	2008	C35	0	1	0	3.17805	2.3979	0	0	0	-1	0.792388	0	0.0396915	0.0555556	4.07927	0.114697	0.0711	0.8069	0.474305	0.0427035	0.6846	2.19538	1.09861	2.2246	6.1717		26.1252	5.36243	8.66	6.26
20	5	2009	F52	0	1	0	0	0	0	0	0	-1	0	0	0	0.105263	5.57861	0.553647	0.0916	0.6532	0.213301	0.0344468	0.621	3.00861	0	2.38688	8.18619	0.115835	20.7389	7.06105	9.59	7.34
20	3	2009	C35	0	1	0	1.60944	0	2.56495	0	0	-1	0.625	0.777778	0.0480997	0	4.18154	0.107534	0.0667	0.5848	0.462159	0.118553	0.6846	2.30093	1.08401	1.87742	6.16331	0.0623242	28.4008	5.19883	8.66	6.26
20	2	2009	C38	1	1	0	1.60944	0	2.30259	0	1.09861	-0.673036	0.78125	0.48	0	0	5.70548	0.0965254	0.0885	0.3616	0.346093	0.0504029	0.1347	2.89656	2.27529	7.61458	9.04062	0.0052526	26.6696	5.75281	9.59	7.34
20	3	2009	C30	0	1	0	0	0	0	0	0	-1	0	0	0	0	4.32426	0.309714	0.1184	0.4372	0.0668629	0.0531863	0.3318	2.64604	2.4987	44.1314	5.83481	0.0210229	36.2967	5.79486	8.62	4.56
20	7	2009	C39	0	1	0	2.30259	1.09861	2.3979	1.60944	0	-1	0.693878	0.896552	0.0466464	0.0588235	4.18323	0.272161	0.0099	0.5267	0.337399	0.0547177	0.3899	2.75066	1.06471	1.89212	7.68018	0.050072	13.9973	4.96294	8.62	4.56
20	1	2009	C27	0	1	1	0	0	0	0	0	-1	0	0	0	0	3.39119	0.963965	-0.0003	0.1692	0.00632576	0.141799	0.2551	3.04653	1.38629	0	5.67332	0.0342625	47.1215	5.37274	7.73	4.72
20	2	2009	D44	1	1	0	0	0	0	0	0	-1	0	0	0	0	7.03041	0.503836	0.0253	0.8743	0.0475488	0.0883145	0.5454	2.83111	2.15176	3.09862	8.27538	0.0103138	3.4126	6.42083	9.39	5.97
20	5	2010	F52	0	1	0	0	0	0	0	0	-1	0	0	0	0.0909091	5.81703	0.614243	0.0767	0.7296	0.198766	0.105394	0.621	3.05679	0	1.79711	8.31042	0.0762991	19.6462	7.21598	10.12	7.71
20	7	2010	C39	0	1	0	2.07944	1.38629	2.3979	0	1.79176	-0.590818	0.882222	0.735537	0.0454186	0.0476191	4.23857	0.290046	0.0319	0.2211	0.271594	0.0854178	0.3899	2.81259	1.2311	1.85767	7.70661	0.0077703	16.8609	5.22053	8.22	4.12
20	3	2010	C30	0	1	0	0	0	0	0	0	-1	0	0	0	0	4.61217	0.410177	0.1013	0.4572	0.221084	0.0810111	0.3318	2.71457	2.57769	31.5238	6.09582	0.0382834	38.9048	5.76126	8.22	4.12
20	2	2010	D44	1	1	0	0	0	0	0	0.693147	-0.552941	0	0	0	0	7.14767	0.58094	0.0258	1.004	0.0148823	0.193323	0.5454	2.88839	2.26176	3.02515	8.2388	0.123319	0.56586	6.57229	9.45	6.25
20	3	2010	C35	0	1	0	2.19722	1.60944	1.60944	0.693147	1.94591	-0.306667	0.716049	0.78125	0.0332431	0	4.47626	0.271207	0.063	0.1336	0.242859	0.219723	0.6846	2.39639	1.26743	3.78897	6.21261	0.185107	25.0794	5.56732	8.46	5.79
20	2	2010	C38	1	1	0	2.19722	1.09861	1.60944	0	1.79176	-0.609005	0.512111	0.78125	0.00223104	0	5.74893	0.101122	0.103	0.2461	0.227535	0.0201738	0.1347	2.9503	2.34853	7.05143	9.05345	0.0440842	27.6479	5.87851	10.12	7.71
20	2	2011	D44	1	1	0	0.693147	0.693147	0	0	0	-1	0.75	0	0	0	7.29842	0.667547	0.0116	1.0731	0.0202803	0.16943	0.5454	2.94256	2.36085	2.99117	8.23084	0.0623337	0.419146	6.79847	9.42	7.77
20	3	2011	C35	0	1	0	3.46574	2.07944	2.99573	1.60944	2.07944	-0.694106	0.827187	0.809993	0.0509861	0	5.60007	0.194548	0.0313	0.5068	0.353833	0.175316	0.5133	2.48353	1.23054	6.03963	6.29711	0.275541	27.2579	6.04322	8.47	5.34
20	5	2011	F52	0	1	0	0	0	0	0	0	-1	0	0	0	0.105263	6.07435	0.544206	0.0724	0.9055	0.297293	0.0728915	0.5318	3.10276	0	1.32299	8.43728	0.0047264	19.1213	7.36976	10.04	7.74
20	3	2011	N78	1	1	0	0	0	0	0	0.693147	-0.552941	0	0.5	0	0	4.92843	0.508813	0.0775	0.3787	0.260107	0.116976	0.3318	2.7787	2.65089	23.8479	6.3315	0.0477986	39.2967	5.73301	8.17	4.13
20	7	2011	C39	0	1	0	2.56495	1.09861	1.60944	0	1.79176	-0.791223	0.892622	0.82	0.0350661	0.0454546	4.27481	0.315375	0.0192	0.3477	0.233582	0.126484	0.3899	2.8709	1.43617	1.71907	7.66482	0.0207207	16.5226	5.32217	8.17	4.13
20	2	2012	C38	1	1	0	3.46574	0	2.3979	0.693147	0.693147	-0.977376	0.822314	0.37037	0.0320449	0	5.84594	0.130811	0.1337	0.5826	0.285781	0.0150569	0.1347	3.04983	2.42387	4.36231	8.94351	0.0729659	25.9539	6.09166	9.37	8.65
20	2	2012	D44	1	1	0	0	0	0	0	0	-1	0	0	0	0	7.45287	0.670248	0.0538	0.9869	0.0279637	0.112405	0.5454	2.99394	2.451	2.83251	8.15018	0.0122899	10.1247	7.16744	8.05	7.24
20	5	2012	F52	0	1	0	0	0	0	0	0	-1	0	0	0	0	6.14536	0.545698	0.0587	0.9588	0.341086	0.0290302	0.5318	3.1467	0	1.17733	8.36007	0.0466625	19.5994	7.43852	9.37	8.65
20	7	2012	C39	0	1	0	2.63906	1.60944	2.70805	1.60944	2.89037	-0.876437	0.892132	0.92326	0.0447201	0.05	4.306	0.323039	0.0235	0.4504	0.168609	0.101534	0.3899	2.926	1.49821	1.59622	7.59337	0.000983109	16.9005	5.40751	6.21	5.7
20	3	2012	D46	1	1	0	0	0	0	0	1.79176	-0.73811	0	0	0	0	4.96996	0.456757	0.0613	0.4574	0.115618	0.1399	0.3244	2.83897	2.7191	21.7533	6.51619	0.0234904	31.6269	5.66856	6.21	5.7
20	7	2013	C39	0	1	0	2.48491	1.79176	2.07944	0	2.3979	-0.936432	0.897778	0.85	0.0470887	0.0625	4.32667	0.328708	0.0282	0.424	0.155943	0.0462725	0.3899	2.97823	1.62801	1.49657	7.56683	0.0332959	17.195	5.54628	6.14	5.84
20	5	2013	F52	0	1	0	0	0	0	0	0	-1	0	0	0	0	6.1955	0.540109	0.0591	0.8904	0.369905	0.00992883	0.5418	3.1888	0	1.16867	8.31287	0.0363385	19.4172	7.52416	9.35	8.76
20	3	2013	C35	0	1	0	4.40672	3.55535	4.00733	0.693147	3.89182	-0.196148	0.889446	0.88	0.0863726	0	5.73771	0.248899	0.0183	0.5156	0.243089	0.0558133	0.5133	2.63787	1.26715	5.69219	7.62266	0.00176366	20.488	5.56282	6.2	7.37
20	3	2013	D46	1	1	0	0	0	0	0	0.693147	-0.967765	0	0	0	0	5.22706	0.544197	0.0583	0.4626	0.0924221	0.193282	0.3152	2.89581	2.77259	22.8592	6.56948	0.151901	29.4075	5.75146	6.14	5.84
20	2	2014	D44	1	1	0	1.94591	1.09861	0.693147	0	1.09861	-0.937969	0.64	0.64	0	0	7.7403	0.455475	0.1116	0.959	0.0207965	0.0304345	0.4269	3.08942	2.34455	2.48162	8.20686	0.0512309	19.5221	7.62505	8.62	9.19
20	2	2014	C38	1	1	0	3.46574	1.60944	4.21951	0	2.77259	-0.810827	0.858223	0.912576	0.0321999	0	5.92605	0.171864	0.0828	0.3935	0.264859	0.0228678	0.1347	3.14034	2.15298	5.00746	9.09885	0.00119055	26.7736	6.3768	10.48	11.55
20	7	2014	C39	0	1	0	2.48491	1.60944	2.30259	0.693147	2.89037	-0.907818	0.825208	0.867188	0.0556102	0.0555556	4.34741	0.33061	0.0258	0.1867	0.183639	0.028814	0.3899	3.02786	1.72081	1.41778	7.48717	0.0327802	17.48	5.76192	8.1	5.94
20	5	2014	F52	0	1	0	0	0	0	0	0	-1	0	0	0	0	6.11411	0.472352	0.0704	0.7056	0.398002	0.00354728	0.5418	3.22919	0	1.21345	8.24958	0.0412328	18.2709	7.54346	10.48	11.55
20	3	2015	D46	1	1	0	0	0	0	0	1.79176	-0.865683	0	0.64	0	0	5.49258	0.588091	0.083	0.366	0.152372	0.0905518	0.292	3.00062	2.77259	41.8354	6.48768	0.0558446	28.4906	5.77219	8.9	7.29
20	2	2015	D44	1	1	0	1.94591	0.693147	1.38629	0	1.94591	-0.83882	0.882716	0	0	0	7.73145	0.424879	0.125	0.919	0.0277242	0.0272688	0.4269	3.13394	2.43612	2.45514	8.18088	0.0375586	22.954	7.51777	6.36	7.63
20	7	2015	C39	0	1	0	2.56495	1.38629	2.19722	0	2.56495	-0.95166	0.878472	0.882812	0.0522597	0.0555556	4.45541	0.320136	0.0133	0.1141	0.180346	0.0711679	0.3899	3.07514	1.81414	1.93332	7.4776	0.00141957	14.964	5.89311	8.9	7.29
20	5	2015	F52	0	1	0	0	0	0	0	0	-1	0	0	0	0	6.13604	0.453592	0.0781	0.6042	0.386063	0.00301333	0.5323	3.26802	0	1.12459	8.22067	0.0498333	19.2994	7.51939	9.79	11.57
20	7	2016	C39	0	1	0	2.3979	1.09861	2.3979	1.38629	3.3322	-0.902383	0.778435	0.905325	0.0498028	0.105263	4.47101	0.317918	0.009	0.1873	0.130948	0.0724106	0.3899	3.12029	1.88273	1.78676	7.51425	0.00707488	13.3571	5.90781	7.13	7.4
20	2	2016	D44	1	1	0	2.48491	1.09861	2.19722	0	0	-1	0.86	0.917355	0	0.0588235	7.90454	0.450682	0.0643	1.0485	0.0406291	0.050954	0.4269	3.17656	1.92668	2.00588	8.17836	0.0175519	11.7951	7.46822	7.42	7.69
20	5	2016	F52	0	1	0	0	0	0	0	0	-1	0	0	0	0	6.04825	0.394999	0.0538	0.6495	0.39133	0.0552674	0.5323	3.30539	0	1.18239	8.17836	0.00957559	18.8761	7.43529	7.85	11.21
20	2	2016	C38	1	1	0	3.98898	2.07944	3.63759	1.38629	2.99573	-0.904587	0.923484	0.926697	0.0326963	0.0869565	6.41512	0.179453	0.2041	0.4956	0.242499	0.0163187	0.1347	3.22334	2.21144	2.62829	9.14644	0.0174668	25.1983	6.45357	7.85	11.21
20	3	2016	C35	0	1	0	4.61512	3.78419	4.46591	3.55535	5.20949	1.13647	0.887706	0.863724	0.049793	0	6.79117	0.497673	0.0267	0.5749	0.275081	0.225325	0.5133	2.83224	1.47805	3.22288	8.28476	0.364755	24.9768	6.20718	6.18	8.56
20	3	2016	D46	1	1	0	0	0	0	0	0.693147	-0.976268	0	0	0	0	6.43187	0.152379	0.0593	0.7125	0.147353	0.0631502	0.5662	3.04918	2.77259	28.7595	7.04665	0.0458481	40.769		7.13	7.4
20	3	2017	C35	0	1	0	5.58725	4.7185	4.49981	3.89182	5.12396	1.32432	0.897883	0.901717	0.0962918	0	6.82561	0.550726	-0.0347	0.7339	0.173895	0.0715001	0.5133	2.88945	1.56062	3.26584	8.15995	0.120714	10.9729	6.00562	6.14	8.89
20	3	2017	D46	1	1	0	2.19722	1.60944	0	0	0.693147	-0.971898	0.814815	0	0.0230079	0	6.5178	0.175362	0.0541	0.7663	0.155809	0.0543708	0.6873	3.09549	2.77259	25.6692	7.07072	0.0405328	38.0668		7.1	6.79
20	5	2017	F52	0	1	0	0	0	0	0	0	-1	0	0	0	0	6.05159	0.384643	0.0558	0.8284	0.379161	0.0289965	0.5323	3.34142	0	1.13115	8.10742	0.0299763	17.3038	7.5264	7.82	11.2
20	1	2017	C26	0	1	1	1.79176	1.38629	0	0	1.94591	-0.767533	0.804734	0	0.0359543	0	5.62121	0.271909	0.0779	0.4856	0.196542	0.00324889	0.373	3.36875	1.53533	1.91693	6.98008	0.0511515	24.1815	6.64474	5.69	7.36
20	2	2017	D44	1	1	0	3.09104	2.48491	2.07944	0	2.19722	-0.775185	0.899408	0.722222	0	0.05	7.88449	0.480776	0.0179	1.1668	0.0329957	0.0631608	0.4269	3.21745	1.79176	1.98431	8.15508	0.00192298	3.44199	7.59765	7.34	8.3
20	3	2018	C35	0	1	0	5.24702	4.62497	0	0	5.64897	2.91371	0.862231	0.85038	0.0900672	0	6.83653	0.4816	-0.0743	0.909	0.162957	0.0634426	0.5317	2.94357	1.57652	3.05016	8.08518	0.0105895	1.46322	6.16995	6.09	9.21
20	1	2018	C26	0	1	1	1.94591	1.09861	0	0	1.09861	-0.932391	0.89225	0.72	0.0336128	0	5.74831	0.34333	0.0435	0.7564	0.0850329	0.00293083	0.373	3.4026	1.57554	1.63711	6.91473	0.0256597	19.315	6.74597	5.46	7.88
20	5	2018	F52	0	1	0	0	0	0	0	0	-1	0	0	0	0	6.08854	0.371784	0.0606	0.9937	0.377537	0.0153188	0.5323	3.3762	0	1.0465	8.09468	0.0288075	16.6391	7.61978	7.78	11.53
20	3	2018	D46	1	1	0	3.61092	1.94591	0	0	1.79176	-0.862579	0.928443	0.909722	0.0357129	0	6.8131	0.330266	0.061	1.0723	0.158508	0.0751377	0.6873	3.13975	2.21784	19.1162	7.1285	0.0386942	43.4087	5.88477	7.02	8.03
20	2	2018	D44	1	1	0	2.48491	0.693147	0	0	1.60944	-0.890063	0.72	0.9375	0	0.0526316	7.96935	0.501899	0.0393	1.1668	0.0518544	0.0267961	0.4281	3.25672	1.62049	2.48474	8.17188	0.00539365	6.00843	7.64163	7.35	8.58
20	7	2018	C39	0	1	0	3.55535	2.56495	0	0	3.58352	-0.899542	0.892318	0.933706	0.0662264	0	5.56407	0.635964	0.0689	0.6093	0.124945	0.0898724	0.4888	3.2049	1.81656	2.34054	7.97488	0.186953	20.8877	6.81701	7.02	8.03
20	2	2018	C38	1	1	0	4.74493	2.70805	0	0	3.21888	-0.894131	0.93907	0.91527	0.0367166	0.0869565	6.32761	0.223124	0.076	0.7183	0.142316	0.0301686	0.1347	3.29997	2.12428	3.09091	9.13076	0.00463994	23.1229	6.55793	7.78	11.53
20	7	2019	C39	0	1	0	3.17805	2.48491	0	0	3.04452	-0.944938	0.95619	0.945801	0.0655535	0	5.76133	0.561398	0.0316	0.5147	0.254109	0.018533	0.4426	3.24466	1.82853	2.08211	8.079	0.0946378	17.824	6.70905	6.37	9.71
20	5	2019	F52	0	1	0	0	0	0	0	0	-1	0	0	0	0	6.06664	0.354834	0.0315	0.9607	0.400902	0.00434213	0.5323	3.4098	0	1.07054	8.05134	0.0347072	14.8297	7.69876	7.83	13.67
20	3	2019	D46	1	1	0	3.13549	1.60944	0	0	2.19722	-0.781767	0.973424	0.950908	0.0252103	0	6.99335	0.40869	0.0552	1.0317	0.146996	0.187618	0.6873	3.18213	1.44895	16.1223	7.36834	0.152419	41.716	6.29499	6.37	9.71
20	1	2019	C26	0	1	1	0	0	0	0	1.38629	-0.910686	0.902222	0.763889	0.0336365	0	5.73696	0.32825	0.0236	0.7749	0.0640936	0.0060157	0.373	3.43535	1.63635	1.61363	6.89871	0.0169657	17.1972	6.76968	4.83	9.29
20	2	2019	D44	1	1	0	3.09104	2.70805	0	0	2.19722	-0.781767	0.964965	0.816326	0	0	8.09892	0.4456	0.0541	1.1668	0.0363473	0.0180113	0.5493	3.29451	1.57022	2.24979	8.16023	0.0300386	8.67757	7.84021	6.93	11.52
20	3	2019	C35	0	1	0	3.21888	2.19722	0	0	5.89715	3.97057	0.944656	0.874233	0.0643842	0	5.81216	0.205277	0.2401	0.4038	0.0472816	0.199134	0.5317	2.9949	1.66169	2.27431	7.02554		13.7228	6.76176	7.11	11.04
21	4	2007	C17	0	0	0	0.693147	0	1.38629	0	0	-1	0	0.722222	0	0	4.50644	0.381021	0.0974	0.7654	0.223195	0.0742422	0.285	2.70292	0.693147	8.28274	7.44833		27.4988
21	1	2007	N78	1	1	1	0	0	0	0	0	-1	0	0	0	0	4.43045	0.212979	0.088	0.5409	0.40576	0.0455417	0.2863	1.9898	0	10.0201	5.55296		35.4284
21	2	2007	C36	0	0	0	0	0	1.60944	0	0.693147	-0.5	0	0	0.0177753	0	6.41908	0.409687	0.1315	0.5286	0.344022	0.0962685	0.4103	2.4761	1.34373	2.87289	8.98832	0.00189105	24.7897	7.22687
21	3	2007	N78	1	0	0	0	0	0	0	0	-1	0	0	0	0	5.32736	0.29758	0.1484	0.3388	0.140759	0.0184181	0.30312	2.77641	1.94591	21.5585	5.44674	0.0854731	79.1567	6.28483
21	4	2008	C17	0	0	0	2.30259	1.38629	0	0	0	-1	0.829932	0	0	0	4.66633	0.439186	0.0793	0.9378	0.00632576	0.196955	0.285	2.76778	1.09861	10.3474	7.38833		26.7025	5.51075	9.07	6.18
21	1	2008	C27	0	1	1	0	0	0	0	0	-1	0	0	0	0	3.5927	0.931354	0.0509	0.3366	0.00632576	0.0012555	0.2551	2.99784	1.09861	0.918075	6.11147		45.8288	4.89325	7.73	4.72
21	2	2008	C36	0	0	0	2.19722	0	0.693147	0	2.3979	3.50617	0.859504	0	0.0207786	0.0833333	6.39255	0.30395	0.1414	0.9291	0.253465	0.103269	0.4103	2.55682	1.48808	5.47785	9.02966	0.0210499	22.6152	7.17057	8.51	4.3
21	1	2008	N78	1	1	1	0	0	0.693147	0.693147	0	-1	0	0.5	0.0642433	0	4.5817	0.226571	0.0929	0.4295	0.188766	0.222416	0.2863	2.11795	0.693147	17.5209	5.82305		35.6335	5.97544	7.95	4.01
21	3	2008	N78	1	0	0	0	0	0	0	0	-1	0	0	0	0	5.34107	0.332116	0.0327	0.8817	0.171011	0.00771769	0.3031	2.83681	2.07944	20.3925	5.36598	0.0390123	69.6562	5.57688	7.93	5.01
21	1	2009	N78	1	1	1	1.38629	1.38629	0	0	0	-1	0.444444	0	0	0	4.59819	0.427405	-0.1401	0.2895	0.138033	0.155134	0.2863	2.23153	1.09861	21.6684	5.87774	0.00576993	27.1513	6.2466	7.95	4.01
21	2	2009	C36	0	0	0	1.94591	0.693147	2.48491	0	1.09861	-0.0731708	0.625	0.897959	0.01905	0.0833333	6.72195	0.403587	0.1437	0.431	0.471866	0.05899	0.4103	2.63151	1.20397	3.81326	9.02702	0.00596869	26.1338	7.37382	8.51	4.3
21	3	2009	N78	1	0	0	0	0	0	0	0.693147	29	0	0	0	0	5.35763	0.331394	0.0679	0.4258	0.165235	0.00707827	0.3031	2.89377	2.19722	20.2985	5.36598	0.0492137	69.9947	5.60867	7.93	5.01
21	2	2009	C34	0	0	0	2.89037	2.30259	2.63906	1.38629	1.09861	1.63158	0.932398	0.90449	0.0378736	0.0526316	5.32674	0.514775	0.0783	0.5617	0.20382	0.0391313	0.337	2.82965	1.68459	3.27963	8.12445	0.00906534	22.6571	6.23105	10.15	8.43
21	1	2010	N78	1	1	1	0	0	0	0	0	-1	0	0	0	0	4.40203	0.603747	0.0479	0.2383	0.0628788	0.00532674	0.2863	2.33351	1.38629	5.39758	5.69036	0.0971749	35.7479	6.11022	8.64	3.78
21	2	2010	C36	0	0	0	4.2485	2.56495	1.09861	0	1.38629	-0.719656	0.977071	0	0.0351456	0.0769231	7.02534	0.444496	0.1726	0.4353	0.51729	0.0409169	0.4103	2.70101	1.41099	2.75119	9.1933	0.0345563	25.8215	7.68461	8.63	3.38
21	1	2010	C27	0	1	1	0	0	0	0	0	-1	0	0	0	0.0833333	3.39119	1.06367	-0.1899	0.1683	0.00632576	0.191484	0.1919	3.09296	1.60944	0	5.85793	0.111369	49.7744	4.74846	7.24	3.5
21	4	2010	C17	0	0	0	0.693147	0	2.77259	1.79176	0.693147	-0.192308	0	0.765286	0	0	5.17371	0.61991	0.0598	0.4852	0.0562654	0.0914582	0.285	2.88609	0.965081	3.97812	7.34794	0.000220147	29.1151	5.38097	9.35	6.24
21	3	2010	G58	0	0	0	0	0	0	0	0.693147	-0.0119048	0	0	0	0	5.40022	0.329299	0.0651	0.5696	0.155458	0.0129079	0.3031	2.94766	2.30259	18.5954	5.37528	0.0538876	61.1718	6.01961	7.57	4.21
21	1	2011	C27	0	1	1	0	0	0	0	0	-1	0	0	0	0	3.39119	1.06367	-0.0093	0.2057	0.00632576	0.0053224	0.1919	3.13732	1.79176	0	5.84064		48.5048	4.77415	7.1	3.6
21	2	2011	C36	0	0	0	5.20401	3.68888	4.94876	1.09861	3.7612	0.403484	0.987716	0.985962	0.0350128	0.08	7.0758	0.37164	0.1658	0.6265	0.455587	0.087329	0.4103	2.76599	0.870247	2.48143	9.2321	0.0127094	24.7072	7.76624	8.48	3.55
21	3	2011	G58	0	0	0	1.09861	1.09861	0	0	0	-1	0	0	0	0	5.33942	0.277067	0.0463	0.8617	0.118	0.0141128	0.3031	2.99879	2.3979	18.8611	5.33754	0.0447531	70.7578	5.82526	7.58	4.37
21	1	2011	N78	1	1	1	0	0	1.09861	1.09861	0.693147	-0.552941	0	0.5	0.00750428	0	4.47432	0.683289	-0.0544	0.4651	0.0234998	0.00066897	0.2863	2.42605	1.09861	4.89262	5.77765		16.7812	5.6862	8.44	3.8
21	4	2011	C17	0	0	0	1.60944	1.09861	0	0	2.89037	2.86772	0.612245	0	0.00556229	0	5.20866	0.632248	0.0455	0.6603	0.0458646	0.0613446	0.285	2.94039	1.28785	4.63124	7.37023	0.0357629	21.7427	5.58843	9.29	6.44
21	2	2012	C36	0	0	0	4.52179	2.63906	4.91998	1.38629	4.09434	0.131193	0.971934	0.983894	0.0490924	0.0740741	7.17941	0.375408	0.1289	0.685	0.424037	0.106289	0.4103	2.827	1.04412	2.15464	9.30792	0.0455073	24.9909	7.72943	6.38	2.52
21	3	2012	G54	1	0	0	0.693147	0.693147	0.693147	0.693147	1.38629	-0.510204	0	0	0	0	5.37978	0.292067	0.0376	0.812	0.153849	0.00976417	0.3031	3.04744	2.25129	17.3533	5.39363	0.0415585	69.0511	5.6582	4.56	5.43
21	4	2012	C17	0	0	0	3.21888	2.19722	2.70805	0	2.89037	1.63696	0.900391	0.444444	0.0302627	0.037037	5.19667	0.626565	0.0321	0.758	0.052439	0.00116724	0.285	2.99188	1.29689	4.56302	7.63675	0.0626536	13.5784	5.7095	8.33	6.83
21	1	2012	A02	0	1	1	0	0	0	0	0.693147	-0.65873	0	0	0.000221484	0	4.68051	0.691447	0.0036	0.4972	0.0167541	0.00721722	0.1986	2.51074	1.38629	4.42759	5.9135		17.742	5.96024	4.62	2.84
21	2	2013	C36	0	0	0	4.89784	2.83321	4.92725	2.48491	4.62497	0.355333	0.983089	0.98423	0.0568647	0.0769231	7.40815	0.443279	0.1049	0.5829	0.393113	0.0646912	0.4103	2.88451	1.17454	3.78457	9.49009	0.0214958	25.6904	7.70971	6.23	2.8
21	1	2013	C26	0	1	1	1.09861	1.09861	0	0	0	-1	0.734694	0	0.0400071	0	4.77358	0.357445	0.1017	0.5944	0.176196	0.0369724	0.4616	3.22056	2.07944	4.55061	6.29895		19.4078	6.37936	7.07	5.11
21	3	2013	G54	1	0	0	0	0	0.693147	0.693147	1.09861	-0.796421	0	0	0	0	5.27415	0.228587	0.0256	0.6876	0.0924784	0.00876221	0.3031	3.09383	2.17475	18.3164	6.66696	0.040405	65.0799	5.02049	4.47	5.46
21	2	2013	S90	0	0	0	4.11087	3.3673	3.82864	2.56495	4.31749	2.01239	0.968276	0.956445	0.0511906	0.0526316	5.83889	0.497835	0.0431	0.6274	0.152459	0.0274605	0.341	3.04164	1.52434	5.00901	8.36939	0.0123713	24.4152	6.27435	10.66	10.11
21	1	2013	A02	0	1	1	0	0	0.693147	0.693147	1.94591	0.72	0	0.444444	0.00073274	0	5.04082	0.772664	0.0266	0.5013	0.0880231	0.00613385	0.1986	2.58882	1.44692	2.64615	5.97889		17.4222	6.19359	4.63	2.96
21	1	2014	C26	0	1	1	2.56495	0	0.693147	0.693147	1.09861	-0.883762	0.903047	0.666667	0.0326068	0	5.35871	0.231992	0.0222	0.5901	0.0520532	0.072377	0.373	3.25972	1.70475	2.45399	6.70319	0.0191833	13.6443	6.05708	6.97	6.2
21	1	2014	A02	0	1	1	0	0	0	0	1.09861	-0.667925	0	0	0.000262676	0.0625	5.4913	0.632279	0.0218	0.6354	0.0434661	0.00197485	0.2105	2.66124	1.65823	1.64251	6.36819		28.911	6.47273	5.93	2.65
21	3	2014	G54	1	0	0	1.09861	1.09861	0	0	1.09861	-0.761084	0.5	0	0	0	5.27421	0.219023	0.0213	0.4566	0.115627	0.00340081	0.3031	3.13816	2.28238	17.3351	6.49072	0.0426904	64.6237	5.02077	6.99	7.37
21	3	2014	C35	0	1	0	4.52179	3.66356	4.14313	2.30259	4.39445	0.229924	0.899101	0.857834	0.0634199	0	5.82955	0.308691	0.0142	0.2805	0.0998922	0.0723201	0.5133	2.70695	1.31748	5.70822	7.67879	0.0180005	20.9482	5.71658	6.98	7.93
21	2	2014	C36	0	0	0	4.61512	3.09104	6.09582	4.65396	5.48894	1.61571	0.970903	0.975129	0.0608529	0.08	7.57592	0.456394	0.112	0.5922	0.459747	0.0660451	0.4103	2.93888	1.36376	3.17667	9.54945	0.000779234	25.2124	7.87552	7.76	5.55
21	4	2014	C17	0	0	0	2.3979	1.94591	2.19722	1.09861	3.2581	1.07597	0.951331	0.938272	0.0329298	0	5.23454	0.640709	0.0287	0.6727	0.0465298	0.00360094	0.2629	3.08754	1.55914	4.14879	7.59438	0.0322875	21.6861	5.42486	8.43	8.49
21	2	2015	C36	0	0	0	4.78749	2.63906	4.92725	1.38629	6.33683	3.06456	0.978177	0.983775	0.0746494	0.0740741	7.65258	0.430844	0.1075	0.65	0.42032	0.0732944	0.4103	2.99046	1.44524	3.24858	9.66135	0.00801481	26.0795	7.7728	7.62	7.11
21	1	2015	C26	0	1	1	0.693147	0.693147	2.56495	0	1.79176	-0.771856	0	0.903047	0.0415567	0	5.5353	0.300855	0.0637	0.3684	0.0781572	0.146804	0.373	3.2974	0.971861	1.99542	6.99026	0.081933	15.4499	5.87224	6.11	7.33
21	3	2015	C35	0	1	0	4.5326	3.71357	4.2485	2.99573	4.77912	0.566408	0.881374	0.947368	0.0562072	0	6.15395	0.403575	0.0363	0.2762	0.19839	0.067956	0.5133	2.77155	1.40009	4.18957	7.79852	0.0177258	25.5818	6.20418	7.28	8.62
21	4	2015	C17	0	0	0	1.09861	1.09861	1.94591	1.94591	3.13549	0.534884	0.666667	0.932099	0.0317423	0	5.26085	0.642223	0.0362	0.4422	0.0880155	0.126256	0.2629	3.13215	1.68136	5.41133	7.43426	0.0822403	15.9914	5.54064	8.31	9.22
21	3	2015	G54	1	0	0	0	0	0	0	1.09861	-0.806268	0	0	0	0	5.33194	0.273105	0.0107	0.3129	0.120354	0.00837628	0.3031	3.18061	2.37955	15.3849	6.60259	0.0418225	60.6929	4.86746	7.99	8.51
21	4	2016	C17	0	0	0	2.48491	1.09861	2.83321	1.79176	3.17805	0.305806	0.896694	0.941736	0.0250672	0	6.0946	0.438528	0.0203	0.681	0.360569	0.0291908	0.1607	3.17485	1.69378	3.82069	8.24538	0.0282021	18.1856	5.48167	7.35	9.09
21	2	2016	C36	0	0	0	4.95583	3.3322	4.46591	1.94591	7.09423	5.87403	0.982468	0.980372	0.0727385	0.0740741	7.804	0.493372	0.0525	0.7655	0.476293	0.0467196	0.4103	3.0395	1.57579	3.02972	9.73306	0.00418764	22.6073	7.78951	6.93	8.05
21	3	2016	G54	1	0	0	0	0	0	0	1.38629	-0.727273	0	0	0	0	5.47436	0.348942	0.0316	0.4879	0.13899	0.0260506	0.3031	3.22133	2.4681	12.3462	6.64639	0.0148031	58.8603	4.94934	6.87	7.97
21	1	2016	A02	0	1	1	3.13549	2.56495	3.04452	0	1.09861	-0.798687	0.915628	0.929734	0.00327163	0.0588235	5.84262	0.710116	0.0431	0.639	0.0456354	0.00291073	0.211	2.79203	1.05605	1.00332	6.4599	0.037391	28.6233	6.82669	5.45	2.52
21	3	2017	G54	1	0	0	0	0	0	0	1.09861	-0.83083	0	0	0	0	5.34297	0.21483	0.075	0.5518	0.242786	0.0341256	0.3031	3.26045	2.54945	13.1328	6.69703	0.0223247	34.032	6.44229	6.89	6.99
21	1	2017	A02	0	1	1	2.63906	0	2.63906	0	2.3979	-0.127135	0.885417	0.885417	0	0.176471	5.80919	0.828097	-0.1019	0.7681	0.0701248	0.00155284	0.211	2.85152	1.16821	1.00758	6.18002	0.0311201	14.9348	6.56361	5.45	2.75
21	4	2017	C17	0	0	0	2.77259	0.693147	2.63906	1.94591	2.3979	-0.278997	0.871111	0.884297	0.0327129	0	6.13011	0.423588	0.032	0.7571	0.223046	0.0410029	0.1607	3.2158	1.79377	4.13162	8.33351	0.029491	21.1477	5.71474	7.29	8.9
21	2	2017	C36	0	0	0	5.42495	4.07754	5.11199	1.09861	7.43248	8.07139	0.986055	0.983075	0.0655508	0.111111	7.8783	0.52348	0.0196	1.0205	0.422143	0.0386537	0.4103	3.08625	1.63274	3.06263	9.76089	0.0143316	20.1005	7.92532	6.9	8.22
21	4	2018	C17	0	0	0	3.2581	2.89037	0	0	3.3673	0.692308	0.937222	0.920816	0.0337567	0	6.17507	0.431173	0.0388	1.0869	0.0950681	0.0263721	0.2312	3.25514	1.79176	3.73869	8.29829	0.0212469	24.7022	5.73048	7.19	9.56
21	1	2018	A02	0	1	1	2.30259	0	0	0	2.70805	0.0433275	0.857143	0	0	0.125	5.87771	0.902368	-0.0142	0.8793	0.0594173	0.00232822	0.2318	2.90767	1.43894	0.912708	5.94542	0.0250705	13.8024	6.83289	5.4	3.38
21	3	2018	G54	1	0	0	0	0	0	0	0.693147	-0.924542	0	0	0	0	5.36702	0.231998	0.0248	0.7952	0.219802	0.0261453	0.3231	3.29811	2.62467	11.9621	6.66696	0.00372663	59.375	5.29436	6.86	7.56
21	2	2018	C36	0	0	0	5.83773	4.58497	0	0	7.47477	7.95293	0.990118	0.985402	0.0614304	0.107143	7.75819	0.556152	-0.0053	1.0633	0.325556	0.0592103	0.4103	3.13091	1.6823	3.58299	9.7136	0.0115472	13.5925	7.85477	6.76	8.97
21	3	2019	G54	1	0	0	0	0	0	0	0	-1	0	0	0	0	5.43302	0.265587	0.029	0.8449	0.151346	0.0193193	0.3231	3.33439	2.69463	10.3925	6.6995	0.0293686	61.5657	5.2498	6.18	9.75
21	4	2019	C17	0	0	0	2.30259	2.30259	0	0	3.04452	0.315346	0.903485	0.8	0.0387709	0	6.19415	0.432377	0.0236	1.1668	0.0138411	0.00964787	0.2312	3.29299	1.90617	3.53368	8.01599	0.0251417	26.2206	5.73199	7.07	11.35
21	2	2019	C36	0	0	0	5.2575	4.46591	0	0	7.33694	6.57838	0.991937	0.988881	0.0663982	0.1	7.796	0.568016	-0.0035	1.0649	0.367839	0.0665407	0.4103	3.17366	1.70468	3.90458	9.60164	0.0229846	15.9143	7.93915	6.36	10.93
21	1	2019	A02	0	1	1	2.56495	1.09861	0	0	2.30259	0	0.872904	0.789696	0	0	5.89278	0.877662	0.0721	0.8622	0.0157596	0.00296126	0.2318	2.96083	1.41707	0.404585	5.8861		32.304	6.84795	6.46	8.69
22	6	2007	C38	1	1	1	2.07944	1.38629	1.38629	0.693147	0	-1	0.834721	0.8	0	0	6.30583	0.460654	0.1187	0.5039	0.490101	0.0676376	0.1827	2.03846	0.693147	1.42618	6.73815		29.8031
22	3	2007	C26	0	1	0	0.693147	0.693147	0	0	0	-1	0	0	0	0	5.16519	0.461099	0.0466	0.361	0.259897	0.0478752	0.2002	2.368	1.79176	9.40906	8.30499	0.0279145	15.0086	6.1581
22	2	2007	C34	0	0	0	1.60944	0.693147	1.09861	0	1.09861	1.64706	0.75	0.5	0	0	5.2579	0.522984	0.0724	0.668	0.227006	0.116569	0.337	2.70402	1.55269	5.33804	8.09101	0.0341721	24.8437	6.28246
22	2	2007	F51	0	1	0	0	0	0	0	0	-1	0	0	0	0	4.66618	0.0975888	0.1201	0.2177	0.215161	0.0377096	0.2457	2.75388	0	11.0184	7.05618	0.0802562	10.3578	7.25017
22	6	2008	C30	0	1	0	0	0	0.693147	0	0	-1	0	0	0.000716842	0.32	4.23544	0.495623	0.105	0.8182	0.115888	0.0694633	0.383	2.11034	0.693147	5.72807	5.51745		26.151		5.44	3.03
22	2	2008	C34	0	0	0	2.63906	1.60944	1.09861	0	1.09861	1.08511	0.92326	0.75	0	0	5.24925	0.508555	0.0637	0.9525	0.187009	0.0608967	0.337	2.76881	1.70181	5.22856	8.28904	0.0147791	25.5352	6.13815	10.15	8.43
22	2	2008	F51	0	1	0	0	0	0	0	0	-1	0	0	0	0	4.57938	0.0690073	0.2084	0.5202	0.155605	0.0823062	0.2457	2.81561	0	13.7322	7.06732	0.00193957	12.1188	7.30153	9.07	6.18
22	3	2008	C26	0	1	0	0	0	0.693147	0.693147	0	-1	0	0	0	0	5.32762	0.455282	0.1369	0.6961	0.274622	0.210466	0.2002	2.45754	1.50408	7.74896	8.31777	0.141952	27.1192	6.33013	8.67	5.8
22	6	2008	C38	1	1	1	2.3979	1.60944	1.79176	0	0	-1	0.908103	0.791667	0.0394064	0.208333	7.02294	0.630923	0.1074	0.5473	0.293145	0.0851439	0.1827	2.16088	0.887303	3.52795	7.35116		24.5412	7.79086	5.44	3.03
22	3	2009	C26	0	1	0	0	0	0	0	0	-1	0	0	0	0	5.32256	0.460366	0.0354	0.427	0.232685	0.189239	0.2002	2.53971	1.70475	7.38024	7.98922	0.042071	14.628	6.19182	8.67	5.8
22	2	2009	F51	0	1	0	0	0	0	0	0	-1	0	0	0	0	4.52219	0.0690073	0.0283	0.2818	0.0784156	0.0245333	0.2457	2.87376	0	14.7311	7.07665	0.0103059	5.5366	7.2851	9.07	6.18
22	6	2009	C38	1	1	1	2.83321	1.09861	1.94591	0	0	-1	0.899408	0.892361	0.0165341	0	7.30606	0.628618	0.1378	0.4949	0.299601	0.112752	0.1827	2.26993	1.01857	3.17261	7.83518	0.0535087	26.287	8.07914	5.44	3.03
22	6	2009	C30	0	1	0	1.94591	0.693147	0.693147	0.693147	0	-1	0.44898	0.5	0	0.307692	4.52952	0.541834	0.0854	0.5964	0.190534	0.0399984	0.383	2.22474	0.916291	4.13341	5.60947		34.3844	6.16548	5.44	3.03
22	2	2010	C34	0	0	0	4.33073	3.29584	3.85015	2.07944	2.63906	2.31724	0.957986	0.961155	0.0344787	0	5.70123	0.465396	0.0516	0.5199	0.153905	0.0291812	0.337	2.88701	1.42139	5.33095	8.52595	0.112379	20.1372	6.23484	11.24	9.47
22	2	2010	F51	0	1	0	0	0	0	0	0	-1	0	0	0	0	4.56371	0.0814459	0.0134	0.2784	0.151475	0.0451593	0.2457	2.92871	0	17.3583	7.11233	0.0162595	6.0286	7.37056	9.35	6.24
22	6	2010	C30	0	1	0	2.30259	1.09861	2.07944	0	0	-1	0.845679	0.693878	0.0332403	0.32	4.99131	0.367841	0.0644	0.6203	0.336243	0.0243039	0.3297	2.32738	0.847298	3.34674	6.39526	0.0492385	31.8227	6.00039	3.24	1.57
22	6	2010	C38	1	1	1	3.63759	2.70805	2.99573	1.09861	2.07944	-0.452607	0.91166	0.877551	0.0070687	0	7.93993	0.514251	0.1056	0.438	0.329361	0.095031	0.1436	2.36825	1.00866	1.80923	8.27104	0.087671	23.4617	8.28403	3.24	1.57
22	3	2010	C26	0	1	0	0	0	0	0	0	-1	0	0	0	0	5.31067	0.445368	0.037	0.4266	0.101123	0.126166	0.2002	2.61564	1.8718	7.27082	7.83162	0.00339691	15.678	6.23424	8.23	4.45
22	2	2011	S90	0	0	0	3.80666	2.83321	3.3673	1.94591	3.58352	3.89336	0.934744	0.969901	0.0377224	0	5.76007	0.478884	0.0437	0.8151	0.168689	0.0794212	0.341	2.94126	1.35386	6.35535	8.41228	0.0158775	20.6975	6.40012	11.22	10
22	6	2011	C30	0	1	0	2.63906	1.60944	2.70805	0	1.09861	-0.786963	0.893061	0.828125	0.0379663	0.0833333	5.06191	0.398183	0.0382	0.7366	0.265296	0.040787	0.3021	2.42046	0.980829	3.91446	7.04316	0.044383	25.2231	5.81693	2.93	1.57
22	3	2011	C26	0	1	0	0	0	0.693147	0.693147	0	-1	0	0	0.0064332	0	5.43923	0.491651	0.0529	0.6835	0.095779	0.0843067	0.2002	2.68621	1.7346	6.43156	7.73849	0.00217239	15.9915	6.38833	8.2	4.69
22	6	2011	C38	1	1	1	4.40672	4.00733	3.2581	0.693147	3.3673	-0.0220135	0.934625	0.876276	0.0610076	0	8.06958	0.58468	0.0348	0.842	0.236469	0.100885	0.1848	2.45777	1.09253	1.32729	8.44806	0.0117606	16.5752	7.85037	2.93	1.57
22	2	2011	F51	0	1	0	0	0	0	0	0	-1	0	0	0	0	4.5466	0.0690073	0.0113	0.3372	0.12923	0.0798651	0.2457	2.98079	0	20.2152	7.14835	0.0257999	5.78375	7.57283	9.29	6.44
22	6	2012	C34	0	1	1	4.77912	4.2485	3.78419	1.60944	3.80666	0.277855	0.954411	0.921283	0.0207204	0	8.06945	0.58409	0.0168	0.9703	0.20675	0.0842631	0.1847	2.53993	1.18856	0.869218	8.17723	0.000358104	15.3654	7.83195	1.14	2.48
22	3	2012	C26	0	1	0	0	0	0	0	0.693147	-0.919419	0	0	0.00377765	0	5.48707	0.474181	0.0858	0.6678	0.0728255	0.0623199	0.2015	2.75213	1.89712	5.98231	7.72179	0.00763331	16.7469	6.57739	7.67	6.2
22	2	2012	F51	0	1	0	0	0	0	0	0	-1	0	0	0	0	4.61239	0.0993638	0.034	0.4732	0.0757327	0.151931	0.2457	3.0303	0	24.1889	7.27656	0.110269	5.5617	7.52536	8.33	6.83
22	2	2012	S90	0	0	0	4.07754	3.09104	4.00733	3.13549	4.23411	2.05306	0.954631	0.944931	0.0614786	0.05	5.78142	0.488602	0.0239	0.7455	0.128697	0.0562214	0.341	2.99271	1.42969	6.32814	8.38686	0.000553558	22.6779	6.18285	10.68	10.39
22	6	2012	C30	0	1	0	2.07944	0	3.21888	1.60944	2.30259	-0.33546	0.842975	0.899063	0.0554686	0.0833333	5.06368	0.39647	0.027	0.7433	0.230521	0.037359	0.3021	2.50561	1.12214	3.82265	7.11964	0.0447247	29.5292	5.48478	1.14	2.48
22	3	2013	C26	0	1	0	0	0	0	0	0.693147	-0.936384	0	0	0.00313177	0	5.60517	0.428993	0.1846	0.4043	0.151412	0.130869	0.2015	2.81397	2.03688	5.07228	7.66059	0.0900084	23.7822	6.87648	7.73	6.52
22	2	2013	F51	0	1	0	0	0	0	0	0	-1	0	0	0	0	4.73375	0.190248	0.0219	0.5054	0.0799391	0.138187	0.2457	3.07747	0	28.543	7.25205	0.0852514	5.22887	7.51012	8.27	6.84
22	6	2013	C34	0	1	1	5.22036	4.39445	4.55388	2.48491	4.93447	2.42247	0.948118	0.940548	0.0222818	0	8.14264	0.598688	0.024	0.8289	0.124421	0.180957	0.1848	2.61584	1.12421	1.20965	8.34093	0.135814	21.1737	7.77935	0.84	2.85
22	2	2014	F51	0	1	0	0	0	0	0	0	-1	0	0	0	0	4.70469	0.160959	0.0138	0.3129	0.0453331	0.0460382	0.2457	3.12251	0	30.8032	7.34472	0.00700641	6.13156	7.47628	8.43	8.49
22	2	2014	S90	0	0	0	3.82864	2.83321	3.3673	1.79176	4.44265	1.34751	0.960603	0.967341	0.053689	0.05	5.79667	0.463045	0.0412	0.5945	0.134104	0.0214917	0.341	3.08829	1.59432	5.10177	8.24617	0.0114034	25.4715	6.35317	10.38	10.42
22	6	2014	C30	0	1	0	2.3979	0.693147	2.56495	1.09861	2.48491	-0.475653	0.882716	0.876543	0.0452674	0.0833333	5.17597	0.408358	0.0535	0.6426	0.154166	0.0201927	0.3021	2.65683	1.42058	4.67901	7.38895	0.0738747	24.5354	5.85191	2.23	3.66
22	3	2014	C26	0	1	0	2.30259	2.30259	0	0	0	-1	0.920415	0	0.0025393	0	5.68504	0.315886	0.2371	0.3884	0.142742	0.134553	0.2015	2.87221	2.15948	4.77187	7.629	0.0399069	29.9858	6.91901	7.03	6.72
22	6	2014	C34	0	1	1	5.49306	4.75359	5.15906	3.68888	5.14166	3.09375	0.946049	0.941215	0.0235762	0	8.42918	0.667368	0.0575	0.7154	0.208047	0.0599944	0.185	2.6864	1.1335	0.90949	8.51779	0.0522868	27.0317	7.89173	2.23	3.66
22	6	2015	C30	0	1	0	2.3979	0.693147	2.48491	0	2.83321	-0.493315	0.869806	0.836735	0.0895848	0.0416667	5.12838	0.428097	-0.0236	0.317	0.20421	0.00989703	0.3021	2.72465	1.53623	5.53571	6.94601	0.0568507	17.6368	5.36297	3.91	4.16
22	2	2015	F51	0	1	0	0	0	0	0	0	-1	0	0	0	0	4.67522	0.139825	0.0123	0.2187	0.0178219	0.0539762	0.2457	3.16562	0	31.1655	7.26962	0.00178107	7.86213	7.21427	8.31	9.22
22	6	2015	C34	0	1	1	6.24998	5.43372	5.56834	4.33073	5.82008	4.99122	0.977298	0.955335	0.0519455	0	8.56755	0.669207	0.0711	0.5973	0.116819	0.141978	0.1823	2.75231	1.16084	1.34211	8.7837	0.100478	26.5087	8.26671	3.91	4.16
22	3	2016	C26	0	1	0	1.60944	1.60944	0.693147	0.693147	0.693147	-0.957398	0.855	0	0.0047131	0	5.70208	0.328263	-0.0339	0.3746	0.180734	0.0438362	0.2015	2.9794	2.14007	6.96054	7.4553	0.0213225	13.6712	6.43313	6.85	6.79
22	2	2016	S90	0	0	0	3.95124	2.77259	3.91202	2.77259	4.75359	1.09243	0.968858	0.981353	0.051658	0.05	5.99673	0.486747	0.0344	0.6498	0.172866	0.0128748	0.3433	3.17553	1.7358	3.73125	8.1934	0.00386339	26.2386	6.40681	7.89	8.87
22	6	2016	C34	0	1	1	6.67077	6.07993	5.8522	4.40672	6.2691	7.37923	0.967317	0.96145	0.0524699	0	8.77102	0.678776	0.0669	0.7578	0.116803	0.0877228	0.1823	2.81413	1.21854	1.55592	8.88475	0.0272171	29.2638	7.984	4.07	3.35
22	6	2016	C30	0	1	0	2.56495	0.693147	2.30259	0	2.89037	-0.556872	0.842105	0.769231	0.0523705	0	5.373	0.550707	0.0141	0.4543	0.139498	0.0489339	0.3021	2.78816	1.64998	4.25066	6.94216	0.0116379	23.8925	5.79807	4.07	3.35
22	2	2016	F51	0	1	0	0	0	0	0	0	-1	0	0	0	0	4.69683	0.154088	0.0218	0.2464	0.015516	0.0610906	0.2457	3.20694	0	29.5327	7.1309	0.0310088	9.04497	7.20976	7.35	9.09
22	2	2017	S90	0	0	0	4.7362	3.80666	4.26268	2.94444	4.78749	0.80531	0.981058	0.970667	0.0472421	0.0526316	6.04678	0.49669	0.0442	0.7817	0.175803	0.022072	0.3433	3.21646	1.80205	3.54371	8.1197	0.00293728	25.7137	6.56591	7.86	8.33
22	6	2017	C30	0	1	0	3.29584	2.56495	2.99573	1.09861	2.70805	-0.642209	0.9125	0.909091	0.045891	0	5.53642	0.55395	0.0197	0.7311	0.0901179	0.0140849	0.3021	2.84787	1.6672	4.19327	7.04578	0.0522823	21.2179	5.9723	3.76	3.67
22	3	2017	C26	0	1	0	1.38629	1.38629	1.09861	1.09861	1.94591	-0.767533	0.864197	0.78125	0.0151305	0	8.2846	0.525974	0.0725	0.9574	0.198523	0.0379499	0.7695	3.02897	1.94591	10.1898	7.37713	0.410709	35.331	8.78252	6.81	5.87
22	2	2017	F51	0	1	0	0	0	0	0	0	-1	0	0	0	0	4.7671	0.209542	0.0058	0.341	0.0764377	0.0769318	0.2457	3.24662	0	26.6759	7.20266	0.0499598	8.93169	7.14729	7.29	8.9
22	3	2018	C26	0	1	0	1.60944	1.60944	0	0	1.38629	-0.898587	0.87574	0.625	0.0172514	0	8.36223	0.479588	0.0885	1.014	0.144354	0.0788528	0.7402	3.07621	2.07944	13.2611	7.2937	0.108337	33.3013	8.88121	6.77	6.79
22	2	2018	F51	0	1	0	0	0	0	0	0	-1	0	0	0	0	4.85103	0.287817	0.0048	0.5191	0.0681261	0.0845987	0.2457	3.28479	0	23.6611	7.17472	0.0537152	8.73645	7.26661	7.19	9.56
22	2	2018	S90	0	0	0	4.41884	3.43399	0	0	4.7362	0.31049	0.972181	0.978466	0.0458396	0	6.08445	0.508004	0.0405	0.9627	0.177349	0.0319473	0.3577	3.25577	1.86144	3.31984	8.09163	0.0127765	23.1912	6.72922	7.79	8.52
22	6	2018	C30	0	1	0	3.49651	2.30259	0	0	3.4012	-0.335992	0.965181	0.833333	0.0455321	0	5.79484	0.672298	0.0123	0.9199	0.093859	0.0212368	0.3021	2.90422	1.77122	3.84557	7.02198	0.0181524	21.6363	5.97352	3.41	3.92
22	6	2018	C34	0	1	1	6.6695	6.07993	0	0	6.9489	17.3752	0.968892	0.968285	0.0549029	0	9.00423	0.674609	0.057	0.918	0.0615999	0.0740607	0.1824	2.92739	1.34892	4.06429	9.07727	0.02975	25.9632	7.95083	3.41	3.92
22	2	2019	S90	0	0	0	3.09104	2.77259	0	0	4.91265	0.411853	0.973176	0.970279	0.0459232	0	6.14176	0.483675	0.0498	0.9436	0.183962	0.0239022	0.3577	3.2936	1.93279	3.36199	7.8774	0.00360438	22.9529	6.88488	8.89	13.42
22	6	2019	C30	0	1	0	3.13549	1.60944	0	0	2.89037	-0.627857	0.956735	0.964376	0.0429404	0	5.87699	0.714503	0.0163	0.8453	0.0771291	0.0139964	0.3021	2.95757	1.65361	3.43	7.03262	0.0365288	23.1186	6.04052	4.26	7.83
22	6	2019	C34	0	1	1	5.0689	4.26268	0	0	7.22839	21.5051	0.966108	0.959314	0.0407019	0	9.24055	0.687316	0.0365	0.8756	0.0660548	0.109539	0.1827	2.97954	1.41028	3.28459	9.10075	0.0780398	19.0139	8.22931	4.26	7.83
22	3	2019	C26	0	1	0	0	0	0	0	1.79176	-0.851143	0.91358	0.8	0.0158835	0	8.41845	0.506024	0.0468	1.0088	0.0953855	0.0388616	0.7402	3.12131	2.19722	12.8857	8.95571	0.0147703	32.2303	8.15507	7.27	10.84
22	2	2019	F51	0	1	0	0	0	0	0	0	-1	0	0	0	0	4.88918	0.310079	0.0168	0.5472	0.0265788	0.0617054	0.2457	3.32156	0	21.9125	7.23273	0.0266676	9.69423	7.18232	7.07	11.35
23	4	2007	C38	1	0	0	0	0	0.693147	0.693147	2.83321	1.61496	0	0	0.00238889	0	3.61762	1.06367	-0.2787	0.1249	0.00632576	0.00327913	0.2998	2.79068	2.13098	6.40062	5.97889		5.25282	5.79462
23	2	2007	C27	0	0	0	0	0	0	0	0	-1	0	0	0	0	3.68919	1.06367	0.1108	0.1109	0.0880205	0.00469247	0.1	2.69355	1.82455	0.237552	6.98101		25.806	3.10675
23	10	2008	C26	0	0	0	3.95124	2.07944	2.3979	0.693147	0	-1	0.9672	0.87037	0	0	4.54348	0.240816	0.1994	0.7542	0.375565	0.175018	0.2184	1.96636	0.693147	6.28701	7.57763		32.3913		9.35	6.98
23	10	2008	C39	0	1	0	2.07944	1.94591	0	0	0	-1	0.797062	0	0.0885792	0.32	4.1439	0.076657	0.0956	0.8005	0.469997	0.130773	0.3553	2.0896	0	0.112212	6.4892		63.0212		9.35	6.98
23	2	2008	C27	0	0	0	0	0	0	0	0	-1	0	0	0	0	3.577	1.06367	-0.2787	0.1376	0.0881037	0.0109491	0.1323	2.759	1.97408	0.179988	5.23644		35.6139	3.98361	6.1	2.65
23	2	2008	C39	0	0	0	0	0	0	0	0	-1	0	0	0	0	3.39119	1.06367	0.076	0.1109	0.00632576	0.000170377	0.2195	2.56755	0	0	2.3979		10.3962	5.06011	9.59	7.34
23	4	2008	C38	1	0	0	0	0	0	0	2.19722	0.0847458	0	0	0.010574	0	3.41453	1.06367	0.2401	0.2175	0.196189	0.000419593	0.2998	2.85025	2.24316	7.68483	5.96101		2.52494	4.55948	6.6	4.09
23	10	2009	C39	0	1	0	2.3979	1.94591	1.60944	1.09861	0	-1	0.654321	0.5	0.102713	0.32	4.14606	0.087776	0.0679	0.4163	0.436273	0.0836374	0.3553	2.20626	0.693147	0.361511	6.44095		58.8243	4.52468	9.35	6.98
23	4	2009	C38	1	0	0	0	0	0	0	1.60944	-0.346072	0	0	0.000273296	0	3.39119	1.06367	-0.1415	0.1109	0.0599796	0.000908046	0.1428	2.90647	2.34402	9.65371	5.95842		10.2182	4.59089	6.6	4.09
23	10	2009	C26	0	0	0	2.94444	0	3.82864	0.693147	0	-1	0.92	0.960873	0	0	4.73903	0.329375	0.0675	0.3795	0.247056	0.234995	0.2184	2.0261	0.780159	7.60657	7.69894		21.2877	5.51408	9.35	6.98
23	2	2009	C27	0	0	0	0	0	0	0	0	-1	0	0	0	0	3.39119	1.06367	0.2401	0.1109	0.00632576	0.00392389	0.1	2.82043	2.10413	0	3.61092		25.4119	4.3129	6.1	2.65
23	4	2010	C39	0	0	0	2.19722	0	2.30259	0	2.99573	-0.642627	0.7	0.796875	0.025201	0	4.86194	0.38777	0.0879	0.4187	0.238447	0.0389609	0.4231	2.9597	2.19722	4.51142	7.63192		40.3056	5.99216	5.12	3.18
23	2	2010	C39	0	0	0	0	0	0	0	0	-1	0	0	0	0	3.39119	1.06367	0.1889	0.1109	0.566053	0.00108907	0.2195	2.71031	0	0	2.19722		1.18128	6.6047	10.12	7.71
23	10	2010	C26	0	0	0	2.07944	0	3.2581	2.07944	0.693147	-0.760399	0.862004	0.950413	0.00194782	0	4.88039	0.352769	0.0823	0.5598	0.172792	0.205721	0.2184	2.14995	1.03407	10.137	7.87284	0.0671977	21.7614	5.64972	8.65	7.18
23	2	2011	C39	0	0	0	0	0	0	0	0	-1	0	0	0	0	3.39119	1.06367	0.1608	0.1109	0.566053	0.0057232	0.2195	2.77471	0	0.38119	2.30259		2.79712	6.64135	10.04	7.74
23	10	2011	C39	0	1	0	4.27667	3.63759	3.4012	1.94591	1.94591	-0.749467	0.6875	0.785714	0.113732	0.166667	4.24579	0.0967554	0.1078	0.367	0.17068	0.178456	0.335	2.40529	0.826679	2.52016	6.87316	0.0707284	57.3048	4.72118	8.55	7.42
23	4	2011	C39	0	0	0	2.89037	1.94591	2.07944	0	3.09104	-0.762781	0.88	0.816326	0.0101368	0	4.96965	0.37062	0.0972	0.5283	0.197378	0.0333604	0.4231	3.01023	2.15948	3.97574	7.74932	0.077247	40.968	6.04606	5.06	3.4
23	10	2011	C26	0	0	0	2.07944	0	2.48491	1.60944	1.60944	-0.491713	0.84375	0.897924	0.0396353	0	4.98289	0.351537	0.103	0.6986	0.0903128	0.139223	0.2184	2.26014	1.2791	9.72045	7.88345	0.0070937	18.7629	6.08847	8.55	7.42
23	10	2012	C26	0	0	0	2.83321	1.38629	2.3979	0	2.19722	-0.35535	0.933594	0.84375	0.0362214	0	5.00429	0.391867	-0.0021	0.7506	0.0991019	0.154205	0.2184	2.35938	1.48346	9.55724	7.84502	0.0524792	7.7356	5.95996	8.37	8.34
23	10	2012	C39	0	1	0	3.63759	3.09104	3.91202	2.3979	2.94444	-0.869168	0.9336	0.765432	0.0896346	0.166667	4.24298	0.0845716	0.069	0.3999	0.0976	0.0309757	0.3348	2.49169	0.946596	2.83757	6.74288	0.0918288	49.5223	4.72611	8.37	8.34
23	2	2012	C39	0	0	0	0	0	0	0	0	-1	0	0	0	0	3.39119	1.06367	-0.2787	0.1109	0.566053	0.000170377	0.2195	2.83521	0	0.351707	2.30259		3.09995	5.69215	9.37	8.65
23	4	2012	C39	0	0	0	3.4012	1.94591	2.63906	0.693147	3.2581	-0.81829	0.953373	0.89225	0.101001	0	5.09571	0.428241	0.024	0.6247	0.152915	0.0245466	0.4231	3.05834	2.0748	3.35213	7.80751	0.0242678	36.0611	5.95239	5.24	5.9
23	10	2013	C26	0	0	0	2.77259	2.19722	2.70805	0.693147	2.30259	-0.427452	0.88824	0.933674	0.0312073	0	4.97256	0.421653	-0.034	0.6839	0.0736181	0.0880702	0.2184	2.44966	1.60586	9.52734	7.69303	0.0163727	7.84307	5.98955	8.28	8.45
23	4	2013	C39	0	0	0	3.63759	2.56495	3.3322	1.09861	3.29584	-0.834724	0.942015	0.930606	0.144215	0	5.12192	0.405321	0.0226	0.4013	0.204873	0.0146059	0.4231	3.10424	1.91993	3.99625	7.85516	0.0212031	40.6736	5.81085	5.12	6.69
23	2	2013	C39	0	0	0	1.60944	1.60944	0.693147	0	0	-1	0.791667	0	0.0316153	0	6.40404	0.681127	0.0484	0.7604	0.254013	0.0110106	0.4517	2.89225	0.693147	0.11181	8.36823		15.3607	7.80747	9.35	8.76
23	10	2013	C39	0	1	0	3.85015	3.3673	3.13549	1.09861	3.04452	-0.872865	0.924587	0.87037	0.13318	0.166667	4.29181	0.11604	0.0617	0.3247	0.0991445	0.0365617	0.319	2.57121	1.17248	2.55294	6.68711	0.0148148	51.1751	4.72072	8.28	8.45
23	2	2014	I65	0	0	0	2.3979	2.19722	1.60944	1.09861	0	-1	0.811224	0	0.0465207	0	6.46355	0.537506	0.0546	0.6887	0.265609	0.00570268	0.4312	2.94622	0.788457	0.555939	8.33878		18.3198	7.68043	10.48	11.55
23	2	2014	C15	0	0	0	0	0	0	0	0	-1	0	0	0	0	3.39119	0.488817	-0.0148	0.1109	0.566053	0.0234888	0.1464	3.08118	2.58022	0	4.04305		61.6696		5.19	4.37
23	10	2014	C39	0	1	0	3.58352	2.70805	3.43399	1.60944	2.99573	-0.896973	0.792244	0.887574	0.106442	0.166667	4.20256	0.0971185	-0.0122	0.2303	0.106126	0.0486681	0.2743	2.64487	1.35427	2.89458	6.81344	0.0174085	52.7379	4.7979	7.85	9.74
23	10	2015	C39	0	0	0	5.29832	3.29584	4.15888	2.07944	3.73767	-0.834837	0.930671	0.876465	0.0233548	0	6.82052	0.395618	0.0407	0.6511	0.0825111	0.0195772	0.2164	2.60892	1.46893	2.94308	9.80405		17.9015	6.31569	5.82	10.3
23	2	2015	C15	0	0	0	0	0	0	0	0	-1	0	0	0	0	6.30651	0.266359	0.0164	0.8207	0.017512	0.000213756	0.1464	3.12606	2.65324	9.58713	4.12713		40.7685	6.7431	3.96	4.15
23	4	2015	C39	0	0	0	4.11087	3.2581	3.52636	1.60944	4.18965	-0.738156	0.945633	0.934689	0.0929708	0	5.42777	0.503268	0.0458	0.2369	0.216326	0.0390015	0.4231	3.19015	1.79295	2.71974	7.97556	0.00119233	41.104	6.08352	5.12	8.91
23	10	2015	C39	0	1	0	3.3673	2.56495	3.3322	1.94591	3.13549	-0.911376	0.830357	0.7425	0.116564	0.176471	4.25442	0.0954756	0.0536	0.1109	0.137061	0.0364852	0.2661	2.71348	1.48352	2.57903	6.80351	0.0286368	51.6359	4.84777	5.82	10.3
23	2	2015	I65	0	0	0	2.30259	2.30259	1.38629	1.38629	0	-1	0.792899	0	0.055608	0	6.60417	0.552271	0.068	0.4498	0.255022	0.00708711	0.4244	2.99743	1.09861	0.377009	8.55179	0.036782	20.6573	7.62936	9.79	11.57
23	10	2016	C39	0	1	0	3.66356	3.43399	3.29584	2.70805	3.49651	-0.884306	0.951172	0.887755	0.0946108	0.166667	4.3461	0.100316	0.1039	0.1319	0.179285	0.0440316	0.2553	2.77768	1.58534	2.26346	6.85856	0.023485	54.0913	5.20719	7.28	10.07
23	2	2016	G53	1	0	0	0	0	0	0	0	-1	0	0	0	0	6.22642	0.220359	0.0057	0.7589	0.0402615	0.00120571	0.2947	3.16901	2.7213	10.1282	6.91672		28.2469	5.16064	6.48	4.95
23	10	2016	C39	0	0	0	5.46383	3.91202	5.49717	3.2581	4.20469	-0.761381	0.952224	0.953154	0.0292974	0	7.43875	0.470761	0.0689	0.7588	0.23344	0.0328567	0.2168	2.67996	1.31928	1.6128	10.1023	0.0943051	16.9329	6.97492	7.28	10.07
23	2	2016	I65	0	0	0	2.70805	2.30259	1.94591	1.79176	1.60944	-0.923781	0.888889	0.816326	0.0533838	0	6.85733	0.507574	0.0411	0.6921	0.183501	0.0226572	0.4043	3.04614	1.12847	1.45369	9.05217	0.0507568	19.5371	7.33271	7.85	11.21
23	4	2016	C39	0	0	0	4.31749	3.43399	3.82864	2.07944	4.44265	-0.696303	0.961896	0.953955	0.120275	0	5.44607	0.457936	0.0477	0.2781	0.138232	0.0691803	0.4231	3.23049	1.75599	3.00779	8.03333	0.0206481	43.4609	6.03901	7.27	9.24
23	10	2017	C39	0	1	0	3.63759	2.89037	3.04452	2.07944	3.68888	-0.876653	0.930839	0.888889	0.0847246	0.1875	4.50072	0.114426	0.1861	0.1143	0.172591	0.106701	0.2548	2.838	1.70231	1.7876	6.94986	0.0653641	59.9256	5.53001	7.25	10.23
23	4	2017	C39	0	0	0	4.07754	3.4012	3.7612	1.94591	4.67283	-0.66475	0.939126	0.957483	0.125632	0	5.62979	0.495297	0.0345	0.429	0.202737	0.0362794	0.4173	3.26927	1.77547	3.58088	8.01961	0.00828384	43.8132	6.03296	7.27	9.22
23	10	2017	C39	0	0	0	5.79301	4.65396	5.23111	3.3673	4.47734	-0.724842	0.978	0.971898	0.0303093	0	7.66173	0.526715	0.0719	0.6398	0.146425	0.104761	0.1972	2.74627	1.39348	1.34527	10.2846	0.0893636	17.1282	7.07139	7.25	10.23
23	2	2017	I65	0	0	0	3.04452	2.83321	2.63906	2.19722	2.63906	-0.798175	0.941213	0.869806	0.0594025	0	6.97819	0.537705	0.041	0.6459	0.16571	0.00857775	0.4043	3.09258	1.07158	1.30553	9.20462	0.0303233	20.7922	7.25295	7.82	11.2
23	2	2018	G53	1	0	0	0	0	0	0	0	-1	0	0	0	0	6.36017	0.146288	0.0305	0.9949	0.0706065	0.00550764	0.2947	3.24975	2.77259	8.39765	7.02198	0.0244965	34.6786	5.61623	6.24	7.13
23	4	2018	C39	0	0	0	3.78419	3.21888	0	0	4.43082	-0.761771	0.937341	0.940888	0.145057	0	5.67621	0.483476	0.0351	0.6103	0.15182	0.0268574	0.4168	3.3066	1.80696	3.29968	8.00537	0.0123766	44.0007	6.0687	7.26	9.6
23	10	2018	C39	0	0	0	6.25958	5.20401	0	0	4.92725	-0.606778	0.97413	0.976961	0.0373662	0.125	7.91728	0.593309	0.0687	0.9067	0.0456499	0.0778838	0.1506	2.80846	1.40015	1.34006	10.2383	0.00462469	19.2492	7.13969	7.16	10.56
23	10	2018	C39	0	1	0	3.55535	3.09104	0	0	3.3322	-0.922504	0.921139	0.90625	0.0952606	0.157895	4.60971	0.0990354	0.171	0.2348	0.167411	0.0709802	0.2535	2.8949	1.81038	1.46576	7.03086	0.0145139	60.3266	5.55662	7.16	10.56
23	2	2019	I65	0	0	0	3.3322	3.3322	0	0	3.66356	-0.431444	0.94072	0.808864	0.0506605	0	6.98152	0.505153	0.0485	0.5507	0.125533	0.00397949	0.4014	3.17947	1.34835	0.997199	9.23112	0.00160329	18.5716	7.49936	7.83	13.67
23	4	2019	C39	0	0	0	1.94591	1.94591	0	0	4.55388	-0.741211	0.950854	0.928288	0.143475	0	5.78012	0.496983	0.0288	0.5397	0.22772	0.032816	0.4169	3.34258	1.87582	3.05631	7.97074	0.00634123	37.2851	6.20255	6.05	10.4
23	10	2019	C39	0	1	0	2.56495	2.19722	0	0	3.95124	-0.859593	0.947058	0.871972	0.107956	0.166667	4.69259	0.0751781	0.1387	0.2048	0.179307	0.0347938	0.251	2.94873	1.90819	2.13907	7.13887	0.02711	53.5732	5.52652	7.18	12.34
23	2	2019	G53	1	0	0	0	0	0	0	0	-1	0	0	0	0	6.27141	0.0690073	0.0129	0.9894	0.14308	0.0121034	0.2947	3.2878	2.77259	8.93148	7.03615	0.0189632	31.3319	5.65812	5.25	9.32
23	10	2019	C39	0	0	0	4.63473	3.97029	0	0	4.99043	-0.598051	0.972864	0.980458	0.0467508	0.0526316	8.13994	0.604935	0.0521	0.9115	0.0709122	0.0370321	0.1569	2.86701	1.47372	1.28651	10.1114	0.0171382	17.0189	7.26967	7.18	12.34
24	3	2007	C34	0	1	0	2.56495	0	1.09861	0	1.09861	1.64706	0.887574	0	0.00361161	0	5.44694	0.354609	0.0967	0.5242	0.191838	0.0428978	0.3143	2.67894	1.981	4.71585	8.26049	0.0101498	11.3451	6.40027
24	4	2007	C26	0	1	0	0.693147	0.693147	0.693147	0.693147	0	-1	0.75	0.5	0	0	4.60114	0.573606	0.0373	0.2465	0.133296	0.234995	0.4053	2.7997	2.05839	6.23104	6.76273	0.36387	19.8628	5.66566
24	1	2007	C31	0	0	0	1.09861	0.693147	0	0	0	-1	0.75	0	0	0	5.37389	0.720349	0.0331	0.421	0.0378877	0.00286952	0.534	2.97216	0	3.87688	8.97373		10.5784	6.50185
24	5	2008	R86	0	1	1	0	0	0	0	0		0.74	0	0.0501799	0	5.14559	0.29452	0.0653	0.767	0.343467	0.0645678	0.6142	2.66495	0	1.80177	6.08905		31.7944		9.59	7.34
24	3	2008	C34	0	1	0	2.3979	0.693147	2.70805	0	1.38629	2.12766	0.835556	0.897959	0.00710476	0	5.25111	0.391279	-0.0604	1.0598	0.210919	0.0395822	0.3143	2.74532	1.97336	5.59087	8.16366	0.031057	8.27526	6.39016	10.15	8.43
24	2	2008	I65	0	0	0	0	0	0.693147	0	0	-1	0	0	0.0481261	0.32	4.13917	0.175335	0.1134	0.6771	0.269723	0.179016	0.5076	2.20806	0.693147	15.5559	7.12448		14.3639		7.73	4.72
24	1	2008	C31	0	0	0	0	0	0	0	0	-1	0	0	0	0	5.27687	0.894282	-0.147	0.4799	0.0290573	0.00353967	0.534	3.02208	0.693147	4.26343	8.89261		2.46686	6.5773	8.66	6.26
24	4	2008	C26	0	1	0	2.30259	0	0.693147	0.693147	0	-1	0	0	0	0	4.84307	0.654727	0.0254	0.733	0.0737272	0.12938	0.4053	2.85875	2.06142	6.16162	6.71417	0.101071	18.3881	5.5205	8.9	6.42
24	3	2009	C34	0	1	0	2.30259	0	2.3979	0	0.693147	0.315789	0.82	0.888889	0.00218708	0	5.68701	0.384901	0.0882	0.3766	0.262142	0.0394016	0.3002	2.80757	2.0126	3.51753	8.12563	0.0236029	14.4701	6.61275	10.15	8.43
24	5	2009	R86	0	1	1	0	0	1.09861	0.693147	0		0.5	0.5	0.0499311	0	5.14974	0.264245	0.0622	0.5023	0.38483	0.0745367	0.6142	2.73224	0.693147	1.94764	6.61204		33.2812	6.12109	9.59	7.34
24	2	2009	I65	0	0	0	1.94591	1.38629	0.693147	0	0	-1	0.805556	0	0.0595196	0.32	4.42595	0.33245	0.1032	0.3487	0.263724	0.18237	0.4858	2.31235	0.916291	10.4868	7.10168		14.3925	6.71767	7.73	4.72
24	3	2009	C37	1	0	0	2.3979	0	3.78419	3.3673	0.693147	-0.536585	0	0	0	0	5.32345	0.188435	0.0988	0.3678	0.11971	0.0850507	0.1216	2.88579	2.25198	10.6298	8.54753	0.00928217	41.4146	5.21482	6.96	3.56
24	4	2009	C26	0	1	0	0	0	2.56495	1.38629	0	-1	0	0.795918	0	0	4.99499	0.541367	0.1601	0.5182	0.175172	0.0428486	0.4053	2.9145	1.50991	4.78084	6.71174	0.0529549	28.4184	5.45667	8.9	6.42
24	5	2010	R86	0	1	1	1.09861	1.09861	1.60944	1.38629	1.09861	14.3333	0.777778	0.790123	0.0349639	0	5.1635	0.237925	0.055	0.4314	0.426684	0.0999546	0.6142	2.79528	1.09861	2.58572	6.74052	0.0224684	32.9603	6.13835	10.12	7.71
24	3	2010	C34	0	1	0	2.56495	0.693147	2.63906	1.09861	1.60944	0.0206897	0.935	0.90625	0.00398097	0	5.83847	0.389066	0.0384	0.5506	0.222966	0.0407878	0.3002	2.86617	2.0334	2.87786	8.11731	0.0371085	12.5382	6.78345	11.24	9.47
24	2	2010	I65	0	0	0	1.94591	1.38629	1.09861	0	0.693147	-0.981191	0.848	0.625	0.0563847	0.133333	4.937	0.35903	0.0764	0.3438	0.383765	0.116879	0.4867	2.40677	1.0116	11.5205	7.30653	0.0431356	12.9192	6.65292	7.24	3.5
24	4	2010	C26	0	1	0	0.693147	0	1.09861	1.09861	0	-1	0	0.48	0.00403914	0	4.96473	0.532023	0.0353	0.6056	0.263219	0.0253393	0.4053	2.96732	1.64683	4.38862	6.93537	0.113217	24.0173	5.46132	7.89	7.34
24	3	2011	C34	0	1	0	1.09861	0	2.30259	0	2.19722	-0.325103	0.75	0.924444	0.00212242	0	5.66299	0.388028	0.0162	0.8116	0.16386	0.0468072	0.3002	2.92153	2.09084	3.0775	8.09438	0.0102671	9.15952	6.89102	11.22	10
24	2	2011	I65	0	0	0	3.21888	2.30259	2.77259	1.09861	2.89037	-0.807966	0.890888	0.905679	0.059198	0.266667	5.0626	0.358068	0.0467	0.4219	0.332703	0.103448	0.4867	2.49305	0.862224	15.0041	7.31588	0.0265952	14.2655	6.5291	7.1	3.6
24	4	2011	C26	0	1	0	1.38629	1.38629	0	0	0.693147	-0.872928	0.77686	0	0.00255931	0	4.6037	0.563589	-0.1804	0.6075	0.0773945	0.0273167	0.4053	3.01748	1.82301	5.71706	6.93537	0.0207467	20.2632	5.66811	7.47	7.81
24	5	2011	R86	0	1	1	0	0	0.693147	0.693147	1.09861	0.837838	0	0.5	0.0281658	0	5.28037	0.280007	0.0639	0.3221	0.292522	0.234995	0.5937	2.85459	1.38629	14.2386	6.12687	0.204181	37.2881	6.43083	10.04	7.74
24	3	2012	C34	0	1	0	2.19722	0	1.79176	0	2.63906	-0.622452	0.857143	0.857143	0.0378998	0	5.74508	0.402746	0.0178	0.7839	0.204398	0.0295622	0.3002	2.97398	2.18625	2.76156	8.06527	0.00349361	10.3401	6.7954	10.68	10.39
24	5	2012	I63	1	1	1	1.38629	1.38629	0	0	1.79176	-0.609091	0.681818	0	0.0282025	0	5.28762	0.22926	0.071	0.5066	0.292323	0.109211	0.5937	2.91057	1.60944	14.5622	6.95559	0.0581878	39.6863	6.09788	9.37	8.65
24	2	2012	I65	0	0	0	2.07944	1.60944	2.77259	1.94591	3.61092	1.81455	0.769231	0.903592	0.044641	0.266667	5.09774	0.357435	0.0292	0.5328	0.284779	0.0822514	0.4867	2.57247	1.05315	13.1151	7.39449	0.00655704	15.1961	6.47188	7.15	5.04
24	4	2012	C26	0	1	0	0.693147	0.693147	1.38629	1.38629	1.09861	-0.838838	0.5	0.875	0.0349062	0	4.66266	0.446647	0.077	0.5621	0.203532	0.0485689	0.4054	3.06524	1.87819	2.32953	7.17012	0.00796194	22.3397	5.64725	6.57	8.83
24	3	2012	B06	0	0	0	3.8712	3.04452	3.49651	2.77259	3.13549	-0.859266	0	0	0	0	5.64589	0.218432	0.0742	0.6671	0.148741	0.0315232	0.1216	3.0406	1.92194	8.82491	8.47449	0.0202429	41.2799	5.59895	6.29	4.35
24	2	2013	I65	0	0	0	1.38629	0.693147	2.19722	2.07944	3.3673	0.459945	0	0.846611	0.0688794	0.1875	5.15918	0.383053	-0.0002	0.4722	0.255782	0.0400123	0.4867	2.64604	1.24522	12.4274	7.374	0.025967	16.5345	6.40838	7.07	5.11
24	5	2013	I63	1	1	1	1.38629	1.38629	0	0	2.30259	-0.530732	0.402778	0	0.0604155	0	5.33519	0.201841	0.0737	0.4442	0.324247	0.114148	0.5937	2.96359	1.79176	13.9084	6.27852	0.0440019	40.847	6.45152	9.35	8.76
24	4	2013	C26	0	1	0	1.60944	1.60944	1.60944	1.60944	1.60944	-0.745534	0.78	0.82	0.0381628	0	4.58443	0.383621	0.0576	0.5678	0.1073	0.0144737	0.4054	3.11083	1.90954	2.46536	7.09755	0.0495488	23.9306	5.73778	6.61	8.91
24	2	2014	I65	0	0	0	1.09861	0	1.38629	1.38629	3.55535	0.0922625	0.5	0.814815	0.0585572	0.125	5.11388	0.347538	0.0039	0.3525	0.276274	0.0195026	0.4867	2.71457	1.44411	11.1539	7.35819	0.0388615	16.4773	6.45211	6.97	6.2
24	4	2014	C26	0	1	0	1.60944	1.60944	0.693147	0.693147	1.94591	-0.651287	0.777778	0	0.0346533	0	4.5677	0.331116	0.0656	0.3654	0.0973997	0.0140643	0.4054	3.15443	2.02178	2.45078	7.05272	0.0249288	22.7613	5.75654	8.61	9.43
24	3	2014	C34	0	1	0	2.89037	1.38629	3.04452	0	2.77259	-0.638787	0.819945	0.936224	0.0361711	0	5.76104	0.38324	0.0235	0.5898	0.146761	0.0191398	0.3002	3.07128	2.18882	3.29802	8.02976	0.00164733	13.3638	6.6387	10.38	10.42
24	5	2014	I63	1	1	1	2.89037	2.89037	0.693147	0.693147	2.70805	-0.550245	0.712835	0.763314	0.0234289	0	5.71958	0.196265	0.0697	0.547	0.400215	0.102286	0.5777	3.01393	0.965081	9.77779	7.49776	0.0600779	36.8594	6.18905	10.48	11.55
24	2	2015	I65	0	0	0	1.94591	1.09861	2.07944	0.693147	3.63759	-0.188954	0.85	0.873346	0.0694049	0.125	5.13094	0.356432	0.0032	0.1839	0.404204	0.00478058	0.4867	2.7787	1.5635	10.2639	7.32712	0.0489823	21.2688	6.45974	6.11	7.33
24	5	2015	I63	1	1	1	0	0	1.09861	1.09861	3.17805	-0.495836	0	0	0.0372954	0	5.88342	0.269948	0.0737	0.3105	0.44695	0.0887866	0.5777	3.06186	1.28785	8.94561	7.80262	0.0423481	33.9128	6.33859	9.79	11.57
24	4	2015	C26	0	1	0	1.60944	1.60944	1.38629	1.38629	2.30259	-0.589341	0.8	0.790123	0.0280161	0	4.67359	0.26697	0.1459	0.1567	0.117125	0.00769228	0.4055	3.19621	2.0716	2.15132	6.98657	0.0448449	22.6816	5.95033	8.3	9.11
24	3	2015	C34	0	1	0	3.43399	1.79176	3.04452	0	3.2581	-0.554225	0.944676	0.944849	0.0309395	0	5.78149	0.374924	0.0227	0.5039	0.162949	0.0111383	0.3043	3.1166	2.19387	3.18962	8.18507	0.0240769	16.2546	6.58253	9.42	8.9
24	3	2016	C34	0	1	0	3.21888	1.09861	3.3322	0.693147	3.49651	-0.491204	0.929066	0.947658	0.0345207	0	5.92288	0.371122	0.017	0.6189	0.156591	0.0159229	0.3043	3.15996	2.18097	2.68239	8.14931	0.000596151	18.2394	6.50117	7.89	8.87
24	5	2016	I63	1	1	1	0	0	1.79176	1.79176	2.83321	-0.695122	0.444444	0.612245	0.0402426	0	5.93818	0.266338	0.0756	0.4006	0.416739	0.124684	0.5777	3.1076	1.53148	8.12716	7.76557	0.0230422	37.2991	6.29211	7.85	11.21
24	4	2016	C26	0	1	0	2.07944	1.60944	1.79176	1.09861	2.77259	-0.360969	0.863636	0.814815	0.00780818	0	4.89983	0.262776	0.1817	0.2294	0.287361	0.0143741	0.4055	3.23631	2.10006	1.67207	6.91672	0.0391034	7.58402	7.26766	7.05	9
24	3	2016	B06	0	0	0	2.63906	0	2.77259	0	3.63759	-0.882653	0.84375	0.826531	0	0	6.21529	0.420125	0.0077	0.6255	0.0553021	0.0172665	0.1099	3.21558	2.15637	6.07704	8.32603	0.00899483	27.5031	5.26603	6.02	3.22
24	2	2016	I65	0	0	0	2.30259	0	1.09861	1.09861	3.55535	-0.352134	0	0.666667	0.0519861	0.1875	5.15412	0.342281	0.0265	0.2887	0.476538	0.00283981	0.4867	2.83897	1.72766	5.08043	7.55014	0.0532098	18.8725	6.28753	5.88	6.98
24	5	2017	I63	1	1	1	1.60944	0	1.94591	1.09861	3.4012	-0.549775	0.56	0.46	0.0393243	0	5.96425	0.271907	0.0589	0.5343	0.31049	0.110972	0.5777	3.15134	1.72722	7.98261	7.75405	0.0241404	37.7753	6.21363	7.82	11.2
24	3	2017	C34	0	1	0	2.19722	0	2.70805	1.60944	3.13549	-0.601409	0.77551	0.865052	0.0317883	0	5.92336	0.391518	0.0125	0.8808	0.0872803	0.0154313	0.3043	3.20151	2.23256	2.89256	8.14119	0.00551034	14.4289	6.56491	7.86	8.33
24	4	2017	C26	0	1	0	2.77259	2.77259	1.38629	1.38629	2.99573	-0.263853	0.8843	0.5	0.00532387	0	5.06325	0.334427	0.0671	0.4333	0.301996	0.00532837	0.4055	3.27487	2.15355	1.38415	6.84907	0.0219788	5.08338	7.71989	7.08	8.93
24	2	2017	I65	0	0	0	0	0	2.56495	1.38629	3.78419	-0.332425	0	0.777778	0.0378647	0.214286	5.21186	0.368582	0.0308	0.3691	0.437239	0.0110474	0.4867	2.89581	1.74851	4.06883	7.5148	0.0321392	14.567	6.61837	5.69	7.36
24	3	2018	S90	0	0	0	0	0	0	0	3.95124	-0.40854	0	0	0	0	6.04931	0.554102	-0.2201	0.8251	0.0500856	0.00836532	0.1099	3.29278	2.31176	8.17695	8.24512	0.00284804	27.7832	5.90475	5.91	3.32
24	2	2018	I65	0	0	0	1.94591	0	0	0	3.8712	-0.356709	0	0	0.0304308	0.0714286	5.29157	0.387549	0.0401	0.5613	0.402735	0.0137101	0.4867	2.94959	1.90895	2.98636	7.40974	0.0279474	16.0353	6.61217	5.46	7.88
24	3	2018	C34	0	1	0	2.56495	0.693147	0	0	2.89037	-0.699925	0.909091	0.84375	0.0337418	0	5.87383	0.417794	0.0212	1.0657	0.193758	0.00521214	0.3043	3.2414	2.30027	2.90724	8.06684	0.00583829	14.9861	6.48962	7.79	8.52
24	5	2018	I63	1	1	1	0	0	0	0	2.99573	-0.739946	0.7008	0.420139	0.0389566	0	5.96965	0.263961	0.0474	0.774	0.253467	0.0744873	0.5777	3.19324	1.62597	7.93136	7.72356	0.00371712	38.3375	6.21012	7.78	11.53
24	4	2018	C26	0	1	0	1.60944	1.60944	0	0	2.56495	-0.594348	0.764444	0.722222	0.0339731	0	4.99635	0.265447	0.0425	0.6566	0.183791	0.00330819	0.4055	3.31199	2.22396	1.44397	6.81783	0.0299128	23.4348	6.01504	7.01	9.27
24	5	2019	I63	1	1	1	0	0	0	0	2.83321	-0.760608	0.3424	0.755556	0.0455816	0	5.94901	0.282375	0.0444	0.6466	0.239445	0.0628507	0.5777	3.23346	1.80555	8.12602	7.70029	0.00430516	35.0158	6.30932	7.83	13.67
24	3	2019	C34	0	1	0	0	0	0	0	2.48491	-0.820221	0.957959	0.877551	0.0323691	0	5.8576	0.389327	0.0064	0.9827	0.156094	0.0112356	0.3043	3.27977	2.35893	2.85768	8.01003	0.00143182	16.1933	6.49189	8.89	13.42
24	2	2019	I65	0	0	0	1.38629	1.38629	0	0	3.4012	-0.566102	0.937264	0	0.0290477	0.0625	5.26983	0.338104	0.0499	0.4636	0.505343	0.00844848	0.4867	3.00062	1.9805	2.90451	7.31122	0.0333199	17.2184	6.61905	4.83	9.29
25	3	2007	C37	1	0	0	0	0	1.09861	0	0	-1	0	0	0	0	5.05991	0.327392	0.0355	0.2239	0.0361267	0.0947753	0.1216	2.76743	2.09689	8.98172	8.65973	0.0113041	34.8498	5.17988
25	2	2007	C13	0	0	0	0	0	0	0	0	-1	0	0	0	0	4.61464	0.591028	-0.0127	0.3859	0.034697	0.0174952	0.1982	2.74891	0	15.0575	7.77275	0.0465357	6.61697	5.52638
25	5	2008	C26	0	0	0	1.09861	1.09861	0	0	0	-1	0	0.444444	0	0	7.43995	0.45742	0.2017	0.9087	0.215397	0.202979	0.4695	2.69373	0	3.81291	8.79951		76.7331	6.67209	5.04	2.51
25	5	2008	C29	0	1	0	0	0	1.79176	0	0	-1	0.950208	0.888889	0.0561758	0.32	4.26166	0.314844	0.0846	0.8108	0.310282	0.110909	0.5403	2.66572	0.693147	1.95831	7.14124		20.8155		9.59	7.34
25	2	2008	C13	0	0	0	0	0	0	0	0		0	0	0	0	4.57333	0.597331	-0.0246	0.7059	0.0332838	0.00852476	0.1982	2.81094	0	15.3701	7.73237	0.0451823	6.95755	5.46205	9.59	7.34
25	3	2008	C26	0	1	0	0	0	1.09861	0	0	-1	0	0	0.027861	0	4.17833	0.0895878	0.059	0.8583	0.359834	0.0680506	0.5221	1.98379	0.693147	0.853145	7.26123		19.2616		8.66	6.26
25	3	2008	C37	1	0	0	0	0	3.55535	2.77259	0	-1	0	0	0	0.176471	5.21947	0.385582	0.0507	0.6355	0.0513885	0.14061	0.1216	2.82836	2.21275	7.62299	8.6008	0.0955073	45.8607	5.0326	6.96	3.56
25	3	2009	C26	0	1	0	0.693147	0	0.693147	0.693147	0	-1	0	0.5	0.0275992	0	4.23004	0.121507	0.028	0.4578	0.274942	0.100831	0.5221	2.11266	0.980829	0.791179	7.26683		17.6028	5.77642	8.66	6.26
25	5	2009	C29	0	1	0	0.693147	0.693147	3.04452	0	0	-1	0.944783	0.884384	0.0668119	0.32	4.20041	0.20206	0.1164	0.3814	0.193167	0.132009	0.5403	2.73295	1.09861	2.26616	7.29506		24.7089	5.65521	9.59	7.34
25	5	2009	C26	0	0	0	0	0	0	0	0	-1	0	0	0	0	7.64979	0.481878	0.1432	0.9231	0.139713	0.116923	0.4695	2.75917	0	3.27059	9.10509		69.4089	6.64262	5.04	2.51
25	5	2010	C26	0	0	0	0	0	0	0	0	-1	0	0	0	0	7.83145	0.510037	0.1156	0.8248	0.114339	0.133035	0.4695	2.82059	0	2.77848	9.20291		67.4839	6.63901	3.33	1.06
25	3	2010	C26	0	1	0	0	0	0.693147	0	0	-1	0	0	0.010069	0	4.35012	0.205138	0.0325	0.5072	0.246076	0.0797176	0.5221	2.22681	1.17866	0.684596	7.26123	0.0438515	10.4462	6.53361	8.46	5.79
25	2	2010	S90	0	0	0	0	0	0	0	0	-1	0	0	0.0015457	0	4.26509	0.541208	-0.0904	0.3038	0.0316818	0.00607402	0.1982	2.92453	0	15.2088	7.68156		2.37136	5.05119	10.12	7.71
25	3	2010	C37	1	0	0	4.00733	3.17805	3.66356	2.83321	1.94591	-0.439313	0	0	0	0	5.39291	0.18914	0.1155	0.4309	0.0768791	0.0880273	0.1216	2.9401	2.04066	10.4668	8.55795	0.0365412	44.3498	5.32067	5.14	2.98
25	5	2010	C29	0	1	0	2.30259	1.60944	3.93183	1.09861	1.38629	-0.360294	0.951791	0.943187	0.0649505	0.32	4.39858	0.265468	0.14	0.3893	0.123759	0.161402	0.5403	2.79595	1.38629	1.87517	7.38337	0.0746832	25.7488	5.76889	10.12	7.71
25	2	2011	S90	0	0	0	1.09861	0	0	0	0	-1	0.375	0	0.00229009	0	4.52384	0.8604	-0.2498	0.3621	0.0829025	0.0756063	0.1982	2.97683	0	18.2175	7.63916		-3.63338	5.07271	10.04	7.74
25	3	2011	C26	0	1	0	2.30259	1.94591	1.09861	0	0	-1	0.844291	0.666667	0.00699684	0	4.30393	0.195954	0.0585	0.3894	0.131614	0.0975977	0.5044	2.32925	1.25276	0.700755	7.19444	0.00736372	9.3039	6.91279	8.47	5.34
25	3	2011	C37	1	0	0	3.43399	2.63906	3.89182	2.70805	3.13549	-0.264842	0	0	0	0	5.54877	0.453556	0.1142	0.5162	0.136929	0.0718589	0.1216	2.99161	1.90567	8.68246	8.74957	0.0174887	48.3021	5.40328	5	3.01
25	5	2011	C29	0	1	0	3.13549	0	4.09434	1.60944	2.56495	-0.111111	0.952544	0.960083	0.0503313	0.32	4.74356	0.375349	0.1164	0.4548	0.0488729	0.199994	0.5152	2.85522	0.916291	3.7663	7.54168	0.142701	24.3164	5.90349	10.04	7.74
25	5	2012	C29	0	1	0	2.63906	0.693147	4.63473	1.79176	3.78419	0.51203	0.9614	0.937303	0.0496317	0.32	4.94073	0.440964	0.0781	0.6058	0.0852983	0.142189	0.5152	2.91117	0.8141	3.09562	7.55276	0.0154763	21.3874	6.00813	9.37	8.65
25	2	2012	C22	0	0	0	0	0	1.09861	0	0	-1	0	0.375	0.00270762	0	4.53251	0.801702	0.0817	0.3828	0.103958	0.141256	0.1982	3.02653	0.693147	9.71836	6.10032		8.65408	6.21493	9.37	8.65
25	3	2012	C26	0	1	0	2.30259	1.94591	1.38629	1.09861	1.60944	-0.677675	0.925926	0.653061	0.00528614	0	5.08441	0.422238	0.0627	0.7232	0.0619769	0.124078	0.5044	2.42217	1.29928	11.1524	7.23634	0.182856	14.1506	6.86062	6.27	7.31
25	2	2013	C22	0	0	0	2.3979	1.79176	0	0	0	-1	0.297521	0	0.00745815	0	5.0018	0.310645	0.0318	0.4435	0.133626	0.234995	0.4155	3.07387	1.09861	6.08282	6.11147		8.17257	6.14016	9.35	8.76
25	5	2013	C29	0	1	0	3.3322	2.19722	3.78419	1.79176	4.20469	0.888204	0.954956	0.963575	0.0505101	0.32	5.31803	0.248102	0.0435	0.7836	0.151003	0.157883	0.5152	2.96415	1.01473	2.14254	7.29302	0.122823	19.574	6.20182	9.35	8.76
25	3	2013	C26	0	1	0	3.3673	2.63906	2.30259	1.79176	2.63906	-0.172987	0.937076	0.871111	0.020795	0	5.12913	0.354532	0.0506	0.6498	0.0603064	0.0329999	0.3619	2.50718	1.20397	10.4705	7.67786	0.140032	13.7729	6.62449	6.2	7.37
25	3	2013	B06	0	0	0	2.48491	0	2.19722	0	3.52636	-0.829372	0	0	0	0	5.8124	0.305101	0.0656	0.8692	0.0810827	0.0854411	0.1216	3.08729	2.02841	7.79307	8.45935	0.0721221	42.0438	5.5666	6.17	4.48
25	3	2014	C26	0	1	0	3.71357	2.70805	3.3673	1.94591	3.3673	0.627326	0.837838	0.862582	0.0209755	0	5.11424	0.296964	0.0556	0.3577	0.0543276	0.0319687	0.3619	2.58552	1.07614	10.4593	7.67136	0.132768	14.5463	6.62235	6.98	7.93
25	5	2014	C29	0	1	0	2.30259	2.30259	3.09104	2.63906	4.15888	0.577818	0.934284	0.9585	0.049755	0.32	5.27877	0.241465	-0.014	0.6048	0.0935793	0.120829	0.5152	3.01447	1.2934	4.94486	7.09589	0.0196652	13.0988	6.14917	10.48	11.55
25	2	2014	C22	0	0	0	2.83321	2.19722	2.07944	0	0.693147	-0.927602	0.207347	0.357143	0.0170173	0	4.98787	0.294006	0.0115	0.3679	0.0416145	0.0773691	0.4155	3.11908	0.893818	6.17186	6.44095	0.132629	6.9593	5.7234	10.48	11.55
25	3	2014	B06	0	0	0	3.3322	0	3.09104	0	3.46574	-0.862567	0	0	0.00648669	0	6.10399	0.354891	0.0292	0.7935	0.0894419	0.0931519	0.1099	3.13191	2.07662	6.92685	8.50694	0.0755652	34.2884	5.43937	7.23	4.35
25	5	2015	C29	0	1	0	2.19722	1.38629	3.2581	2.94444	4.34381	0.576195	0.783951	0.944637	0.0443654	0.32	5.17424	0.149834	0.0078	0.3055	0.0475668	0.0648104	0.5152	3.06237	1.52675	5.24305	6.94794	0.0389764	16.9978	6.1796	9.79	11.57
25	2	2015	C22	0	0	0	3.43399	2.77259	2.19722	0	2.83321	-0.0240296	0.641111	0.214533	0.0205924	0	5.28224	0.384404	0.1348	0.3171	0.293206	0.0489687	0.4155	3.16233	1.01693	5.99282	6.47235	0.00210551	3.99741	5.52468	9.79	11.57
25	3	2016	C26	0	1	0	3.93183	3.04452	3.98898	2.77259	3.8712	1.0023	0.9274	0.940334	0.0211283	0	5.69601	0.350099	0.0541	0.4963	0.0479644	0.00666597	0.1615	2.72591	1.18886	7.49245	7.65017	0.0257689	27.0293	6.62726	6.18	8.56
25	2	2016	C22	0	0	0	2.99573	2.56495	2.77259	0.693147	3.04452	-0.0782123	0.583802	0.765869	0.0169924	0	5.06669	0.170435	0.1078	0.2232	0.115668	0.0276753	0.4155	3.20378	1.07756	6.36074	6.30079	0.0490948	-8.67761	5.78177	7.85	11.21
25	5	2016	C29	0	1	0	3.63759	2.56495	3.71357	2.63906	4.44265	0.566999	0.963967	0.938413	0.0497934	0.32	5.20394	0.15697	0.0199	0.344	0.132365	0.0477694	0.5152	3.10809	1.509	4.93637	8.10591	0.0251043	19.832	5.66472	7.85	11.21
25	5	2017	C29	0	1	0	2.99573	1.94591	3.3322	2.07944	4.5326	0.855843	0.953824	0.955566	0.0472303	0.125	5.25783	0.183916	0.0369	0.5848	0.0754666	0.0472492	0.5152	3.15181	1.61901	4.42534	8.17386	0.0123275	21.8722	5.78223	7.82	11.2
25	3	2017	S90	0	0	0	3.04452	0	3.09104	0	4.06044	-0.135272	0	0	0	0	6.25173	0.442046	0.0358	0.7768	0.0538214	0.00682358	0.1099	3.25493	2.20741	7.91177	8.3777	0.0123038	24.5455	5.84374	5.98	2.75
25	2	2017	C22	0	0	0	0.693147	0.693147	2.30259	1.38629	2.70805	-0.207951	0	0.345	0.0155932	0	4.80375	0.15271	-0.2787	0.1594	0.0843547	0.00461254	0.4155	3.24359	1.25624	8.02145	6.19032	0.037309	2.6124	5.99233	7.82	11.2
25	3	2017	C26	0	1	0	4.43082	4.02535	3.78419	2.63906	3.80666	0.70476	0.971049	0.952711	0.03287	0	5.85533	0.283309	0.0374	0.5272	0.261502	0.0666566	0.1806	2.78934	1.30318	9.8436	8.34854	0.0181494	23.6341	6.26648	6.14	8.89
25	5	2018	C29	0	1	0	3.91202	2.70805	0	0	4.68213	1.11167	0.948406	0.951379	0.0531202	0.1875	5.29692	0.182428	0.0467	0.3676	0.0659452	0.0642073	0.5152	3.19369	1.61953	4.57981	8.24091	0.0899425	22.7565	5.86117	7.78	11.53
25	3	2018	C26	0	1	0	4.21951	3.7612	0	0	4.12713	1.06206	0.960938	0.95433	0.0358212	0	5.89443	0.273176	0.0377	0.828	0.11985	0.0207806	0.1806	2.84899	1.42122	9.32754	8.24643	0.0633985	24.0869	6.39668	6.09	9.21
25	2	2018	C22	0	0	0	3.04452	2.56495	0	0	2.48491	-0.359223	0.666667	0.856016	0.00985289	0	5.12132	0.311863	0.0686	0.5294	0.137738	0.000470527	0.4155	3.28187	1.32863	2.0477	5.46383	0.0732565	8.31623	6.43242	7.78	11.53
25	5	2019	C29	0	1	0	4.57471	4.36945	0	0	4.45435	0.514085	0.975032	0.983725	0.0430294	0	6.7612	0.331486	0.0777	0.7017	0.224911	0.0132091	0.3579	3.23389	1.2714	3.1786	8.4231	0.0480887	36.8374	6.16705	7.83	13.67
25	2	2019	C22	0	0	0	1.60944	1.60944	0	0	2.94444	-0.0425532	0.857976	0.571429	0.0428218	0	5.07244	0.277351	0.0839	0.4245	0.0883464	0.00262227	0.4155	3.31874	1.51635	1.74816	5.45104	0.0566972	32.129	6.65393	7.83	13.67
25	3	2019	S90	0	0	0	0	0	0	0	4.04305	-0.414343	0	0	0	0	5.84722	0.639424	-0.1407	0.781	0.0484941	0.00881019	0.1099	3.32926	2.40624	8.16561	8.17723		24.1876	5.84616	5.48	6.9
25	3	2019	C26	0	1	0	3.3322	2.83321	0	0	4.23411	1.02445	0.970569	0.95969	0.0390209	0	5.97382	0.302742	0.0367	0.7742	0.213546	0.0151022	0.1806	2.90527	1.51596	8.42566	8.23324	0.0304212	23.7786	6.44863	7.11	11.04
26	5	2007	C21	0	0	0	0	0	0	0	0		0	0	0	0	3.8397	1.06367	0.1417	0.3931	0.00632576	0.0114719	0.4099	2.55098	2.25129	7.22275	7.41337		8.10019	4.18589
26	3	2007	C34	0	1	0	1.79176	0	0	0	0	-1	0.743802	0.865052	0	0	6.24103	0.487517	0.0732	0.4836	0.12644	0.0293971	0.2011	3.00035	1.29928	2.07469	7.76726	0.0399667	22.0512	6.86595
26	2	2007	G58	0	1	0	0	0	0	0	0	-1	0	0	0	0	4.16875	0.644684	0.0235	0.3666	0.0160156	0.0392598	0.2849	2.51074	0	6.35467	7.02198	0.0599321	19.8011	4.56459
26	2	2008	G58	0	1	0	0	0	0	0	0	-1	0	0	0	0	4.16946	0.617687	0.0545	0.6189	0.035424	0.0352349	0.2849	2.58882	0	6.19378	6.87005	0.0428916	32.0572	4.70587	8.49	2.95
26	1	2008	C34	0	1	0	1.38629	0	0	0	0	-1	0.666667	0	0.0352216	0	4.38032	0.334879	0.0527	0.8234	0.250537	0.0430766	0.5244	2.54165	0	0.00880354	7.87929		15.7514		7.95	4.01
26	3	2008	C34	0	1	0	2.48491	2.19722	1.79176	0	0.693147	0.0425532	0.78125	0.740741	0	0	6.13294	0.406925	0.0625	1.0396	0.10772	0.0368701	0.2011	3.04892	1.09861	1.70143	8.67094	0.0186032	18.772	6.42274	10.15	8.43
26	3	2008	I65	0	0	0	2.30259	1.94591	1.94591	1.94591	0	-1	0.817778	0.8	0.132879	0.238095	3.83946	0.16868	0.0879	0.6314	0.566053	0.0122501	0.3736	2.45132	0.693147	0.0813177	6.51175		69.3001		8.66	6.26
26	5	2009	C21	0	0	0	0	0	0	0	0		0	0	0	0	3.51848	1.06367	0.1317	0.2211	0.0108976	0.00210914	0.321	2.69595	2.44235	7.51057	7.01302		24.7301	4.32988	8.18	4.14
26	3	2009	C34	0	1	0	3.7612	2.63906	2.94444	1.60944	0.693147	0.315789	0.902038	0.847222	0	0	6.22374	0.385955	0.1021	0.4918	0.0650389	0.0230736	0.1763	3.09524	0.970779	1.43991	8.55757	0.0236305	19.6372	6.47501	10.15	8.43
26	1	2009	C34	0	1	0	1.38629	0	1.79176	0	0	-1	0.75	0.833333	0.0358942	0	4.39687	0.322671	0.0285	0.5241	0.188634	0.102236	0.5244	2.61744	0.693147	0.0499917	7.92732		12.0812	5.13042	7.95	4.01
26	2	2009	G58	0	1	0	0	0	0	0	0	-1	0	0	0	0	4.2422	0.579673	0.0819	0.3808	0.0895477	0.0439676	0.4079	2.66124	0	18.4865	6.72863	0.0138314	30.6998	4.86236	8.49	2.95
26	3	2009	I65	0	0	0	1.60944	1.60944	1.38629	0	0	-1	0.78125	0.666667	0.172466	0.277778	3.92065	0.181996	0.0917	0.2526	0.531361	0.0866664	0.3736	2.53398	0.980829	0.0859745	6.53524		62.4609	5.76734	8.66	6.26
26	3	2010	I65	0	0	0	1.60944	1.09861	1.94591	1.79176	1.09861	-0.962382	0.693878	0.819444	0.124128	0.210526	4.22454	0.261817	0.1132	0.2737	0.523673	0.0402517	0.3736	2.61034	1.09861	0.0319262	6.59304	0.0431834	61.5723	6.02709	8.46	5.79
26	1	2010	C34	0	1	0	1.60944	0	1.09861	0.693147	0	-1	0.875	0.75	0.035	0	4.41366	0.318037	0.0212	0.4809	0.155662	0.0756077	0.5244	2.68789	0.998529	0.203186	7.91022	0.0319587	11.17	5.26215	8.64	3.78
26	3	2010	C34	0	1	0	3.3673	1.79176	3.17805	1.38629	1.60944	0.0206897	0.876033	0.877915	0	0	6.51791	0.357282	0.2268	0.3554	0.068803	0.0341435	0.1763	3.13951	0.995803	1.26679	8.57508	0.0299297	27.778	7.02935	11.24	9.47
26	2	2010	G58	0	1	0	0	0	0	0	0	-1	0	0	0	0	4.41528	0.589494	0.0733	0.4827	0.117085	0.101594	0.4079	2.72877	0	15.0603	6.73459	0.0431908	25.3287	5.47753	7.25	1.85
26	5	2011	C41	0	0	0	4.04305	0	3.7612	0	0	-1	0.789116	0.793367	0	0	4.93711	0.372377	0.2401	0.4331	0.118902	0.00759239	0.2995	2.82255	0.925341	0.295355	6.94601		11.079	7.54765	7.63	3.46
26	3	2011	I65	0	0	0	2.94444	2.3979	1.60944	1.38629	2.07944	-0.920927	0.90051	0.816326	0.122157	0.176471	4.36841	0.20974	0.1351	0.2776	0.470043	0.0373641	0.3483	2.68127	1.27507	0.0198926	6.72022	0.0483619	58.5469	6.23048	8.47	5.34
26	3	2011	C34	0	1	0	3.58352	2.89037	3.46574	2.70805	2.99573	0.602881	0.622449	0.897119	0	0	6.67698	0.326492	0.1795	0.4224	0.0940545	0.0696881	0.1763	3.1819	1.11619	3.1519	8.58317	0.00958058	26.8473	7.08301	11.22	10
26	2	2011	G58	0	1	0	0	0	0	0	0	-1	0	0	0	0	4.54967	0.599658	0.0722	0.6939	0.0833166	0.153095	0.4079	2.79203	0	12.7543	6.72982	0.07736	11.8524	6.40242	7.18	1.94
26	1	2011	C34	0	1	0	1.94591	0.693147	1.38629	0	1.60944	-0.662551	0.864197	0.857143	0.0507606	0	4.39602	0.298855	-0.0142	0.4264	0.104212	0.025674	0.5068	2.7537	1.16315	0.202028	7.81883	0.0670384	10.3018	5.00499	8.44	3.8
26	5	2012	C41	0	0	0	5.37064	1.09861	5.1358	0	0	-1	0.722222	0.816568	0	0	5.27719	0.461605	0.1389	0.3966	0.0288997	0.0122045	0.2995	2.8803	0.851684	0.204911	7.07327		6.59921	8.41806	7.19	8.36
26	3	2012	C36	0	1	0	5.72685	3.13549	3.04452	1.60944	4.04305	0.0736751	0.830247	0.84	0.0323692	0	7.00905	0.189489	0.0871	0.5659	0.220044	0.0231685	0.2	3.22257	0.923237	2.53533	8.55256	0.0371412	24.7604	6.9293	10.68	10.39
26	1	2012	C36	0	1	0	2.07944	0	2.07944	0	2.56495	-0.769927	0.716049	0.816326	0.041246	0	4.31245	0.306535	-0.0619	0.3914	0.0216513	0.0190155	0.4904	2.81545	1.2164	0.38258	7.73193	0.0405811	3.19898	4.93685	4.62	2.84
26	2	2012	G55	0	1	0	0	0	0	0	0	-1	0	0	0	0	5.01512	0.721864	0.0485	0.6224	0.0791856	0.122045	0.4079	2.85152	0	7.73277	6.6733	0.0912457	7.33442	7.11732	7.46	4.97
26	3	2012	I65	0	0	0	3.17805	3.04452	2.83321	1.60944	2.63906	0.0163636	0.748513	0.892734	0.161813	0.0526316	4.43112	0.277136	0.012	0.4472	0.465066	0.028898	0.3483	2.7475	1.26165	0.66626	6.55393	0.0406154	58.4363	5.57149	6.27	7.31
26	1	2013	C36	0	1	0	2.07944	0	2.07944	0	2.19722	-0.892647	0.790123	0.716049	0.0356254	0	4.34206	0.318876	0.0172	0.3821	0.0511217	0.0252781	0.4904	2.8736	1.29532	0.268468	7.69939		8.68285	5.01933	4.63	2.96
26	5	2013	C41	0	0	0	4.99721	0	5.1985	0	1.09861	-0.859532	0.507545	0.601562	0.000326103	0	5.40498	0.459761	0.1013	0.3692	0.024463	0.00415328	0.2995	2.9349	0.992758	0.212921	7.27309	0.00914259	5.35179	8.63607	7.21	8.2
26	2	2013	G55	0	1	0	0	0	0	0	0	-1	0	0	0	0	6.75435	0.549908	0.1045	0.9013	0.0465079	0.0423978	0.6201	2.90767	0	12.1186	8.02093	0.131259	30.3293	6.62488	7.35	5.2
26	3	2013	I65	0	0	0	5.23111	4.23411	4.40672	1.09861	3.3673	0.459945	0.95467	0.905375	0.135671	0	4.50449	0.291013	0.0447	0.1793	0.467139	0.00639234	0.3483	2.80962	0.99946	0.52339	6.57368	0.0498746	52.5292	5.941	6.2	7.37
26	3	2013	C36	0	1	0	4.5326	3.58352	4.00733	1.94591	4.12713	-0.181432	0.944086	0.919379	0.0378757	0	7.17658	0.235316	0.0918	0.4677	0.175057	0.0339119	0.2	3.26165	1.20444	2.75569	8.545	0.00391034	25.3967	7.03301	10.66	10.11
26	3	2014	C36	0	1	0	4.94876	4.12713	4.31749	1.60944	4.54329	0.00938194	0.962525	0.952526	0.0490552	0	7.27922	0.222622	0.1165	0.5384	0.139988	0.055387	0.2	3.29926	1.37342	2.51138	8.54383	0.0100845	25.4038	7.17729	10.38	10.42
26	1	2014	C36	0	1	0	1.79176	0	2.07944	0	2.48491	-0.880611	0.48	0.790123	0.0345628	0	4.36846	0.326679	0.0165	0.2437	0.0418124	0.0100745	0.4839	2.92856	1.39459	0.157322	7.67694		15.0863	5.29456	5.93	2.65
26	2	2014	G55	0	1	0	0	0	0	0	0	-1	0	0	0	0	6.75767	0.585073	0.1064	0.808	0.0351981	0.0400478	0.6201	2.96083	0	12.137	7.81076	0.08778	26.9487	6.84948	7.45	5.06
26	3	2014	I65	0	0	0	4.02535	3.97029	4.04305	2.56495	3.89182	0.542018	0.825409	0.9625	0.100063	0	5.26781	0.33479	0.0724	0.1677	0.386088	0.00394808	0.4341	2.8681	1.14891	0.68202	7.21082	0.0668902	37.9631	6.45714	6.98	7.93
26	5	2014	C41	0	0	0	2.07944	1.09861	4.18965	1.09861	0.693147	-0.90566	0.8125	0.665816	0.000634837	0	5.65938	0.508606	0.0755	0.4624	0.0347583	0.00180011	0.2995	2.98667	1.24448	0.155323	7.2563	0.0204398	4.85062	8.80772	7.31	7.47
26	3	2015	C36	0	1	0	4.74493	3.7612	4.63473	3.04452	4.72739	-0.192853	0.963397	0.960949	0.050001	0	7.35973	0.222287	0.1052	0.5798	0.1936	0.0361752	0.2022	3.33551	1.4906	2.29629	8.52318	0.0138648	23.4498	6.98858	9.42	8.9
26	2	2015	G55	0	1	0	0	0	0	0	0	-1	0	0	0	0	7.12006	0.437003	0.0588	0.8511	0.101396	0.072886	0.5409	3.01131	0	12.4796	8.04559	0.0402016	31.1198	6.36739	7.16	4.97
26	3	2015	I65	0	0	0	4.07754	3.95124	3.17805	2.83321	4.43082	0.819373	0.890413	0.87375	0.0926312	0	5.57356	0.451566	0.0692	0.1259	0.213145	0.215875	0.442	2.92336	1.35977	0.3703	7.40914	0.238303	35.1947	6.62943	7.28	8.62
26	5	2015	C41	0	0	0	1.38629	0	1.38629	0	2.3979	-0.344729	0.5	0.5	0.000451936	0	7.55542	0.580846	0.0226	0.7143	0.0530468	0.000170377	0.3704	3.0359	1.49383	0.0279615	7.19519	0.443125	7.83641	8.80104	6.87	7.56
26	3	2016	I65	0	0	0	3.91202	3.71357	3.55535	3.2581	4.51086	0.714939	0.919922	0.878792	0.102014	0	5.9025	0.569013	0.0552	0.276	0.142803	0.173775	0.442	2.97571	1.49465	0.287218	7.64635	0.0888553	35.252	6.63231	6.18	8.56
26	2	2016	G55	0	1	0	0	0	0	0	0	-1	0	0	0	0	7.11267	0.397495	0.0597	0.8814	0.0919146	0.0532604	0.5409	3.05937	0	12.2918	8.09377	0.0237324	34.3466		6.48	5.6
26	3	2016	C36	0	1	0	5.09987	4.46591	4.14313	3.21888	4.89035	-0.246369	0.882742	0.959546	0.0497277	0	7.45436	0.223899	0.1048	0.6775	0.219837	0.0256243	0.2022	3.37048	1.61029	2.01119	8.55853	0.0106649	23.9501	7.07428	7.89	8.87
26	1	2016	C36	0	1	0	2.30259	1.09861	1.94591	0	2.63906	-0.925779	0.791111	0.612245	0.0393945	0	4.38061	0.371283	0.0122	0.1348	0.0644718	0.0183064	0.482	3.03017	1.60478	0.0770868	7.61628	0.0269412	13.4394	5.4457	5.45	2.52
26	5	2017	C41	0	0	0	1.09861	0	1.09861	0	1.09861	-0.863095	0.64	0.64	0.000158558	0	8.19108	0.725332	0.0438	0.9306	0.0484139	0.00154908	0.3704	3.12762	1.85913	0.01796	7.04752	0.00421007	14.5229	9.06746	6.29	8.1
26	2	2017	G55	0	1	0	0.693147	0	0.693147	0	0	-1	0	0	0	0	7.15848	0.385631	0.0675	0.9397	0.0643566	0.0278214	0.5409	3.10522	0.693147	14.3283	8.25323	0.00954558	36.3038		6.37	5.54
26	1	2017	C36	0	1	0	3.17805	1.94591	1.94591	0	2.83321	-0.914066	0.88	0.814815	0.0416698	0	4.99516	0.33603	0.0185	0.2958	0.107771	0.085287	0.4089	3.07734	1.70289	3.58922	7.88983	0.104465	18.3477	5.75488	5.45	2.75
26	3	2017	I65	0	0	0	3.73767	3.68888	3.17805	3.04452	4.94876	1.1735	0.876777	0.856509	0.108982	0	6.35673	0.237379	0.0332	0.3697	0.324677	0.0316664	0.3779	3.02547	1.63649	1.22539	7.64444	0.0686604	35.3016	6.80711	6.14	8.89
26	3	2017	C36	0	1	0	5.48894	4.49981	4.70953	3.2581	4.82831	-0.334013	0.947061	0.932009	0.0433961	0	7.61288	0.241196	0.1403	0.7393	0.145739	0.0232298	0.2022	3.40428	1.69402	1.68371	8.59637	0.0133302	25.0136	7.3858	7.86	8.33
26	3	2018	C36	0	1	0	5.40717	4.36945	0	0	5.17615	-0.105724	0.95479	0.939497	0.046237	0	7.64502	0.212524	0.1237	0.9826	0.1151	0.0307346	0.2022	3.43697	1.72033	1.5551	8.61668	0.00308176	23.2733	7.33451	7.79	8.52
26	5	2018	C41	0	0	0	0	0	0	0	1.79176	-0.69863	0	0	0.000181345	0	8.04133	0.78634	-0.0613	1.0312	0.00632576	0.000170377	0.3704	3.17051	2.00393	0.0176863	6.54965	0.0199864	2.17043	9.00492	6.17	8.17
26	3	2018	I65	0	0	0	3.63759	3.58352	0	0	4.94164	0.902498	0.779432	0.860294	0.124632	0	6.43459	0.283846	0.0137	0.3797	0.310484	0.0246299	0.3779	3.07286	1.73418	1.58366	7.63964	0.0309603	35.0107	6.70964	6.09	9.21
26	1	2018	C36	0	1	0	2.63906	1.38629	0	0	2.83321	-0.918702	0.91358	0.886145	0.0443033	0	4.94449	0.348787	-0.0474	0.427	0.112895	0.0835998	0.4089	3.12239	1.65542	3.15321	7.74803	0.0134935	15.2601	5.62674	5.4	3.38
26	2	2018	G55	0	1	0	1.79176	1.60944	0	0	0	-1	0.86	0	0	0	7.44583	0.389903	0.0648	0.9901	0.168424	0.0237733	0.4742	3.14906	1.09861	13.6692	8.23111	0.0213189	36.9506		6.25	6.13
26	2	2019	G55	0	1	0	0	0	0	0	0	-1	0	0	0.00275985	0	7.50435	0.409545	0.0795	0.9271	0.0903268	0.0606409	0.4742	3.19106	1.09861	15.0846	8.88156	0.0203585	38.86		5.19	9.03
26	3	2019	I65	0	0	0	2.94444	2.94444	0	0	4.91998	1.03483	0.902105	0.8368	0.11727	0	6.39135	0.227307	0.0207	0.2659	0.249793	0.0140632	0.3543	3.11811	1.83102	1.63888	7.63143	0.0290026	32.5399	6.76997	7.11	11.04
26	1	2019	C36	0	1	0	2.07944	1.79176	0	0	2.19722	-0.960504	0.898885	0.887755	0.0390009	0	4.98734	0.354393	0.0107	0.4513	0.0952349	0.128308	0.3943	3.1655	1.73912	2.3653	7.67555	0.0696439	15.4861	5.59005	6.46	8.69
26	5	2019	C41	0	0	0	0	0	0	0	1.94591	-0.587629	0	0	0	0	7.71012	0.994873	-0.2145	0.9123	0.00696953	0.000170377	0.3704	3.21163	2.13039	0.0216274	4.77912	0.0144333	7.41708	8.95803	6.27	8.85
26	3	2019	C36	0	1	0	4.81218	4.5326	0	0	5.33272	0.0170328	0.944134	0.92128	0.047576	0	7.7819	0.270206	0.0999	0.9788	0.0342469	0.0246062	0.2022	3.46863	1.78407	1.79726	8.6019	0.00162419	24.0655	7.3398	8.89	13.42
27	4	2007	C27	0	1	1	1.79176	0	0.693147	0	0	-1	0	0	0	0	4.02282	0.439983	0.0849	0.3071	0.0455123	0.0039031	0.1799	2.7114	1.46634	15.504	7.53155	0.0361328	51.3475	4.66146
27	4	2008	C27	0	1	1	1.60944	1.60944	1.79176	0	0	-1	0.868166	0	0	0	4.08818	0.455904	0.07	0.5116	0.00857018	0.0238688	0.1801	2.77573	1.23214	24.1768	7.66856	0.0259572	51.0129	4.72528	7.93	5.01
27	4	2008	C29	0	1	0	2.56495	0	2.70805	0	0	-1	0.693878	0.8	0	0	5.99843	0.69736	0.0445	1.0137	0.0776418	0.0835735	0.3336	2.62736	1.27297	0.950621	8.95725	0.0100836	13.6019	6.55879	6.4	2.7
27	4	2009	C29	0	1	0	2.48491	0.693147	2.83321	0	0	-1	0.8125	0.793388	0.00277358	0	6.0743	0.642196	0.1362	0.6849	0.0613631	0.0758184	0.3336	2.69714	1.32567	3.04027	8.99838	0.00708353	24.0563	6.6024	6.4	2.7
27	4	2009	C27	0	1	1	0.693147	0.693147	0.693147	0	0	-1	0.777778	0	0	0	3.96335	0.552185	-0.127	0.2786	0.0240634	0.0365555	0.1801	2.83617	1.41707	26.9306	7.68937	0.0109285	52.2011	4.86764	7.93	5.01
27	9	2009	C39	0	1	0	2.83321	2.30259	3.04452	2.56495	0	-1	0.84898	0.89477	0	0.0740741	4.87464	0.271411	0.0936	0.5434	0.484757	0.0293377	0.4625	2.28812	0.693147	1.94325	7.38647		31.5784		8.67	5.8
27	9	2009	C35	0	1	0	1.60944	1.60944	1.09861	1.09861	0	-1	0.875068	0.806122	0.0982509	0.117647	4.29309	0.207171	0.052	0.5412	0.283306	0.0832842	0.1739	2.79119	0.693147	6.81747	6.35784		33.6478		7.93	5.01
27	9	2010	C39	0	1	0	3.21888	2.83321	2.99573	2.30259	1.09861	-0.962382	0.826475	0.791383	0.0759963	0.0909091	4.98388	0.287472	0.097	0.3097	0.348965	0.103811	0.4625	2.38475	0.921406	2.51005	7.51425		28.2527	6.19989	8.23	4.45
27	4	2010	C27	0	1	1	1.60944	1.09861	1.09861	0	1.09861	-0.793237	0.6875	0.32	0.00614913	0	4.05824	0.50964	0.1131	0.1679	0.0155187	0.0437124	0.1801	2.89317	1.50408	24.0245	7.54168	0.00740929	57.0919	5.05653	7.57	4.21
27	4	2010	C29	0	1	0	1.60944	0.693147	2.19722	0.693147	0.693147	-0.833333	0.375	0.75	0.00263481	0	6.30788	0.706288	0.0504	0.8022	0.0703371	0.0535947	0.3336	2.76236	1.47929	2.35604	9.14655	0.0317999	14.7623	6.81321	4.15	0.93
27	9	2010	C35	0	1	0	2.30259	2.30259	0.693147	0.693147	1.09861	-0.768889	0.832051	0	0.0460096	0.117647	4.4251	0.266098	0.0426	0.2567	0.140761	0.162795	0.1739	2.85073	0.980829	7.13245	6.4892		33.2669	5.11893	7.57	4.21
27	6	2011	C30	0	1	0	1.38629	0	0	0	0	-1	0.666667	0	0.00231673	0.1	5.49787	0.509799	0.0824	0.7787	0.221407	0.192092	0.5079	2.4085	0	3.3127	7.67601	0.132049	15.6825	6.57183	2.93	1.57
27	9	2011	C39	0	1	0	3.17805	2.63906	2.70805	2.19722	1.94591	-0.932223	0.8008	0.863636	0.0906684	0.04	5.0941	0.312234	0.0749	0.4378	0.242058	0.103253	0.4625	2.47287	1.13565	2.14989	7.60986	0.00599269	25.0494	6.1094	8.2	4.69
27	4	2011	C27	0	1	1	1.09861	0.693147	1.60944	1.60944	0.693147	-0.928527	0	0.876932	0.0102663	0	4.11489	0.4003	0.1546	0.2838	0.0458953	0.0376522	0.1802	2.94709	1.46634	22.2654	7.52402	0.0349242	56.2612	5.118	7.58	4.37
27	9	2011	C35	0	1	0	2.3979	1.09861	2.89037	2.30259	2.07944	-0.694106	0.888889	0.908754	0.036105	0.0588235	4.60586	0.348502	0.0501	0.4308	0.0732827	0.151956	0.1739	2.90692	0.81093	7.36093	6.52209	0.0309192	31.449	5.3173	7.58	4.37
27	4	2011	C29	0	1	0	2.63906	0.693147	2.07944	0	1.09861	-0.835294	0.571429	0	0.00292523	0	6.5614	0.695743	0.0468	0.9701	0.069607	0.0752191	0.3384	2.82359	1.61548	1.89489	9.07738	0.0311746	12.8873	7.04046	3.94	0.97
27	9	2012	C39	0	1	0	4.38203	3.91202	4.06044	3.04452	3.43399	-0.781947	0.805485	0.824802	0.0897712	0.04	5.53174	0.410141	0.0707	0.7427	0.186829	0.0480779	0.4824	2.55384	1.12059	1.46338	8.28753	0.0247209	20.7571	6.36675	7.67	6.2
27	4	2012	C29	0	1	0	2.56495	1.79176	2.3979	0.693147	2.07944	-0.753856	0.847222	0.722222	0.0327748	0	6.51401	0.66665	0.0603	0.9866	0.0880048	0.0640612	0.3384	2.88129	1.70475	2.80709	9.08228	0.00979384	16.4734	6.8769	4.66	3.42
27	9	2012	C30	0	1	0	1.38629	1.09861	1.38629	1.09861	3.09104	0.550592	0.5	0.693878	0.065321	0.125	4.75587	0.430887	0.0297	0.4872	0.0518992	0.0697312	0.1773	2.96012	1.12719	8.82033	6.56948	0.0454395	28.5119	5.28463	4.56	5.43
27	4	2012	C27	0	1	1	0	0	1.60944	1.38629	1.38629	-0.82185	0	0.867188	0.00631979	0	4.26832	0.320214	0.2401	0.2798	0.225602	0.021703	0.1802	2.99825	1.5329	18.6945	7.57866	0.0206106	51.0342	5.15325	4.56	5.43
27	6	2012	C30	0	1	0	1.79176	0.693147	1.60944	0	0	-1	0.833333	0.75	0.00238727	0.1	5.72393	0.569359	0.0754	0.798	0.120285	0.154676	0.5079	2.49463	0.693147	3.01853	7.93416	0.0246505	15.6799	6.34522	1.14	2.48
27	9	2013	C39	0	1	0	4.56435	4.18965	3.89182	2.63906	4.02535	-0.650378	0.857272	0.731596	0.100348	0.0357143	5.58121	0.367677	0.0663	0.3691	0.196189	0.0562226	0.527	2.62875	1.22914	1.41365	8.24407	0.00361601	21.8182	6.37263	7.73	6.52
27	4	2013	C27	0	1	1	1.09861	1.09861	0	0	1.60944	-0.781542	0.743802	0	0.0101892	0	4.02992	0.512252	-0.2787	0.1623	0.113787	0.0272028	0.1839	3.04692	1.72839	26.4133	7.52941	0.0241547	50.9852	4.87889	4.47	5.46
27	6	2013	C30	0	1	0	2.89037	2.48491	3.29584	1.60944	1.09861	-0.872572	0.94579	0.945439	0.00992235	0.0416667	6.80155	0.587786	0.068	0.9112	0.156962	0.0334174	0.2946	2.57393	0.798508	1.60854	8.51359	0.0295497	12.829	7.38857	0.84	2.85
27	4	2013	C29	0	1	0	2.07944	1.09861	2.30259	1.09861	2.07944	-0.799736	0.78	0.861602	0.030954	0	6.63089	0.685134	0.0605	0.9814	0.074014	0.0292505	0.3384	2.93583	1.79567	4.39269	9.08466	0.0196219	19.7001	6.86599	4.41	3.7
27	9	2013	C30	0	1	0	2.56495	1.60944	1.94591	1.79176	2.89037	0.0831391	0.941399	0.890625	0.0813756	0	5.2865	0.40163	-0.0069	0.5853	0.323099	0.0447235	0.1773	3.01064	1.29614	4.46624	6.62672	0.00370725	24.9234	5.42452	4.47	5.46
27	4	2014	C27	0	1	1	1.09861	0	0	0	1.38629	-0.846895	0	0	0.0214944	0	4.08903	0.686265	-0.1458	0.1484	0.0815177	0.14893	0.1861	3.09333	1.89184	26.6032	7.41156	0.113391	51.6404	4.68063	6.99	7.37
27	4	2014	C29	0	1	0	3.29584	0	3.49651	1.38629	2.3979	-0.749553	0.124444	0.855388	0.0307314	0	6.88145	0.612106	0.0367	0.9157	0.146139	0.117199	0.252	2.98756	1.73158	3.36791	8.97411	0.108933	20.1404	6.69151	5.24	3.31
27	9	2014	C30	0	1	0	1.94591	1.94591	2.48491	1.09861	2.77259	-0.284982	0.90186	0.920139	0.0519673	0	5.16306	0.317757	0.0118	0.3877	0.193946	0.0619102	0.1817	3.05873	1.37986	6.65809	6.62007	0.0492626	22.3159	5.47211	6.99	7.37
27	4	2015	C27	0	1	1	0.693147	0.693147	1.09861	0	1.38629	-0.872921	0.75	0	0.0163364	0	4.09006	0.649673	0.0567	0.1109	0.0950629	0.0513023	0.1861	3.13768	1.95942	32.5515	7.40184		55.2256	5.04867	7.99	8.51
27	9	2015	C30	0	1	0	0.693147	0.693147	0	0	3.04452	-0.366643	0.56	0	0.113026	0	5.17049	0.402616	-0.0791	0.2878	0.174229	0.0459888	0.1817	3.1046	1.6043	7.45	6.69084	0.0236784	14.3887	5.26771	7.99	8.51
27	4	2015	C29	0	1	0	1.60944	1.09861	1.38629	0.693147	2.63906	-0.730388	0.611111	0.625	0.0331405	0	7.01981	0.688149	-0.0157	0.8452	0.250765	0.0508377	0.2533	3.03674	1.87692	2.87402	8.93682	0.0397269	11.8264	6.52767	5.07	3.17
27	6	2015	C30	0	1	0	4.00733	3.13549	3.68888	2.3979	2.48491	-0.651654	0.967991	0.953627	0.0152185	0.0833333	7.13618	0.651992	0.0485	0.8321	0.163934	0.0175623	0.3618	2.71584	1.04282	1.41933	8.62999	0.0511964	12.879	7.5096	3.91	4.16
27	9	2015	C39	0	1	0	4.76217	4.44265	4.38203	3.73767	5.09375	-0.347405	0.828607	0.845623	0.0981406	0.037037	6.04629	0.370404	0.0616	0.3096	0.0943208	0.0291952	0.4538	2.76357	1.37961	0.838301	8.26462	0.0326286	25.6856	6.75244	6.42	6.69
27	4	2016	C29	0	1	0	3.3673	1.38629	3.04452	0	2.56495	-0.776143	0.842469	0	0.0273707	0	6.95065	0.656792	0.0127	0.9117	0.184667	0.0609101	0.2533	3.08362	1.90848	2.89223	8.79164	0.00272456	10.7007	6.746	5.71	3.18
27	4	2016	C27	0	1	1	1.09861	0	1.60944	0.693147	1.38629	-0.888951	0	0.75	0.0187493	0	4.15994	0.581474	0.107	0.1327	0.194508	0.0263741	0.1861	3.18015	2.02356	27.185	7.50274		52.5656	5.07904	6.87	7.97
27	5	2016	C41	0	0	0	0	0	0.693147	0.693147	1.94591	-0.618037	0	0.444444	0.000401387	0	8.139	0.730106	0.0465	0.9059	0.0511515	0.00782795	0.3704	3.08281	1.69348	0.018042	7.06305	0.185378	18.5909	8.94483	6.44	7.28
27	9	2016	C39	0	1	0	5.02388	4.8828	4.38203	4.07754	5.30827	-0.273296	0.858857	0.864195	0.0850031	0.037037	6.17939	0.395116	0.0599	0.2682	0.164259	0.0520267	0.4543	2.82473	1.4753	1.17067	8.30003	0.00153896	21.8981	6.96416	6.85	6.79
27	6	2016	C30	0	1	0	4.41884	3.82864	3.78419	2.19722	4.21951	0.746446	0.958706	0.960816	0.0167491	0.0909091	7.25557	0.671744	0.0441	0.8375	0.178864	0.00957416	0.3618	2.77989	1.20909	1.44533	8.62515	0.0449732	11.0094	7.63353	4.07	3.35
27	4	2017	C27	0	1	1	0	0	1.38629	1.38629	1.09861	-0.925043	0	0.816326	0.0161205	0	4.48157	0.332371	0.021	0.2288	0.136826	0.0273266	0.29	3.22089	2.11525	19.213	7.29097	0.0281426	56.1223	5.23688	6.89	6.99
27	9	2017	C39	0	1	0	5.15329	4.90527	4.49981	4.23411	5.69709	-0.0606663	0.85285	0.846483	0.0894275	0.037037	6.24857	0.386007	0.0728	0.2558	0.168712	0.0638417	0.4544	2.88236	1.55575	1.28419	8.32312	0.00100886	20.8341	7.0633	6.81	5.87
27	4	2017	C29	0	1	0	2.19722	1.09861	1.94591	0	2.07944	-0.858795	0.64	0.72	0.0253879	0	6.87991	0.656262	-0.0097	0.9718	0.0914049	0.0341998	0.2533	3.12839	2.01582	3.03244	8.7167	0.0195365	7.5909	7.00456	5.68	3.8
27	4	2018	C27	0	1	1	1.94591	0	0	0	0.693147	-0.967317	0	0	0.0402806	0	4.41473	0.290081	-0.0473	0.4139	0.38863	0.0276584	0.2941	3.26003	2.19722	16.8511	7.24566	0.00287748	47.229	4.65401	6.86	7.56
27	6	2018	C30	0	1	0	5.70711	4.63473	0	0	5.17048	3.00695	0.968893	0.956662	0.017389	0	7.59169	0.647067	0.0307	0.8288	0.144299	0.0104918	0.3143	2.89687	1.2561	1.45499	8.60282	0.0652194	9.08557	8.14088	3.41	3.92
27	4	2018	C29	0	1	0	3.55535	2.63906	0	0	1.38629	-0.940794	0.849703	0.444444	0.0278011	0	6.95572	0.674158	0.0211	1.0846	0.0878866	0.0293784	0.2533	3.17125	2.11021	2.76323	8.75432	0.00346949	15.1725	6.96246	5.57	4.83
27	9	2018	C39	0	1	0	5.34233	5.0876	0	0	6.03069	0.191147	0.874081	0.829481	0.0929816	0.037037	6.41208	0.433165	0.0455	0.3121	0.150535	0.0539843	0.442	2.93685	1.62103	1.62189	8.40066	0.00567128	19.8243	7.0368	6.77	6.79
27	9	2018	C30	0	1	0	2.19722	1.94591	0	0	3.52636	-0.244404	0.894538	0.869141	0.0821202	0	5.39432	0.286126	0.02	0.6761	0.0932991	0.0530912	0.1538	3.23082	1.84677	8.46618	6.43775	0.0422397	26.875	5.84187	6.86	7.56
27	4	2019	C27	0	1	1	1.60944	0.693147	0	0	1.09861	-0.931299	0.888889	0	0.0300279	0	4.45055	0.265232	0.0575	0.2883	0.37123	0.0423286	0.2941	3.2977	2.08699	15.9083	7.19818	0.00106577	53.2209	5.21554	6.18	9.75
27	9	2019	C30	0	1	0	1.09861	1.09861	0	0	3.2581	-0.45273	0.807256	0.72	0.161224	0.05	5.24795	0.265193	-0.0868	0.537	0.0673782	0.038472	0.1538	3.26958	1.95555	8.64822	6.40853	0.0199563	24.7204	5.46539	6.18	9.75
27	9	2019	C39	0	1	0	4.99043	4.75359	0	0	6.23637	0.40407	0.882738	0.858053	0.100766	0.0384615	6.58514	0.373282	0.0447	0.3326	0.217347	0.0435836	0.4305	2.98853	1.6139	2.29286	8.39503	0.0101476	21.1934	7.12014	7.27	10.84
27	4	2019	C29	0	1	0	1.94591	1.79176	0	0	2.07944	-0.875311	0.843195	0.53125	0.0294198	0	6.9595	0.646081	0.0242	1.0106	0.137	0.0386564	0.2533	3.21234	2.12026	2.12584	8.70831	0.00304654	20.1319	6.95469	5.48	8.98
27	6	2019	C30	0	1	0	4.17439	3.71357	0	0	5.45959	4.12244	0.962254	0.975486	0.0194915	0.05	7.71622	0.588895	0.0449	0.8197	0.212485	0.0151952	0.3143	2.95059	1.24323	1.93195	8.64664	0.0250342	10.5006	8.33383	4.26	7.83
28	2	2007	C34	0	0	0	2.30259	0.693147	1.09861	0	1.38629	2.97059	0.775148	0.5	0	0	4.54211	0.562624	0.0745	0.5062	0.0113247	0.0168534	0.3778	2.53616	1.59109	3.11188	8.33447	0.0229372	26.4597	5.15791
28	5	2007	C27	0	1	1	0	0	0	0	0		0.56	0	0	0	5.16933	0.76317	0.0248	0.7514	0.187589	0.00897203	0.5473	2.74943	0	5.71493	8.27461	0.0777072	8.24221	6.84562
28	2	2007	C15	0	1	1	1.60944	0	2.83321	0	1.79176	4.43478	0	0.75	0	0	4.93759	0.3869	0.0425	0.5361	0.111756	0.0488989	0.6115	2.27586	1.89393	3.93673	8.77709		32.3183	5.59898
28	2	2008	C15	0	1	1	3.3322	1.09861	0.693147	0	1.60944	4.77778	0.816326	0	0	0	5.03013	0.418873	0.0539	0.8894	0.180094	0.0609078	0.6115	2.37363	2.02744	5.88416	8.24039	0.00433585	38.4667	6.00991	9.39	5.97
28	5	2008	C27	0	1	1	0	0	0	0	0		0.611797	0	0	0	5.29137	0.787047	0.0249	0.8815	0.19412	0.00782357	0.5473	2.81143	0	5.21408	8.0956	0.0520249	8.39316	7.04502	8.9	6.42
28	2	2008	C34	0	0	0	1.38629	0.693147	2.19722	0	1.09861	1.08511	0.609418	0.743056	0	0	4.54018	0.474603	0.0453	0.6189	0.027298	0.027516	0.3778	2.61235	1.58241	2.97921	8.38686	0.00213558	25.3255	5.00378	6.1	2.65
28	6	2009	E48	0	1	0	0	0	0	0	0	-1	0	0	0.00960002	0.107143	5.22005	0.620659	0.0457	0.6712	0.267223	0.0762334	0.5628	2.23153	0	0.0569165	7.38771		10.1029		5.44	3.03
28	5	2009	C27	0	1	1	0	0	0	0	0		0.699731	0	0	0	5.36178	0.791552	0.0167	0.7091	0.210669	0.00949092	0.5473	2.86981	0	4.70794	8.5514	0.0595922	10.0265	6.90968	8.9	6.42
28	7	2009	C15	0	0	0	1.38629	0	1.09861	0	0	-1	0	0	0	0.32	6.47708	0.217528	0.2401	0.6371	0.566053	0.0331337	0.3405	2.07014	0.693147	2.10239	8.23084		58.4651		10.15	8.43
28	2	2009	C34	0	0	0	1.94591	1.09861	1.09861	0	1.09861	1.63158	0.857143	0.595041	0	0	4.47546	0.574357	-0.0732	0.4215	0.0745263	0.00481169	0.3778	2.68314	1.72722	2.92792	8.28248	0.0334514	9.37626	4.4222	6.1	2.65
28	6	2009	C30	0	1	0	0	0	0	0	0	-1	0	0	0.00317984	0.105263	4.98155	0.339934	0.0809	0.6742	0.478676	0.059132	0.5079	2.21017	0	1.93499	6.95559		18.5972		5.44	3.03
28	6	2010	E48	0	1	0	2.56495	1.09861	1.09861	0	0	-1	0.919668	0.5	0.00591134	0	5.65713	0.727479	0.0436	0.7034	0.140579	0.0631977	0.5628	2.33351	0.693147	0.0298191	7.20638		11.8458	7.05098	3.24	1.57
28	2	2010	C34	0	0	0	1.94591	0.693147	1.60944	0	2.3979	1.55172	0.857143	0.76	0	0	4.32051	0.722021	-0.1739	0.3075	0.00632576	0.0453753	0.3778	2.74926	1.81011	3.1298	8.21203	0.0129901	4.6742	4.92381	4.67	0.23
28	7	2010	C15	0	0	0	1.79176	0	2.3979	0	0	-1	0	0	0	0.32	7.04665	0.356522	0.2401	0.2125	0.566053	0.0675921	0.3405	2.18896	0.77319	6.23001	8.86658		56.3125	7.28172	11.24	9.47
28	5	2010	C27	0	1	1	0	0	0	0	0	-1	0.51989	0.5	0	0	5.44034	0.768555	0.0178	0.5469	0.209497	0.0438608	0.4984	2.92497	0	4.3008	8.53503	0.0237779	9.94645	7.02314	7.89	7.34
28	2	2010	C15	0	1	1	2.48491	0	3.17805	0	1.38629	1.57143	0	0.5	0	0	5.23	0.435138	0.2144	0.1109	0.346208	0.0947423	0.5775	2.54445	1.99382	8.31281	8.43858	0.0572791	71.1527	6.25614	9.45	6.25
28	2	2011	C34	0	0	0	2.19722	0.693147	1.79176	0.693147	2.89037	0.434156	0.782007	0.857143	0	0	4.4877	0.754488	0.0381	0.4146	0.00632576	0.0881066	0.2	2.81127	1.85332	8.70709	7.81763		22.4749	5.3305	4.57	-0.22
28	6	2011	E48	0	1	0	0.693147	0.693147	2.19722	0	0.693147	-0.976149	0.5	0.875	0.000407283	0	6.05479	0.712964	0.0351	0.8624	0.142574	0.0412405	0.4974	2.42605	0.788457	0.739398	6.97167	0.0215726	12.2679	7.29586	2.93	1.57
28	7	2011	C15	0	0	0	1.09861	0	1.60944	1.09861	0	-1	0	0	0	0.25	7.54397	0.475267	0.2401	0.2805	0.37588	0.102424	0.3405	2.29515	1.05605	4.18585	8.98193	0.0191758	58.1713	7.63787	11.22	10
28	5	2011	F52	0	1	1	0	0	0	0	0	-1	0.705032	0.748582	0	0	5.60131	0.809792	0.0193	0.7279	0.186522	0.0212217	0.4984	2.97725	0	3.89459	8.77817	0.0676224	12.367	6.99354	7.47	7.81
28	5	2012	F52	0	1	1	2.19722	1.94591	1.09861	0	0.693147	-0.711712	0.869812	0.743802	0	0	5.68169	0.817919	0.0295	0.7099	0.163024	0.0224636	0.4984	3.02693	0.693147	5.51177	8.80627	0.049278	14.0572	6.97079	6.57	8.83
28	6	2012	E48	0	1	0	0	0	1.09861	0.693147	1.38629	-0.959779	0.666667	0.64	0.000762405	0	6.4696	0.801664	0.0261	0.7982	0.217129	0.0155815	0.4974	2.51074	1.12847	0.589514	6.87523	0.0305265	12.7611	7.50338	1.14	2.48
28	7	2012	C15	0	0	0	1.09861	0	1.60944	0	0	-1	0	0	0.00261085	0.2	7.76928	0.378192	0.2401	0.3727	0.323733	0.142591	0.3405	2.39114	1.27507	6.38542	9.20342	0.0614746	63.5552	7.71279	10.68	10.39
28	2	2012	C34	0	0	0	2.07944	0.693147	2.19722	0	2.77259	-0.564368	0.82	0.765625	0.0696941	0	4.44549	0.734147	0.048	0.4335	0.0128114	0.0254233	0.2	2.86966	1.88892	8.85328	7.77989		12.7596	5.06706	5.1	1.82
28	6	2013	E48	0	1	0	2.19722	1.60944	1.60944	0	2.3979	-0.889253	0.75	0.56	0.000753005	0	6.73104	0.836508	0.0249	0.8955	0.0997363	0.0132971	0.4974	2.58882	1.26224	0.528804	8.01169	0.0185694	12.8099	7.28403	0.84	2.85
28	2	2013	C34	0	0	0	2.70805	1.94591	2.30259	1.09861	3.13549	-0.454389	0.769231	0.864197	0.0690484	0	4.66876	0.738589	-0.0854	0.5383	0.077062	0.079529	0.2997	2.92483	1.92053	11.6775	7.75105		1.70929	4.95468	5.1	2.17
28	5	2013	F52	0	1	1	0.693147	0.693147	0	0	0.693147	-0.774064	0.581726	0.625	0	0	5.76242	0.823249	0.0309	0.6518	0.0830636	0.0330986	0.4984	3.07425	1.09861	5.06474	8.60795	0.062763	14.47	7.02507	6.61	8.91
28	7	2013	C15	0	0	0	4.04305	2.56495	3.61092	0	0	-1	0.608889	0.650888	0.00378942	0.111111	7.9455	0.383498	0.23	0.564	0.278359	0.0948947	0.3405	2.47871	1.06157	5.87849	9.36469	0.00893156	60.4242	7.40028	10.66	10.11
28	7	2014	C15	0	0	0	3.46574	2.83321	2.89037	1.09861	1.60944	-0.464968	0.823342	0.44898	0.00441261	0.0416667	7.96442	0.313955	0.2015	0.3501	0.151158	0.0621231	0.3416	2.55923	1.24867	5.88664	9.44383	0.0107189	60.6234	7.30772	10.38	10.42
28	2	2014	C34	0	0	0	2.70805	2.07944	2.30259	0	3.17805	-0.44614	0.52071	0.777778	0.0293436	0	4.65969	0.720412	0.0621	0.4101	0.00838902	0.0371485	0.2997	2.97711	1.96118	12.9669	7.19068	0.0164726	1.92286	5.47608	5.19	4.37
28	5	2014	F52	0	1	1	0	0	1.79176	1.79176	1.60944	-0.2	0.301587	0.900496	0	0	5.80945	0.856287	0.0266	0.4908	0.068111	0.0155633	0.2532	3.11944	0.944462	4.66313	8.4288	0.0536894	15.304	7.13538	8.61	9.43
28	6	2014	C30	0	1	0	3.68888	2.83321	3.61092	2.77259	1.79176	-0.761661	0.951855	0.956159	0.0135711	0.0833333	6.99236	0.629903	0.0549	0.8455	0.135801	0.02942	0.3618	2.6474	0.891998	1.34931	8.57282	0.0347116	12.0116	7.52367	2.23	3.66
28	2	2015	C34	0	0	0	3.78419	3.09104	2.63906	0	3.61092	-0.358084	0.881378	0.765625	0.0404356	0	4.80332	0.382771	-0.103	0.3438	0.0580548	0.144433	0.5343	3.0268	1.923	12.8018	7.14124	0.131069	-0.961548	4.98242	3.96	4.15
28	7	2015	C15	0	0	0	2.89037	1.94591	3.04452	1.38629	2.77259	0.375546	0.508889	0.65625	0.00549444	0	8.12771	0.322467	0.2058	0.3398	0.139036	0.0212499	0.3416	2.63375	1.36949	4.93675	9.49492	0.0495075	61.9057	7.35698	9.42	8.9
28	5	2015	F52	0	1	1	4.35671	2.89037	4.14313	2.07944	1.94591	-0.120281	0.652647	0.933518	0.0248368	0	7.72961	0.726502	0.0457	0.9984	0.0724035	0.146084	0.4079	3.16268	0.768785	1.71034	7.80098	0.399094	34.4478	6.5677	8.3	9.11
28	6	2015	E48	0	1	0	1.09861	0.693147	1.38629	1.09861	2.30259	-0.937541	0	0.5	0.00133456	0	7.14819	0.799053	0.0095	0.773	0.18653	0.0227384	0.4575	2.72877	1.63269	0.179379	8.04879	0.0385466	11.0327	7.36894	3.91	4.16
28	6	2016	E48	0	1	0	1.79176	0	1.38629	0.693147	2.77259	-0.91636	0.78125	0.625	0.00150736	0	7.33829	0.816833	0.0104	0.8917	0.138284	0.0585157	0.4675	2.79203	1.73769	0.225083	8.16593	0.0431461	9.49082	7.55953	4.07	3.35
28	7	2016	C15	0	0	0	3.13549	2.07944	3.13549	2.07944	2.70805	0.118959	0.762222	0.857988	0.00213788	0	8.26395	0.329014	0.1998	0.3697	0.0633085	0.0123753	0.3416	2.7031	1.47182	4.21251	9.61006	0.0165773	63.9007	7.34618	7.89	8.87
28	2	2016	C34	0	0	0	2.77259	1.09861	3.09104	1.60944	3.58352	-0.443505	0.839002	0.861678	0.033407	0	4.79626	0.448156	-0.0637	0.2006	0.00632576	0.0952841	0.5443	3.07413	1.93703	12.5388	7.25841	0.0104289	3.90302	5.15416	6.48	4.95
28	5	2016	D44	1	1	1	3.80666	2.19722	3.85015	2.30259	3.58352	-0.169388	0.861671	0.824394	0.0222697	0	7.99896	0.612976	0.0421	0.9601	0.0425999	0.136491	0.3127	3.20412	0.990399	1.33509	7.79975	0.0437995	32.8602	6.69088	7.05	9
28	5	2017	D44	1	1	1	4.29046	3.43399	3.66356	2.3979	3.68888	0.0959752	0.90382	0.839857	0.0251346	0	8.05701	0.611733	0.0483	0.9096	0.0232185	0.0871434	0.3127	3.24391	1.16774	1.26623	7.8462	0.00327729	34.408	6.8264	7.08	8.93
28	2	2017	C34	0	0	0	2.89037	2.30259	2.30259	1.38629	3.2581	-0.547056	0.802768	0.897959	0.0324955	0	5.24141	0.590115	0.026	0.4746	0.0493731	0.0494114	0.5305	3.11932	1.95972	7.79974	7.26123		22.7333	5.29187	6.33	6.23
28	7	2017	C15	0	0	0	3.89182	1.94591	3.2581	2.07944	3.2581	0.87602	0.710938	0.487245	0.00189817	0.190476	8.37259	0.318166	0.2038	0.2674	0.0404537	0.00752102	0.3416	2.76795	1.55699	3.82251	9.6176	0.0268026	66.4566	7.4841	7.86	8.33
28	6	2017	C30	0	1	0	4.85203	3.8712	4.06044	2.94444	4.62497	1.5812	0.960237	0.966472	0.0180186	0	7.50847	0.631751	0.022	0.5913	0.242714	0.011757	0.3143	2.84009	1.26798	1.62551	8.60282	0.03836	8.93795	7.90329	3.76	3.67
28	6	2017	E48	0	1	0	2.19722	1.38629	1.94591	0	2.19722	-0.949135	0.91102	0.863905	0.0013919	0	7.57715	0.834191	0.0156	0.8633	0.156518	0.0779717	0.4713	2.85152	1.7156	0.410872	8.35491	0.0540922	9.09413	7.86436	3.76	3.67
28	7	2018	C15	0	0	0	3.91202	1.60944	0	0	2.70805	0.0933786	0.802768	0	0.00136094	0.181818	8.50863	0.321591	0.2174	0.3541	0.0729434	0.00950382	0.3416	2.82885	1.55366	3.59529	9.63502	0.0248667	73.7033	7.67815	7.79	8.52
28	2	2018	C34	0	0	0	2.94444	2.48491	0	0	3.29584	-0.541062	0.871914	0.72	0.0372471	0	5.21418	0.616965	-0.0295	0.5996	0.0217363	0.0207427	0.5299	3.16256	2.02836	7.79426	7.30586		22.9968	5.27083	6.24	7.13
28	6	2018	E48	0	1	0	2.56495	0.693147	0	0	2.94444	-0.899399	0.871837	0.908587	0.00138715	0	7.73491	0.835109	0.0168	0.9573	0.13303	0.117202	0.4713	2.90767	1.69645	0.411734	8.48694	0.0761462	10.253	7.81358	3.41	3.92
28	5	2018	D44	1	1	1	3.55535	2.48491	0	0	3.98898	0.45666	0.91779	0.778216	0.0144683	0	8.13826	0.623772	0.0488	1.0854	0.0285034	0.0418473	0.3127	3.28218	1.35337	1.14124	7.62608	0.0214372	39.1143	6.87377	7.01	9.27
28	5	2019	D44	1	1	1	2.30259	1.79176	0	0	3.3322	-0.263465	0.874467	0.824084	0.0135785	0	8.22844	0.640408	0.051	1.0466	0.0258201	0.0646479	0.3127	3.31904	1.50058	1.41553	7.50934	0.0346527	48.0965	6.90507	7.08	12.59
28	6	2019	E48	0	1	0	2.3979	2.3979	0	0	2.56495	-0.944819	0.927438	0.923782	0.00256088	0	7.92245	0.860592	0.0146	0.9502	0.107417	0.115056	0.4713	2.96083	1.57421	19.9868	8.35326	0.0680707	10	7.8694	4.26	7.83
28	2	2019	C34	0	0	0	1.79176	1.38629	0	0	2.63906	-0.787534	0.691358	0.795918	0.0449826	0	5.03341	0.749768	-0.1932	0.4296	0.0452992	0.00104678	0.5213	3.20401	2.10395	9.12067	7.19744	0.00914386	0.401562	5.00504	5.25	9.32
28	7	2019	C15	0	0	0	2.63906	0.693147	0	0	1.79176	-0.431818	0.592593	0.795139	0.00721757	0.0434783	8.5842	0.317341	0.1813	0.3316	0.0804441	0.0059332	0.3416	2.88625	1.62159	3.26842	9.66777	0.0175583	71.3473	7.63256	8.89	13.42
29	5	2007	C27	0	1	1	0	0	0	0	1.09861	-0.747634	0.661157	0.839506	0.000642895	0	5.724	0.708574	0.0716	0.5554	0.104672	0.0287678	0.4775	2.73907	0	7.57057	8.99181	0.0110974	19.4922	6.53942
29	1	2007	C26	0	1	0	2.07944	0.693147	0.693147	0	1.09861	-0.139442	0.893424	0	0	0	5.18527	0.564127	0.1003	0.3892	0.116688	0.0451732	0.2708	2.52669	1.20397	8.37055	7.64683	0.032037	15.2016	6.57143
29	1	2008	C26	0	1	0	2.19722	1.94591	2.07944	0.693147	1.79176	1.15649	0.919875	0.916667	0.000946186	0	5.33185	0.630833	0.0164	0.8415	0.0614142	0.145634	0.2708	2.60358	0.969401	12.0905	8.09346	0.0782674	9.76394	6.48154	8.66	6.26
29	5	2008	C27	0	1	1	0.693147	0.693147	0	0	1.09861	-0.750769	0.75	0.5	0.000868839	0	6.01956	0.616339	0.1542	0.7637	0.138984	0.0875414	0.5244	2.8017	0	8.44451	8.93248	0.0374555	34.237	6.78415	8.2	6.5
29	1	2009	C26	0	1	0	1.09861	1.09861	1.09861	0.693147	1.79176	0.864952	0.733728	0.740741	0.00369433	0	5.33974	0.691609	-0.0418	0.4912	0.110995	0.0325429	0.2708	2.67498	1.21924	11.5241	8.22577	0.0843408	10.483	6.37913	8.66	6.26
29	8	2009	A03	0	1	0	1.38629	0	1.09861	0	0	-1	0.444444	0.72	0	0.0416667	5.29166	0.505878	0.0396	0.7698	0.32296	0.0985447	0.2859	2.17866	0.693147	5.76579	6.93342		12.825		8.62	4.56
29	9	2009	G55	0	0	0	0	0	0	0	0	-1	0	0	0	0	5.18154	0.0690073	0.0998	0.5807	0.566053	0.0375278	0.5373	2.07737	0	0.00152166	6.89264		47.0648		6.96	3.56
29	5	2009	C27	0	1	1	0.693147	0.693147	0	0	0	-1	0.444444	0.8	0	0	6.41164	0.662181	0.1117	0.5003	0.256371	0.14193	0.5167	2.86063	0	13.6192	9.3338	0.122122	30.5819	6.57086	8.2	6.5
29	2	2009	C15	0	1	1	2.89037	0	3.3673	0	1.38629	11	0.5	0	0	0	4.90693	0.398019	0.127	0.179	0.268994	0.0221444	0.6115	2.46268	1.98323	6.10044	8.28172	0.0359866	60.8103	5.9849	9.39	5.97
29	5	2010	C27	0	1	1	2.07944	1.94591	1.60944	1.60944	1.60944	-0.586473	0.9	0.873346	0	0	6.33068	0.630044	0.0363	0.6303	0.16663	0.0845494	0.3247	2.91629	0.693147	15.0362	9.17833	0.0480769	23.422	6.58273	8.03	4.89
29	9	2010	G55	0	0	0	0	0	0	0	0	-1	0	0	0	0.0434783	5.21165	0.0690073	0.1211	0.4002	0.566053	0.0698971	0.5373	2.19538	0	0.0168804	6.91473		47.6901	5.85864	5.14	2.98
29	8	2010	A03	0	1	0	1.09861	0	1.60944	0.693147	0	-1	0.5	0.72	0	0.0434783	5.43364	0.553815	0.0375	0.5463	0.19606	0.164408	0.2859	2.28589	0.847298	4.90884	7.38275		11.8692	6.24122	8.22	4.12
29	5	2011	C27	0	1	1	2.63906	2.48491	1.60944	0.693147	2.30259	-0.356747	0.904297	0.666667	0	0	6.37713	0.702104	-0.0455	0.8946	0.119377	0.0718033	0.3247	2.96901	0.916291	14.6206	9.16712	0.00730749	20.4136	6.37152	7.86	5.06
29	8	2011	A03	0	1	0	0	0	1.09861	0	0	-1	0	0.5	0.00607747	0.0416667	5.45977	0.540833	0.0536	0.7763	0.0617803	0.152757	0.2859	2.38273	1.09861	6.34237	7.62071	0.0253667	11.603	6.32189	8.17	4.13
29	1	2011	N78	1	1	0	0	0	0	0	3.04452	7.94118	0	0	0	0	6.56533	0.474344	0.1075	0.7613	0.201401	0.0838112	0.4187	2.80409	1.68355	17.7903	7.87967	0.0842272	49.8949	6.1408	8.47	5.34
29	2	2011	C15	0	1	1	1.38629	0	1.94591	0	2.30259	2.62338	0	0	0.000326746	0	6.05252	0.349073	0.1882	0.2189	0.490835	0.0812521	0.5389	2.62004	2.08968	5.86056	8.55718	0.0681675	73.9716	6.7536	9.42	7.77
29	9	2011	G55	0	0	0	0	0	0	0	0	-1	0	0	0	0.0434783	5.2661	0.0690073	0.1248	0.5923	0.566053	0.0308575	0.5373	2.30093	0	0.041072	6.95655	0.0944642	46.8114	5.92487	5	3.01
29	2	2012	C15	0	1	1	4.21951	1.79176	0	0	2.70805	1.04494	0.9575	0	0.0415439	0	6.27629	0.364091	0.1665	0.3021	0.453955	0.117	0.5389	2.69031	2.20633	6.04198	8.60172	0.0319977	70.9122	6.83239	8.05	7.24
29	8	2012	A03	0	1	0	1.38629	0	0	0	0	-1	0	0	0.00662354	0.142857	5.62735	0.615191	0.0208	0.7555	0.157255	0.107373	0.2859	2.47102	1.38629	6.97884	7.5606	0.0267518	5.38853	6.42509	6.21	5.7
29	9	2012	G55	0	0	0	0	0	0	0	0	-1	0	0	0	0	5.28237	0.0690073	0.0722	0.4712	0.566053	0.110034	0.5373	2.39639	0	0.0240649	7.02643	0.0116778	36.5375	5.67347	6.29	4.35
29	5	2012	C27	0	1	1	2.48491	2.3979	1.79176	1.79176	2.56495	-0.2874	0.938272	0.923077	0.0310486	0.05	6.39748	0.706934	0.0298	0.9477	0.116553	0.0298506	0.225	3.01908	1.07264	13.5367	9.12609	0.0254976	24.7474	6.39925	5.79	6.93
29	5	2013	C27	0	1	1	3.17805	3.17805	2.19722	2.07944	2.77259	-0.180781	0.938843	0.907407	0.027386	0.05	6.62865	0.788334	-0.0001	0.9139	0.186219	0.059834	0.225	3.06678	1.17866	10.0132	9.11603	0.0401263	30.8679	6.38466	6	7
29	9	2013	G55	0	0	0	0	0	0	0	0	-1	0	0	0	0	5.26565	0.0690073	0.0474	0.4912	0.341187	0.234995	0.5091	2.48353	0	0.0177785	7.02465	0.169432	28.1352	5.61004	6.17	4.48
29	2	2013	C15	0	1	1	4.02535	2.19722	4.48864	0.693147	2.3979	0.507353	0.948003	0.962193	0.0398219	0	6.36766	0.356576	0.1384	0.4721	0.224677	0.0958376	0.5389	2.75597	1.99704	5.41909	8.69768	0.0186493	69.7825	6.78813	7.95	7.29
29	1	2013	D46	1	1	0	0	0	0	0	2.99573	-0.387541	0	0	0.00205181	0	6.94822	0.346266	0.0878	0.6332	0.137166	0.141358	0.4205	2.91842	1.9994	19.6612	8.13623	0.0512582	47.9677	6.17003	6.2	7.37
29	8	2013	A03	0	1	0	0	0	1.38629	0	0	-1	0	0	0.0071	0.0434783	5.89075	0.575646	-0.0173	0.8201	0.279206	0.113706	0.1974	2.55213	1.43075	7.33682	7.57405	0.0592111	1.81803	6.38524	6.14	5.84
29	5	2014	C27	0	1	1	3.43399	3.3673	2.56495	2.56495	3.2581	0.275872	0.942234	0.899408	0.0276924	0	6.75494	0.677917	0.03	0.8444	0.191026	0.062088	0.2301	3.11229	1.23884	8.56434	9.10554	0.0109899	31.5293	6.48181	6.31	7.62
29	8	2014	A03	0	1	0	2.94444	2.30259	2.07944	0	0	-1	0.877915	0.733728	0.007299	0.0434783	6.06055	0.645754	0.0229	0.7146	0.230013	0.0978057	0.1974	2.62716	1.37231	4.55218	7.58121	0.012605	8.86685	6.39905	8.1	5.94
29	1	2014	D46	1	1	0	0	0	0	0	2.83321	-0.503754	0	0	0.00105157	0	7.10341	0.383473	0.0814	0.5778	0.171606	0.106417	0.4205	2.97103	2.1264	19.9951	8.11283	5.51155e-05	44.1512	6.29487	6.98	7.93
29	9	2014	G55	0	0	0	0	0	0	0	0	-1	0	0	0	0	5.3982	0.103849	0.0466	0.4545	0.226149	0.223487	0.5091	2.56368	0	0.0683756	7.02108	0.0751841	26.5482	5.54315	7.23	4.35
29	2	2014	C15	0	1	1	4.63473	2.3979	4.66344	1.09861	2.89037	1.27389	0.956783	0.96321	0.0328524	0	6.46514	0.348088	0.1183	0.3437	0.106394	0.0604097	0.5388	2.81758	1.91399	4.77879	8.68913	0.00826179	68.6279	6.75214	8.62	9.19
29	2	2015	C15	0	1	1	4.99043	3.4012	5.32788	0.693147	3.80666	3.03493	0.966799	0.964065	0.0309313	0	6.5783	0.327075	0.1317	0.3758	0.144835	0.033101	0.5389	2.87561	1.82352	4.15378	8.67403	0.0191398	71.2656	6.88463	6.36	7.63
29	1	2015	D46	1	1	0	0	0	0	0	3.3673	-0.247827	0	0	0.00099	0	7.25927	0.414519	0.078	0.5231	0.171129	0.115061	0.421	3.02101	2.23907	18.0288	8.08364	0.0314584	42.3174	6.41174	7.28	8.62
29	8	2015	A03	0	1	0	2.48491	0	1.09861	0	1.38629	-0.661765	0.847107	0.666667	0.00812677	0	6.2093	0.690923	0.0239	0.5496	0.341203	0.0471785	0.1974	2.69695	1.53687	3.57514	7.57712	0.0436755	11.665	6.40019	8.9	7.29
29	5	2015	C27	0	1	1	2.3979	2.3979	3.09104	2.99573	3.52636	0.397871	0.845679	0.940828	0.0310346	0	6.7688	0.723788	-0.0323	0.7887	0.175475	0.0398087	0.2146	3.15583	1.27629	8.59143	9.05731	0.0255975	26.5305	6.26427	5.82	7.37
29	2	2016	C15	0	1	1	5.15906	3.13549	4.96284	2.63906	4.18965	4.19517	0.964969	0.967199	0.0315	0	6.77379	0.319987	0.1283	0.3722	0.0604209	0.0197702	0.5389	2.93046	1.8087	8.02047	8.66199	0.110734	74.6793	7.00848	7.42	7.69
29	5	2016	C27	0	1	1	3.46574	3.29584	3.21888	3.13549	3.63759	0.36961	0.91438	0.9528	0.0163452	0	6.88755	0.751378	0.0165	0.8209	0.149992	0.0180805	0.215	3.19755	1.32082	7.64113	9.01991	0.0171453	31.5571	6.51542	6.54	7.58
29	8	2016	A03	0	1	0	2.48491	1.38629	2.89037	0.693147	1.94591	-0.396061	0.857143	0.847107	0.00661338	0.0833333	6.43199	0.559827	0.0301	0.7235	0.280886	0.0645311	0.1573	2.76219	1.39321	4.79376	7.57558	0.00533817	11.8564	6.67204	7.13	7.4
29	1	2016	D46	1	1	0	0	0	0	0	2.77259	-0.644024	0	0	0.000617631	0	7.43422	0.459026	0.0657	0.6777	0.0974499	0.160308	0.421	3.06861	2.34033	15.9649	8.13271	0.100093	41.9518	6.36544	6.18	8.56
29	9	2016	G55	0	0	0	0	0	0	0	0	-1	0	0	0	0	5.56642	0.0914585	0.0816	0.3783	0.303426	0.0293784	0.5138	2.70695	0	0.0287019	6.97541	0.0736753	39.5888	5.79894	6.02	3.22
29	9	2017	G55	0	0	0	0	0	0	0	0	-1	0	0	0	0	5.97002	0.0829199	0.0746	0.563	0.32755	0.013033	0.5853	2.77155	0	0.768811	7.17242	0.0525214	42.134	5.85882	5.98	2.75
29	5	2017	C27	0	1	1	2.83321	2.56495	3.17805	3.04452	3.89182	0.798978	0.900174	0.91642	0.0217921	0	6.96631	0.759463	0.025	0.7778	0.11586	0.0391417	0.2105	3.2376	1.4102	6.96018	9.00048	0.011881	39.5422	6.69593	6.45	6.88
29	2	2017	C15	0	1	1	5.47227	3.49651	5.24702	3.46574	4.17439	3.80261	0.979568	0.966027	0.0316114	0	6.92391	0.326182	0.1562	0.3083	0.100867	0.0197081	0.5389	2.98246	1.78739	6.80972	8.9862	0.0474285	76.4278	7.00809	7.34	8.3
29	8	2017	A03	0	1	0	1.09861	0.693147	2.07944	1.38629	1.94591	-0.476281	0.5	0.8	0.0047754	0.0833333	6.69365	0.643387	0.0321	0.7308	0.178464	0.0705533	0.1573	2.82343	1.55287	3.65061	8.08425	0.0154139	11.2149	6.90205	7.1	6.79
29	1	2018	D46	1	1	0	4.15888	2.99573	0	0	3.04452	-0.450317	0.976824	0.939639	0.001828	0	7.64644	0.466923	0.0615	0.9596	0.107163	0.107108	0.4218	3.15751	1.64363	19.8654	8.2343	0.048372	40.7944	6.58162	6.09	9.21
29	2	2018	C15	0	1	1	5.51343	3.3673	0	0	4.26268	4.46689	0.984378	0.987079	0.0258556	0	7.13249	0.35813	0.1852	0.4274	0.0667918	0.024566	0.5389	3.03188	1.7698	5.93196	9.0269	0.00027804	77.7569	7.21191	7.35	8.58
29	8	2018	A03	0	1	0	2.3979	1.09861	0	0	1.09861	-0.850953	0.916898	0.846939	0.00470908	0.0454546	6.81059	0.669632	0.0436	1.0212	0.0114757	0.0464935	0.1573	2.88113	1.68387	3.40846	8.13476	0.0251768	11.0752	7.12171	7.02	8.03
29	9	2018	G55	0	0	0	0	0	0	0	0	-1	0	0	0	0	5.96384	0.0690073	0.0697	0.4666	0.352339	0.0384874	0.5853	2.83224	0	1.07691	7.12287	0.0366262	39.0029	5.95405	5.91	3.32
29	5	2018	C27	0	1	1	3.21888	2.56495	0	0	3.91202	0.601449	0.951531	0.959137	0.0272637	0	7.06721	0.693411	0.0297	0.8653	0.0686708	0.0482763	0.2602	3.27611	1.49549	5.96175	8.94377	0.010549	41.376	7.01021	6.22	7.69
29	9	2019	G55	0	0	0	0	0	0	0	0	-1	0	0	0	0	6.00532	0.0690073	0.0689	0.3499	0.399739	0.00784922	0.5853	2.88945	0	1.08516	7.10003	0.0665829	34.4707	6.03127	5.48	6.9
29	8	2019	A03	0	1	0	1.38629	1.38629	0	0	0	-1	0.763889	0.865052	0.00871266	0.130435	6.728	0.640083	0.0084	1.002	0.037351	0.207662	0.1573	2.93569	1.79523	6.47606	8.03496	0.137037	7.70643	7.22615	6.37	9.71
29	5	2019	C27	0	1	1	2.07944	1.94591	0	0	3.7612	0.442724	0.891304	0.932595	0.0170656	0	7.13488	0.687569	0.0257	0.8306	0.0654654	0.0182751	0.2441	3.31319	1.60064	5.54835	8.96533	0.0168124	43.5774	7.06384	6.86	10.18
29	2	2019	C15	0	1	1	4.64439	3.21888	0	0	4.26268	6.95455	0.979564	0.975026	0.0258336	0	7.23571	0.320024	0.2001	0.2161	0.212291	0.0297253	0.5389	3.07898	1.79204	5.66434	9.17802	0.0116249	76.7106	7.32593	6.93	11.52
29	1	2019	D46	1	1	0	4.11087	3.89182	0	0	3.46574	-0.154348	0.84161	0.966161	0.000763645	0	7.83785	0.526595	0.0557	0.9326	0.114389	0.118091	0.4218	3.19917	1.36609	24.2987	8.27206	0.0608305	38.9289	6.69876	7.11	11.04
30	2	2007	C29	0	1	0	2.07944	1.38629	2.3979	0	0	-1	0.840237	0.825485	0.0007898	0	5.91125	0.69123	0.0522	0.6775	0.0407709	0.10415	0.2342	2.53377	1.13943	1.38505	9.11943	0.0702542	10.6879	6.47506
30	2	2008	C29	0	1	0	1.60944	0.693147	1.60944	0	0	-1	0.840237	0.790123	0.0012722	0	5.98326	0.703063	-0.0666	0.9534	0.0971943	0.0788342	0.2031	2.61013	1.30833	1.31711	9.09302	0.00576443	3.43258	6.47076	9.07	6.18
30	2	2009	C29	0	1	0	3.3322	2.07944	1.38629	0	0	-1	0.94092	0.809917	0.000790676	0	6.06977	0.665519	0.0766	0.5651	0.0919611	0.0723265	0.2031	2.68108	1.46968	1.56521	9.07418	0.00597316	14.4197	6.4274	9.07	6.18
30	2	2010	C29	0	1	0	2.94444	1.38629	3.29584	1.38629	1.09861	-0.666667	0.875	0.948854	0.00595898	0	6.15679	0.68597	0.0215	0.7679	0.0472226	0.0813296	0.2031	2.74733	1.27297	1.3916	9.17978	0.000727674	7.74281	6.68871	9.35	6.24
30	8	2010	C29	0	0	0	2.48491	2.19722	1.60944	1.09861	0	-1	0.908213	0.808864	0.0434454	0	5.04767	0.165436	0.0875	0.7545	0.496821	0.0542077	0.1257	2.58449	0.693147	3.44451	7.44425		20.8156		10.13	9.3
30	1	2010	N78	1	1	0	0	0	0	0	1.60944	4.55102	0	0	0.00152985	0	5.55985	0.365283	0.1172	0.4073	0.0511814	0.135182	0.5227	2.74162	1.4781	42.4438	6.40688	0.0852493	55.1625	5.89016	8.46	5.79
30	3	2010	C40	0	1	1	1.09861	0.693147	1.38629	1.38629	0.693147	-0.724138	0	0.611111	0.0557354	0.0526316	4.31023	0.160882	0.0723	0.5306	0.566053	0.0154333	0.4583	2.34456	0.693147	0.0610413	6.77878		46.0542		7.24	3.5
30	2	2011	C29	0	1	0	3.98898	2.77259	3.13549	0.693147	3.04452	0.647059	0.965401	0.90535	0.00441169	0	6.19965	0.691834	0.0268	0.9006	0.0553917	0.037025	0.2031	2.80946	1.32831	1.31001	9.10997	0.0333592	7.90807	6.8124	9.29	6.44
30	8	2011	C29	0	0	0	1.79176	1.79176	1.60944	1.38629	1.09861	-0.851852	0.815104	0.5625	0.0458468	0	5.01968	0.133081	0.0674	0.7447	0.371356	0.101641	0.1257	2.65722	0.93827	3.82308	7.40792		19.171	6.4906	10.15	9.42
30	1	2012	D46	1	1	0	0	0	0	0	2.83321	-0.161951	0	0	0.00193232	0	6.72815	0.478082	0.1066	0.775	0.138007	0.17506	0.4187	2.86289	1.85389	15.1818	8.02976	0.0741518	51.715	6.1821	6.27	7.31
30	8	2012	C29	0	0	0	2.48491	1.94591	2.3979	1.79176	2.70805	-0.507711	0.803792	0.89875	0.0452836	0	5.13801	0.170745	0.0523	0.9461	0.273688	0.0998771	0.1257	2.72501	1.0068	3.90305	7.6024	0.0227116	19.9305	6.31197	9.44	10.57
30	2	2012	C29	0	1	0	4.11087	2.70805	4.17439	1.60944	3.3673	-0.0154226	0.949245	0.950192	0.00577861	0	6.17882	0.680971	0.0307	0.9402	0.0543087	0.0258569	0.2031	2.86795	1.26386	1.30645	9.04062	0.0236723	9.00981	6.78509	8.33	6.83
30	3	2012	C40	0	1	1	2.83321	2.30259	2.19722	0	1.38629	-0.8	0.90625	0.83045	0.0569592	0.0555556	4.4153	0.168874	0.073	0.535	0.33591	0.0665961	0.4583	2.52001	1.04597	3.35068	6.94986	0.0203001	38.8729	5.13919	7.15	5.04
30	2	2013	C29	0	1	0	3.09104	1.94591	3.58352	2.30259	3.82864	0.287412	0.940312	0.922867	0.00694174	0	6.18868	0.679285	0.0312	0.8992	0.107078	0.0332813	0.2031	2.92321	1.39094	1.25846	8.95944	0.00248194	10.1298	6.71713	8.27	6.84
30	8	2013	C29	0	0	0	2.94444	2.3979	2.07944	2.07944	2.89037	-0.513644	0.894539	0.821975	0.0495057	0	5.20422	0.232826	0.0474	0.9358	0.125849	0.0682873	0.1146	2.7885	1.15643	3.64399	7.70481	0.0122352	19.5606	6.26576	9.31	10.66
30	3	2013	C40	0	1	1	2.89037	2.07944	2.30259	1.60944	1.79176	-0.680233	0.852245	0.8928	0.0703626	0.0555556	4.56428	0.171071	0.0882	0.3131	0.212583	0.0206741	0.4583	2.5974	1.12847	6.30394	7.21891	0.0150739	40.6217	5.06087	7.07	5.11
30	8	2014	C29	0	0	0	3.52636	2.19722	3.04452	1.60944	2.70805	-0.649374	0.869419	0.897949	0.0444473	0	5.16878	0.204023	0.0468	0.6595	0.0879442	0.0395658	0.1146	2.84819	1.21062	3.64116	7.7293	0.0266393	19.1781	6.34742	9.57	12.05
30	2	2014	C29	0	1	0	3.58352	2.83321	3.17805	1.94591	4.21951	0.677997	0.897707	0.913333	0.0270697	0	6.22682	0.504491	0.0313	0.8188	0.132605	0.0535549	0.2271	2.97557	1.5381	5.18201	8.88972	0.00992821	14.4726	6.48714	8.43	8.49
30	3	2014	C40	0	1	1	2.30259	1.60944	2.70805	1.09861	2.99573	-0.0386152	0.847645	0.913194	0.0749048	0.0555556	4.57887	0.144813	0.0816	0.1749	0.16359	0.0192963	0.4487	2.66922	1.19824	5.55673	7.27863	0.0492512	43.6046	5.31291	6.97	6.2
30	3	2015	C40	0	1	1	2.94444	1.94591	1.79176	1.38629	3.04452	-0.191729	0.890306	0.86	0.105002	0.0588235	4.60274	0.149377	0.0544	0.1128	0.168618	0.0289013	0.4265	2.73623	1.39252	4.76228	7.24423	0.0244817	40.2378	5.21987	6.11	7.33
30	2	2015	C29	0	1	0	4.04305	3.21888	3.61092	0.693147	4.12713	0.265104	0.90475	0.876667	0.0345764	0	6.38261	0.560562	0.0229	0.606	0.144853	0.101493	0.2338	3.02533	1.62034	3.79222	8.75337	0.054214	19.4912	6.36627	8.31	9.22
30	8	2015	R86	0	0	0	3.3673	2.30259	1.60944	1.09861	2.89037	2.97196	0.928481	0.950365	0.00124535	0	5.67151	0.630322	0.1019	0.2557	0.103725	0.000170377	0.1499	2.90452	1.27595	0.951285	5.38907	0.0630337	49.3865	7.29573	8.88	13.58
30	8	2016	R86	0	0	0	0	0	1.38629	1.38629	3.4012	5.31452	0	0.804734	0.00254642	0	5.98372	0.654379	0.1087	0.3063	0.191185	0.0026121	0.1499	2.95785	1.51383	0.589227	5.33272	0.0623999	33.6111	8.09218	8.16	12.97
30	2	2016	C29	0	1	0	4.74493	3.73767	3.93183	2.30259	4.66344	0.958749	0.958511	0.932863	0.023068	0	6.58733	0.627498	0.0223	0.7456	0.0861471	0.190588	0.2338	3.07273	1.66792	4.08236	8.60868	0.148371	14.6362	6.84573	7.35	9.09
30	3	2016	C40	0	1	1	3.4012	2.99573	3.17805	2.07944	3.61092	0.187097	0.881944	0.819979	0.109091	0	4.59009	0.120836	0.069	0.1646	0.18771	0.0103744	0.4265	2.79903	1.36625	2.9731	7.10003	0.0921315	38.7975	5.29404	5.88	6.98
30	2	2017	C29	0	1	0	4.33073	3.55535	4.15888	2.07944	4.59512	0.976876	0.958992	0.957419	0.0343773	0	6.73218	0.665051	0.0265	0.8613	0.0282747	0.182405	0.2387	3.11799	1.70201	4.28654	8.48488	0.0963816	18.7221	6.60873	7.29	8.9
30	3	2017	C40	0	1	1	3.49651	2.94444	2.77259	1.79176	3.52636	0.325096	0.845679	0.846939	0.123028	0.0526316	4.57496	0.107918	0.0582	0.268	0.110486	0.021338	0.4265	2.85812	1.47224	2.32701	7.05531	0.00581155	41.4519	5.39577	5.69	7.36
30	8	2017	R86	0	0	0	0	0	0.693147	0.693147	3.09104	3.36559	0	0.5	0.00319021	0	6.29222	0.498378	0.0893	0.4555	0.276502	0.00117499	0.1829	3.00848	1.71274	0.358149	5.3799	0.0264783	44.8534	7.99778	8.08	12.57
30	1	2017	D46	1	1	0	3.43399	1.60944	2.48491	0	2.94444	-0.494165	0.906348	0.857143	0.00288372	0	7.53715	0.456978	0.0618	0.7567	0.125008	0.0609958	0.421	3.11405	1.95774	20.9613	8.16735	0.0360144	41.1886	6.52063	6.14	8.89
30	8	2018	R86	0	0	0	0	0	0	0	3.13549	2.04535	0	0	0.00293007	0.25	5.787	0.528863	-0.2787	0.5824	0.170448	0.00142746	0.1829	3.05666	1.87857	0.300555	5.36598	0.036905	10.1426	7.86685	7.98	12.83
30	2	2018	C29	0	1	0	4.20469	3.3322	0	0	3.98898	0.0459687	0.93316	0.943241	0.032857	0	6.79967	0.570377	0.0156	1.0735	0.0865212	0.0398295	0.2574	3.16128	1.76773	4.15733	8.41892	0.0618312	9.76801	6.56299	7.19	9.56
30	3	2018	C40	0	1	1	3.82864	3.13549	0	0	3.7612	0.33463	0.888233	0.8425	0.0984472	0	4.60349	0.0992356	0.0466	0.3575	0.076787	0.0169767	0.4265	2.91391	1.53039	1.94176	7.09091	0.0162853	38.2242	5.4203	5.46	7.88
30	3	2019	C40	0	1	1	3.61092	3.46574	0	0	4.04305	0.506186	0.953346	0.914441	0.103437	0	4.65439	0.110758	0.0489	0.3172	0.122157	0.0152676	0.4265	2.96675	1.55219	1.57842	7.11314	0.0153207	36.7061	5.46281	4.83	9.29
30	2	2019	C29	0	1	0	4.38203	3.8712	0	0	4.07754	0.03314	0.952004	0.961479	0.0463431	0	6.89681	0.63229	-0.0193	0.9739	0.101819	0.0907	0.2596	3.20278	1.81616	4.77231	8.44441	0.0642033	9.08043	6.61058	7.07	11.35
30	8	2019	R86	0	0	0	0	0	0	0	2.83321	1.70487	0	0	0.00170061	0.117647	5.57334	0.356516	0.0751	0.3935	0.123034	0.000211998	0.2005	3.10264	2.02077	0.214962	5.23111	0.0269626	23.8048	7.74387	7.35	13.13
31	2	2010	I65	0	1	0	0	0	0	0	0	-1	0	0	0.0358	0.272727	5.26421	0.480684	0.0444	0.6356	0.566053	0.00233573	0.4382	3.18384	0	0	7.19893		15.8307		8.49	9.15
31	7	2010	C27	0	1	1	0	0	0.693147	0.693147	0	-1	0	0.244898	0.0371111	0.32	4.12941	0.109523	0.0827	0.4966	0.566053	0.0587053	0.413	2.88527	0.693147	1.59297	6.80239		51.3729		11.24	9.47
31	2	2011	I65	0	1	0	3.2581	3.2581	1.09861	1.09861	0	-1	0	0.5	0.0367	0.25	5.28884	0.466318	0.0566	0.6179	0.488926	0.0039862	0.4382	3.22443	0.693147	0	7.40914		17.492	7.46122	8.4	9.29
31	7	2011	C27	0	1	1	0	0	0.693147	0.693147	0	-1	0	0.75	0.029652	0.210526	4.37012	0.184786	0.07	0.4747	0.46886	0.129254	0.413	2.93961	0.916291	1.46241	6.87523		38.6633	5.60364	11.22	10
[truncated: 7,036 more rows]
